# Supplementary material for: Cryo-EM structures from sub-nl volumes using pin-printing and jet vitrification
Source: Nat Commun. 2020 May 22;11:2563. doi: 10.1038/s41467-020-16392-5 (PMC7244535; doi:10.1038/s41467-020-16392-5)
Supplement: Supplementary file 9 — Souce Data File [file 41467_2020_16392_MOESM9_ESM.xlsx]

## Sheet: Supplementary Figure 1
Measurement	Dose vacuum grid 1 [e/A^2]	Dose grid 1 [e/A^2]	Thickness grid 1 [nm]	Dose vacuum grid 2 [e/A^2]	Dose grid 2 [e/A^2]	Thickness grid 2 [nm]	Dose vacuum grid 3 [e/A^2]	Dose grid 3 [e/A^2]	Thickness grid 3 [nm]	Dose vacuum grid 4 [e/A^2]	Dose grid 4 [e/A^2]	Thickness grid 4 [nm]
1	55.68	50.6268	63.7437	55.86	50.874	62.6433	55.05	49.9043	65.7505	49.36	50.5237	64.8687
2		51.9114	46.9549		51.3331	56.6234		49.526	70.8487		50.7362	62.0562
3		50.5624	64.597		50.8831	62.5228		49.6097	69.7174		51.9268	46.5157
4		52.0582	45.064		51.0355	60.5194		49.9836	64.6861		51.8648	47.3164
5		50.6441	63.5146		50.9422	61.7445		50.1367	62.638		51.9118	46.7099
6		50.8922	60.2411		51.1357	59.2047		49.7621	67.6618		51.8153	47.956
7		50.5027	65.3876		50.9932	61.0744		49.7657	67.613		51.8574	47.4121
8		50.6832	62.9984		50.9095	62.1755		49.6484	69.1953		50.8394	60.6948
9		49.6329	77.0278		51.1889	58.5084		50.1371	62.6327		51.7796	48.4179
10		49.724	75.7993		51.2463	57.7568		50.3629	59.6209		49.8232	74.2239
11		49.4538	79.45		51.2728	57.4116		50.3121	60.2977		49.8953	73.2538
12		49.4169	79.9504		50.8346	63.1617		49.8634	66.2998		49.591	77.3537
13		49.7717	75.1569		49.3738	82.6966		49.7389	67.9743		49.8199	74.2671
14		49.7161	75.9055		50.929	61.9185		49.9637	64.9534		49.772	74.9119
15		50.392	66.858		51.0547	60.2675		50.1984	61.8133		49.8208	74.2561
16		49.8954	73.4944		50.9553	61.5723		49.96	65.0026		50.7404	62.0012
17		50.1858	69.6056		51.0297	60.5953		49.5651	70.3196		50.1158	70.2998
18		50.1878	69.5786		50.9294	61.9135		49.7491	67.8371		50.9868	58.7563
19		50.1667	69.8607		51.1069	59.5823		49.8212	66.867		51.0003	58.5777
20		50.256	68.669		51.1498	59.02		50.0328	64.0267		51.9874	45.7342
21		50.22	69.1496		52.3475	43.5132		50.0075	64.3656		51.1673	56.3874
22		49.8029	74.7372		52.4244	42.5293		50.2465	61.1722		51.0252	58.251
23		50.0055	72.0169		51.0414	60.4423		48.9187	79.1153		50.8884	60.0495
24		50.199	69.4297		51.2182	58.1245		48.8377	80.2249		50.9589	59.123
25		49.3292	81.14		51.3078	56.9539		48.6452	82.871		51.0433	58.014
26		49.6467	76.8418		52.33	43.7366		48.8458	80.1143		50.8708	60.2822
27		49.6781	76.4181		51.2806	57.3089		48.6372	82.9818		50.9925	58.6801
28		49.6378	76.9623		51.298	57.0821		48.7047	82.0526		48.8906	86.8838
29		49.57	77.8772		51.3213	56.7782		48.6607	82.6586		48.6366	90.3728
30		49.4184	79.9296		51.1074	59.5755		48.632	83.0528		48.5807	91.1432
31		52.183	43.4593		51.1459	59.0718		48.9841	78.2205		48.8701	87.1646
32		52.1339	44.0892		52.3646	43.2942		48.9856	78.1996		49.6387	76.7088
33		51.2286	55.8266		52.2944	44.1922		48.9151	79.1644		49.1709	83.0526
34		51.1756	56.5195		52.4238	42.5371		49.0659	77.1021		50.1044	70.4527
35		52.4315	40.2761		52.2117	45.2529		49.1231	76.3211		47.7829	102.238
36		51.2571	55.4535		52.4164	42.6318		49.2052	75.2026		49.4521	79.2318
37		51.2039	56.15		51.512	54.2921		49.1202	76.3613		47.7324	102.946
38		51.2757	55.211		52.3371	43.6462		49.2	75.2734		48.3218	94.7245
39		51.1658	56.6476		47.9551	102.23		48.9593	78.5587		48.8556	87.3635
40		51.463	52.7679		47.6108	107.058		49.0893	76.7827		48.2466	95.7679
41		51.2229	55.9016		48.1193	99.94		47.34	101.093		48.5067	92.165
42		51.0236	58.5132		50.7369	64.4503		45.69	124.862		48.3277	94.6415
43		49.336	81.0481		52.4169	42.6252		47.8479	93.9436		48.8384	87.5996
44		49.2894	81.6815		51.0957	59.7289		47.9684	92.2588		48.5643	91.37
45		49.2588	82.0978		51.2192	58.1117		47.7369	95.4996		48.6024	90.8447
46		49.2307	82.4799		50.4565	68.1643		46.4543	113.748		48.7321	89.0588
47		49.486	79.0142		50.7578	64.1752		47.4684	99.2788		48.9408	86.1959
48		49.3935	80.2668		51.255	57.644		46.5495	112.376		48.7874	88.2996
49		49.3109	81.3891		50.4845	67.7916		51.8541	40.0716		48.7125	89.3286
50		49.0958	84.3182		52.4049	42.7788		49.9415	65.2513		48.8851	86.9589
51		49.223	82.5844		52.3076	44.0241		50.3021	60.4313		49.0326	84.9403
52		49.6171	77.2416		52.2618	44.6103		51.833	40.3436		48.7571	88.7154
53		49.8365	74.2846		52.2761	44.4275		49.7792	67.4313		48.9718	85.7718
54					50.7556	64.2036		50.3649	59.5944		49.4387	79.4144
55					52.4182	42.6085		50.0444	63.8724		48.0162	98.974
56					52.4166	42.6295		50.0111	64.3179		48.5094	92.1277
57					51.3855	55.9397		50.1672	62.2296		48.2122	96.2446
58					51.3392	56.5446		50.205	61.7247		47.9503	99.8953
59					51.1876	58.5259		49.8179	66.9113		48.0676	98.2581
60					51.2771	57.3553		50.2171	61.5635		47.9781	99.5058
61					51.1783	58.6465		50.2567	61.0354		48.8149	87.9215
62					51.3371	56.5709		50.0131	64.2917		48.3445	94.4095
63					51.2019	58.3375		51.9377	38.9925		48.57	91.2917
64					51.0114	60.8351		50.4701	58.1963		48.8768	87.0732
65					51.1721	58.7286		50.3334	60.0134		48.4748	92.6054
66					10.314	150		50.1893	61.9345		48.5043	92.1986
67					52.3254	43.7962		50.2096	61.6636		48.628	90.4916
68					52.308	44.0186		49.0668	77.0895		48.7776	88.4336
69					52.3522	43.4523		49.2372	74.7674		49.3034	81.2496
70					52.2535	44.7174		49.2377	74.7597		49.8135	74.3537
71					52.3727	43.1897		49.1546	75.8922		49.0834	84.2459
72					51.4566	55.0133		49.3062	73.8287		49.1761	82.9825
73					52.3486	43.4981		50.2865	60.6391		50.946	59.2919
74					51.3567	56.3161		49.644	69.2543		50.4203	66.2416
75					51.34	56.5335		51.8083	40.6631		50.8639	60.373
76					51.1208	59.3997		50.2151	61.5911		50.9362	59.4204
77					51.373	56.1028		50.5656	56.9305		51.0772	57.569
78					51.2155	58.1601		50.2314	61.3727		51.0444	57.9996
79					52.2772	44.4135		49.8356	66.6733		51.1111	57.1241
80					51.1164	59.4579		50.0044	64.4075		50.9687	58.9929
81					52.3417	43.5866		49.1958	75.3312		50.8697	60.2964
82					52.2284	45.0388		49.4427	71.9764		50.8864	60.0769
83					52.3222	43.8363		51.8783	39.7584		50.9547	59.1775
84					48.8228	90.2161		49.7628	67.6527		51.0148	58.3875
85					48.5943	93.3595		49.955	65.0703		49.051	84.6884
86					48.4083	95.9293		50.7456	54.5495		48.8415	87.5571
87					48.5373	94.1462		50.8266	53.4814		49.0817	84.2697
88					48.6623	92.4223		50.6354	56.0061		49.3767	80.2547
89					48.611	93.1298		50.7439	54.572		48.8849	86.9621
90					48.6013	93.2623		50.8495	53.1784		48.8969	86.7972
91					48.7262	91.5435		50.9906	51.322		49.3997	79.942
92					48.2766	97.7541		50.5353	57.3312		49.0825	84.2585
93					48.2198	98.5432		50.6634	55.6349		49.3455	80.6787
94					48.1618	99.3488		50.8577	53.0713		50.6076	63.7575
95					48.4469	95.3943		50.9389	52.0027		50.2281	68.7998
96					48.5518	93.945		48.9758	78.3339		50.1255	70.1703
97					48.2743	97.7862		50.2594	60.9991		50.9819	58.8205
98					48.3655	96.5221		49.7638	67.6388		52.1934	43.0844
99					48.1932	98.9118		49.3695	72.9689		50.923	59.5948
100					48.4301	95.6268		49.5368	70.7026		50.8756	60.2182
101					48.3298	97.0157		49.8873	65.9787		50.9123	59.7358
102					48.3181	97.179		50.2138	61.6076		50.779	61.4912
103					48.5378	94.1393		51.9583	38.7263		50.0075	71.7489
104					48.305	97.3607		50.7098	55.0219		50.3159	67.6308
105					48.2437	98.2112		51.8451	40.188		51.0069	58.4916
106					48.5057	94.582		50.1792	62.0692		52.1846	43.1978
107					48.7522	91.1865		49.3449	73.3035		52.1061	44.2067
108					49.0644	86.9093		49.8195	66.8902		50.2701	68.2401
109					49.0049	87.7222		50.6111	56.327		49.8035	74.4877
110					48.8424	89.947		50.7216	54.8663		50.1781	69.4683
111					48.81	90.3924		50.706	55.0727		50.7545	61.8148
112					49.1051	86.3537		50.6635	55.634		50.7605	61.7354
113					48.762	91.0515		51.8348	40.3209		50.2885	67.9949
114					48.4311	95.6131		50.8184	53.5888		50.4387	65.9969
115					48.4863	94.8495		50.6576	55.7123		48.2544	95.6584
116					48.3994	96.0514		50.7484	54.513		48.4553	92.8752
117					48.6205	92.9989		50.9124	52.3505		48.6829	89.7361
118					48.4076	95.9387		50.8825	52.7442		48.0323	98.7504
119					48.4199	95.7685		49.0008	77.9909		48.636	90.381
120					48.662	92.4261		49.4287	72.1666		47.9758	99.5381
121					48.9302	88.7439		51.8028	40.7339		48.9182	86.5056
122					48.9861	87.9787		48.2391	88.4881		48.1483	97.1333
123					48.9238	88.831		51.8188	40.5273		48.5138	92.0674
124					48.5701	93.6924		49.915	65.607		49.4089	79.818
125					49.1957	85.119		48.5812	83.7536		49.4234	79.6216
126					49.3464	83.0688		48.7369	81.609		49.5134	78.4024
127					50.0003	74.2494		48.7527	81.3925		49.2832	81.5252
128					49.8302	76.5324		48.9008	79.36		49.9358	72.7103
129					48.9243	88.8251		49.1515	75.9343		49.7308	75.4664
130					48.4367	95.5356		50.7219	54.8621		50.0409	71.3025
131					48.6797	92.1825		50.5567	57.0477		50.0069	71.7576
132					48.8069	90.4348		50.4466	58.5082		49.9425	72.6211
133					49.4477	81.6957		50.3853	59.3239		47.5278	105.825
134					51.1061	59.5929		50.5787	56.7561		47.504	106.16
135					50.4324	68.4834		50.7918	53.9394		47.4908	106.346
136					50.4462	68.3011		50.6117	56.3202		47.2406	109.885
137					50.416	68.7017		50.5287	57.4194		47.071	112.295
138					50.1099	72.7822		50.57	56.8722		47.774	102.362
139					52.3144	43.9369		50.5806	56.7308		47.8234	101.67
140					52.3514	43.4631		50.6034	56.429		47.8068	101.903
141					52.289	44.2624		50.7813	54.0781		48.41	93.5022
142					51.2509	57.6969		50.5127	57.631		49.7662	74.9898
143					50.8652	62.759		50.6565	55.7264		49.8329	74.0934
144					50.8451	63.0228		50.5411	57.255		49.7755	74.865
145					50.7506	64.2697		50.625	56.1438		49.8649	73.6628
146					50.7297	64.5454		51.9142	39.2949		49.1916	82.7704
147					51.2984	57.0761		51.9524	38.8021		49.4341	79.4764
148					51.0142	60.7987		51.7893	40.9093		49.7255	75.539
149					50.5761	66.5778		51.8639	39.9448		49.1138	83.8312
150					50.4227	68.6125		51.9335	39.0461		49.4674	79.0248
151					50.407	68.822		51.9388	38.9782		48.0846	98.0212
152					50.3631	69.4045		51.878	39.763		49.6125	77.0631
153					52.267	44.5442		51.9091	39.3612		49.6733	76.2422
154					52.3982	42.8643		50.6104	56.3372		49.359	80.4945
155					52.3149	43.9301		51.8926	39.5743
156					52.3795	43.1039		51.894	39.5561
157					51.5984	53.1699
158					52.294	44.1983
159					52.3586	43.371
160					52.4067	42.7559
161					52.3146	43.9339
162					52.376	43.1477
163					51.3272	56.7003
164					50.7776	63.9136
165					52.3673	43.2593
166					51.3194	56.8023
167					51.4124	55.5896
168					51.0743	60.0096
169					50.7675	64.0469
170					50.959	61.524
171					50.7435	64.3639
172					50.9571	61.5486
173					50.7784	63.903
174					50.847	62.999
175					50.8449	63.0262
176					52.242	44.8649
177					52.278	44.4024
178					50.5984	66.2819
179					50.6797	65.206
180					50.7407	64.4007
181					50.6233	65.952
182					50.7401	64.4084
183					50.7453	64.34
184					50.9996	60.9905
185					50.5883	66.4158
186					50.6596	65.4721
187					50.5742	66.6031
188					51.28	57.3173
189					50.6316	65.8431
190					52.1661	45.8387
191					50.6497	65.603
192					51.3845	55.9528
193					51.1872	58.5301
194					52.1794	45.6681
195					51.0548	60.2656
196					51.0336	60.5435
197					51.1237	59.3616
198					50.9194	62.0445
199					50.9232	61.9955
200					50.6981	64.9629
201					50.5915	66.3731
202					51.0378	60.4896
203					51.1845	58.5657
204					50.989	61.1303
205					52.2522	44.734
206					52.2962	44.1695
207					51.3368	56.5758
208					52.2015	45.3843
209					51.2277	58
210					52.2821	44.3502
211					52.2832	44.3368
212					52.2757	44.4328
213					51.1923	58.4636
214					51.188	58.5201
215					51.0663	60.1144
216					51.1072	59.578
217					50.9569	61.5519
218					51.0677	60.0971
219					51.0338	60.5409
220					50.9144	62.1105
221					51.0446	60.4
222					51.0155	60.7824
223					51.1967	58.4067
224					51.2341	57.9171
225					51.3769	56.0526
226					52.2614	44.6155
227					52.2408	44.8792
228					50.368	69.3402
229					50.2799	70.5131
230					50.48	67.8517
231					50.6431	65.6903
232					50.9048	62.2367
233					50.9277	61.9364
234					51.0162	60.7722
235					50.6023	66.2311
236					50.343	69.6726
237					50.5062	67.504
238					50.3398	69.7153
239					50.3359	69.7675
240					50.8801	62.562
241					50.8058	63.5413
242					50.9214	62.0192
243					51.1471	59.0555
244					51.1127	59.5071
245					51.1316	59.259
246					52.3033	44.0787
247					51.1526	58.983
248					51.1827	58.5897
249					51.1035	59.6273
250					50.8818	62.54
251					51.048	60.3553
252					50.8569	62.8679
253					51.0004	60.9802
254					50.793	63.7099
255					50.8906	62.4247
256					50.7892	63.761
257					50.9814	61.2295
258					51.3031	57.0158
259					51.2197	58.1049
260					51.1951	58.4274
261					51.0783	59.9579
262					51.1845	58.5654
263					51.2207	58.0918
264					51.1501	59.0168
265					51.1619	58.8624
266					51.1929	58.456
267					51.0825	59.9018
268					51.1908	58.4837
269					51.1683	58.7777
270					51.1959	58.4161
271					51.1332	59.2379
272					50.9456	61.701
273					50.9473	61.6776
274					50.9312	61.89
275					50.9528	61.6058
276					50.8687	62.7122
277					50.8869	62.4727
278					50.6896	65.0751
279					50.8839	62.5129
280					50.9671	61.418
281					50.8314	63.2039
282					51.0778	59.9644
283					50.9746	61.3192
284					51.0739	60.0152
285					50.9846	61.1874
286					50.8106	63.4787
287					51.2059	58.2863
288					51.1103	59.538
289					50.8038	63.5685
290					50.8835	62.5171
291					50.9456	61.7
292					51.1623	58.8562
293					51.1331	59.2394
294					51.2333	57.9275
295					52.3752	43.1584
296					50.7815	63.8617
297					50.9762	61.298
298					51.1579	58.914
299					51.174	58.7032
300					51.3667	56.1853
301					51.0067	60.8975
302					51.2059	58.2861
303					50.9145	62.109
304					50.9493	61.6512
305					51.2832	57.2749
306					51.5316	54.0375
307					51.2766	57.3608
308					52.486	41.742
309					52.3549	43.4182
310					52.4289	42.4713
311					52.5146	41.3771
312					52.4548	42.1413
313					52.4441	42.278
314					52.5419	41.0295
315					52.5546	40.8677
316					51.4507	55.0909
317					51.1176	59.4423
318					52.5212	41.2933
319					51.3596	56.2772
320					51.1056	59.5998
321					51.2891	57.1981
322					50.7957	63.675
323					52.5766	40.5872
324					52.5037	41.5161
325					52.4502	42.1991
326					52.4679	41.9737
327					52.4134	42.6696
328					52.3594	43.3607
329					52.4072	42.7485
330					52.438	42.355
331					52.4552	42.1354
332					52.5563	40.846
333					52.4318	42.4342
334					52.4608	42.0638
335					52.4526	42.1692
336					52.5022	41.5356
337					52.4635	42.0292
338					52.3845	43.0388
339					52.2321	44.9908
340					52.2939	44.1991
341					52.2456	44.8184
342					52.3974	42.874
343					52.3372	43.6448
344					52.3236	43.8193
345					52.2646	44.5742
346					50.7715	63.9946
347					50.6861	65.1224
348					50.5547	66.8614
349					50.4709	67.9724
350					50.4612	68.1008
351					52.2658	44.5597
352					51.126	59.3321
353					52.4147	42.6533
354					52.285	44.3131
355					52.3846	43.0379
356					52.393	42.9305
357					52.3391	43.6208
358					52.2917	44.2272
359					52.325	43.8004
360					52.1714	45.7704
361					50.8883	62.4542
362					50.542	67.0288
363					50.712	64.7793
364					50.8233	63.3103
365					50.6316	65.8429
366					51.0063	60.9028
367					51.0739	60.0153
368					52.2467	44.8043
369					52.2517	44.7406
370					52.2968	44.1624
371					52.2748	44.4445
372					50.756	64.1986
373					50.8322	63.194
374					50.8936	62.384
375					52.2487	44.779
376					49.8193	76.6794
377					49.7964	76.9863
378					49.7348	77.8165
379					49.8672	76.0352
380					50.253	70.8715
381					50.5096	67.4586
382					50.4431	68.342
383					50.1188	72.6633
384					49.862	76.1055
385					49.8217	76.6467
386					49.7659	77.3971
387					49.8611	76.1164
388					49.9944	74.328
389					49.8735	75.9509
390					49.7673	77.3788
391					49.9663	74.705
392					52.2355	44.9482
393					50.3025	70.2113
394					49.9602	74.7868
395					50.3062	70.1619
396					50.0336	73.8033
397					49.9289	75.2065
398					49.3185	83.4475
399					49.6215	79.3442
400					49.5895	79.7759
401					49.7205	78.0096
402					49.8668	76.0404
403					49.9666	74.7013
404					49.8952	75.6591
405					49.0699	86.8334
406					52.2362	44.9392
407					52.1837	45.6126
408					52.2509	44.7502
409					50.7911	63.7349
410					50.5004	67.5817
411					50.3899	69.0486
412					50.108	72.8074
413					49.9534	74.8773
414					49.9018	75.5707
415					49.7478	77.6416
416					49.7626	77.4422
417					49.9532	74.8805
418					50.2138	71.3942
419					48.3965	96.0922
420					50.6843	65.1456
421					52.3156	43.9208
422					46.6481	120.745
423					50.1328	72.4758
424					50.2429	71.0058
425					49.8055	76.8639
426					49.8124	76.7713
427					50.0188	74.0012
428					50.0887	73.0649
429					50.3503	69.576
430					50.0215	73.9654
431					50.3509	69.5678
432					50.3421	69.6851
433					49.9244	75.2666
434					49.9904	74.3823
435					50.1842	71.7888
436					52.2022	45.3754
437					50.5592	66.8012
438					50.5721	66.6305
439					50.4076	68.813
440					50.7436	64.3618
441					50.4288	68.5321
442					50.1965	71.6252
443					50.1014	72.8957
444					50.7418	64.386
445					50.7047	64.8766
446					52.2197	45.1505
447					50.3999	68.9161
448					50.2111	71.4298
449					50.2703	70.6409
450					50.2437	70.9951
451					50.3466	69.6243
452					50.1137	72.7314
453					50.3235	69.9323
454					50.5232	67.2783
455					51.0739	60.0155
456					50.9654	61.4401
457					51.1699	58.7568
458					51.0355	60.5197
459					52.2842	44.3234
460					50.7979	63.646
461					50.8366	63.1355
462					50.722	64.6472
463					50.7093	64.8156
464					50.7109	64.7941
465					50.5944	66.3346
466					50.8915	62.4127
467					50.7402	64.4069
468					50.6072	66.1661
469					50.4946	67.6576
470					51.0982	59.696
471					51.3215	56.7747
472					51.1311	59.2656
473					51.0691	60.078
474					50.7711	63.9998
475					51.1361	59.1997
476					51.1962	58.4128
477					51.017	60.7622
478					51.0395	60.4669
479					51.1739	58.7049
480					51.1146	59.4821
481					51.2577	57.6089
482					50.8392	63.1011
483					51.1994	58.3704
484					51.1037	59.6249
485					51.1308	59.2697
486					51.0262	60.6409
487					51.1784	58.6461
488					51.4691	54.8514
489					51.4481	55.1247
490					51.2088	58.2483
491					51.2725	57.4147
492					51.2006	58.3554
493					51.2469	57.7497
494					50.8951	62.3647
495					51.0704	60.0614
496					51.113	59.5025
497					51.0852	59.8667
498					51.2306	57.963
499					51.4	55.7516
500					51.3943	55.8249
501					51.2017	58.3412
502					51.1967	58.4067
503					51.3484	56.4244
504					51.4042	55.6961
505					51.3497	56.4066
506					51.2705	57.4415
507					51.321	56.782
508					51.4657	54.8957
509					52.2936	44.2024
510					51.2717	57.4255
511					51.121	59.3981
512					51.3469	56.444
513					51.3366	56.578
514					51.3913	55.8639
515					52.4006	42.8331
516					52.3406	43.6005
517					49.4733	81.3486
518					49.5575	80.2087
519					49.349	83.0341
520					49.6931	78.3785
521					49.6925	78.3859
522					49.5556	80.2347
523					49.8258	76.591
524					49.4114	82.1876
525					49.7039	78.233
526					49.8601	76.1299
527					49.7669	77.3842
528					49.1795	85.3385
529					49.7441	77.6906
530					49.6926	78.3851
531					49.7917	77.0497
532					49.824	76.615
533					50.1269	72.5551
534					49.7316	77.8599
535					49.8396	76.4064
536					49.9946	74.326
537					50.24	71.0451
538					50.0792	73.1927
539					49.6546	78.8974
540					49.8709	75.9853
541					50.0809	73.1698
542					50.1033	72.8705
543					49.9931	74.3459
544					50.2389	71.0595
545					50.2338	71.1277
546					50.5525	66.8903
547					50.298	70.2724
548					50.3643	69.389
549					49.3944	82.4183
550					49.1394	85.8855
551					49.0086	87.6719
552					49.0532	87.0625
553					49.3999	82.3428
554					49.3043	83.6405
555					49.5977	79.6659
556					49.5274	80.6164
557					49.1316	85.9924
558					48.9517	88.4498
559					48.8988	89.1747
560					49.0247	87.4512
561					49.2634	84.1973
562					49.6383	79.1174
563					49.1936	85.1472
564					49.2304	84.6456
565					49.4686	81.412
566					49.7509	77.5993
567					49.7078	78.1796
568					49.6825	78.5208
569					49.6662	78.7412
570					49.4977	81.0175
571					49.2646	84.181
572					49.8753	75.926
573					49.2431	84.4726
574					49.5268	80.6239
575					47.978	101.911
576					47.4754	108.966
577					47.9901	101.742
578					47.6958	105.864
579					47.9326	102.545
580					47.9073	102.899
581					48.0886	100.369
582					48.0692	100.639
583					47.9471	102.342
584					48.2409	98.25
585					48.0548	100.839
586					48.1542	99.4552
587					48.2717	97.822
588					47.8833	103.235
589					48.2136	98.6291
590					48.3953	96.1092
591					48.9001	89.1562
592					48.409	95.9197
593					48.3517	96.7131
594					48.2594	97.9929
595					48.6275	92.9013
596					48.3876	96.2154
597					48.3639	96.5442
598					48.4298	95.6319
599					48.528	94.2741
600					46.3872	124.502
601					46.285	125.98
602					46.1556	127.856
603					46.0061	130.03
604					46.7233	119.666
605					46.8714	117.545
606					47.4578	109.215
607					46.9119	116.967
608					47.0887	114.446
609					47.4796	108.908
610					47.1129	114.103
611					46.9214	116.831
612					47.5661	107.688
613					45.9149	131.36
614					46.9202	116.849
615					47.3792	110.325
616					47.742	105.215
617					47.4129	109.849
618					47.539	108.07
619					47.6561	106.421
620					48.5795	93.5629
621					48.2089	98.6937
622					47.7071	105.705
623					47.9314	102.561
624					47.785	104.612
625					48.3424	96.8414
626					47.6181	106.956
627					47.6846	106.021
628					47.7282	105.409
629					47.8013	104.383
630					48.89	89.2952
631					48.1716	99.2124
632					46.9336	116.657
633					47.2938	111.535
634					47.5455	107.978
635					48.0817	100.465
636					48.8844	89.372
637					48.8513	89.8255
638					49.2109	84.9115
639					49.6779	78.5826
640					48.4193	95.7768
641					48.3821	96.292
642					49.2	85.0602
643					50.2498	70.9144
644					49.9291	75.2037
645					50.0214	73.9668
646					50.1714	71.9602
647					50.6968	64.9807
648					50.828	63.249
649					50.6805	65.1963
650					50.7262	64.5915
651					50.6628	65.4298
652					50.7132	64.7637
653					50.3368	69.7546
654					50.026	73.9043
655					50.6253	65.9257
656					50.3439	69.6603
657					50.525	67.2542
658					50.8236	63.3062
659					50.9998	60.9876
660					50.8759	62.6172
661					50.9936	61.0694
662					50.8226	63.3196
663					51.034	60.5387
664					50.8408	63.0803
665					50.7275	64.5752
666					50.8018	63.5945
667					50.8523	62.9279
668					50.8354	63.1511
669					50.8315	63.2025
670					50.7142	64.751
671					50.5995	66.2679
672					50.7769	63.923
673					50.9568	61.5527
674					50.9632	61.4693
675					50.6697	65.339
676					50.6119	66.1036
677					50.9978	61.014
678					50.9421	61.7462
679					51.0878	59.8332
680					50.9853	61.179
681					51.0363	60.5081
682					50.9562	61.5614
683					50.9183	62.0601
684					50.966	61.432
685					50.9051	62.2327
686					50.9243	61.98
687					50.9702	61.3776
688					50.7719	63.9882
689					48.1888	98.9734
690					48.0112	101.447
691					48.1801	99.0942
692					47.859	103.575
693					48.2086	98.699
694					48.1053	100.136
695					48.1166	99.9785
696					47.9303	102.577
697					47.9853	101.809
698					48.1496	99.5196
699					48.1583	99.3974
700					48.0618	100.742
701					48.7656	91.0014
702					48.2092	98.6904
703					48.3091	97.3038
704					48.4196	95.7722
705					48.9079	89.0494
706					48.2994	97.4383
707					48.1628	99.3346
708					48.1572	99.4135
709					48.6143	93.0841
710					48.2952	97.4958
711					48.088	100.376
712					48.0922	100.318
713					48.5032	94.6169
714					49.5286	80.6002
715					48.8369	90.0234
716					48.5769	93.5994
717					49.3579	82.9126
718					49.6997	78.2887
719					48.919	88.8979
720					48.8306	90.1091
721					48.6366	92.7758
722					48.6497	92.5961
723					48.889	89.308
724					48.0123	101.432
725					48.1072	100.109
726					47.97	102.023
727					47.974	101.967
728					49.3049	83.6334
729					49.2344	84.5917
730					49.1584	85.6271
731					49.312	83.5358
732					49.4091	82.2189
733					49.3467	83.0656
734					49.404	82.2877
735					49.3127	83.5266
736					50.0292	73.8625
737					49.2525	84.3454
738					49.3724	82.7155
739					49.6576	78.8576
740					49.5942	79.7136
741					49.6839	78.5023
742					49.5515	80.2896
743					49.6958	78.3421
744					40.2295	150
745					49.7166	78.0616
746					49.6277	79.2604
747					49.3529	82.9802
748					49.8304	76.529
749					49.7659	77.3975
750					49.7442	77.6891
751					51.0046	60.9245
752					50.9445	61.7153
753					50.4207	68.6393
754					50.7049	64.8733
755					51.0496	60.3344
756					51.0317	60.5689
757					51.1135	59.4953
758					51.1936	58.4462
759					51.0747	60.0043
760					51.0797	59.9385
761					50.9885	61.1371
762					51.1623	58.8563
763					51.1408	59.1379
764					50.2243	71.2542
765					50.6298	65.8663
766					51.1594	58.8941
767					51.076	59.9876
768					52.3351	43.672
769					52.1067	46.6023
770					51.1334	59.2346
771					51.0982	59.6964
772					52.0211	47.703
773					51.1522	58.9892
774					51.029	60.6048
775					50.9779	61.2753
776					51.0558	60.2529
777					50.983	61.2083
778					50.9696	61.3845
779					50.962	61.4849
780					51.1188	59.4271
781					51.0691	60.0787
782					51.0523	60.2989
783					50.6974	64.9723
784					51.0082	60.8782
785					51.0363	60.509
786					51.1864	58.5411
787					52.2073	45.309
788					52.0744	47.017
789					52.1915	45.5127
790					51.0945	59.7447

## Sheet: Supplementary Figure 2
Cooling rates
	Ethane -174C					EthanePropane -180C					EthanePropane -194C					Nitrogen -196C
Measurement	Jet 1 bar	Jet 2 bar	Jet 3 bar	Autogrid plunge	grid plunge	Jet 1 bar	Jet 2 bar	Jet 3 bar	Autogrid plunge	grid plunge	Jet 1 bar	Jet 2 bar	Jet 3 bar	Autogrid plunge	grid plunge	Jet 1 bar	Jet 3 bar
1	151425	176002	160553	35269.4	83737.4	83598	102272	64969.7	0	73778	130567	103216	134976	28407.6	76102.5	4468.19	5820.89
2	141504	153881	141348	40518.2		78443.3	74028.1	103532	0	75405.4	108030	139502	92150.4	26855	69950.4	3743.75	7629.29
3	141725	159693	131914	35839.3		75872	87196.2	80550	0	74566.2	117111	133939	114302	29880.7	74172.6	4453.75	7051.49
4	148523	157206	166668	36090.8		82482	75148.8	90980.6	25866.2		101792	95549.4	68623.2	27183.7		3758.49	6054.83
5	139462	147391	145710	51062.7		79702.6	52930.6	77968.9	30423.3		52104.2	140522	39774.7	29344		2267.81	5735.36
6	143823	146379		40187		81780.7	38976		26707.8		17784.2	102926		26288		4316.56	6370.12
7	149707	151757		32553.4		96487.4	39215		23939.5		58402.7	80218.7		31838.4		1563.27	7443.36
8	140497	146588		46467.9		83322	79977		23569.7		106836	120541		44274		4468.19	6929.29
9	142520	142421				68694.7	74298.7		26014.4		99706.3	133175		35974.6		3741.32	5985.5
10	152117	141181				92093.4	63523.2		27642.7		91238.4	30800.5		42936.6		4922.91	7042.12
Ethane -174C
Jet 1 bar																				Jet 2 bar																				Jet 3 bar
1		2		3		4		5		6		7		8		9		10		1		2		3		4		5		6		7		8		9		10		1		2		3		4		5
time [s]	temperature [C]	time [s]	temperature [C]	time [s]	temperature [C]	time [s]	temperature [C]	time [s]	temperature [C]	time [s]	temperature [C]	time [s]	temperature [C]	time [s]	temperature [C]	time [s]	temperature [C]	time [s]	temperature [C]	time [s]	temperature [C]	time [s]	temperature [C]	time [s]	temperature [C]	time [s]	temperature [C]	time [s]	temperature [C]	time [s]	temperature [C]	time [s]	temperature [C]	time [s]	temperature [C]	time [s]	temperature [C]	time [s]	temperature [C]	time [s]	temperature [C]	time [s]	temperature [C]	time [s]	temperature [C]	time [s]	temperature [C]	time [s]	temperature [C]
4.637	24.07	0.9426	24.54	4.437	24.73	0.8696	24.76	3.912	24.17	3.494	23.86	1.063	23.92	1.293	23.09	0.8032	24.34	2.508	23.65	1.735	24.2	7.674	24.39	0.5021	24.61	1.024	23.72	2.22	25.41	1.28	24.92	0.4855	24.9	1.643	25.79	2.291	24.98	2.109	24	2.811	26.35	2.278	26.14	0.7151	26.89	0.4993	26.71	1.083	24.98
4.637	24.09	0.9427	24.65	4.437	24.66	0.8697	25.02	3.912	24.29	3.494	23.87	1.063	24.02	1.293	23.24	0.8033	24.3	2.508	23.58	1.735	24.46	7.674	24.17	0.5022	24.68	1.024	23.68	2.22	25.34	1.28	24.94	0.4856	24.75	1.643	25.76	2.291	24.82	2.109	24.49	2.811	26.22	2.278	26.12	0.7152	26.99	0.4994	26.6	1.083	24.94
4.637	24.02	0.9428	24.66	4.438	24.57	0.8698	24.76	3.912	24.05	3.494	23.81	1.063	23.93	1.293	23.44	0.8034	24.33	2.508	23.41	1.735	24.63	7.674	24.07	0.5023	24.75	1.024	23.78	2.22	25.11	1.28	24.94	0.4857	24.93	1.643	25.82	2.292	24.84	2.11	23.93	2.811	26.25	2.278	26.06	0.7153	26.95	0.4995	26.67	1.083	25
4.638	24.04	0.9429	24.64	4.438	24.58	0.8699	25.04	3.912	23.99	3.494	23.88	1.063	23.88	1.293	23.29	0.8035	24.4	2.508	23.36	1.735	24.68	7.674	23.95	0.5024	24.52	1.024	23.67	2.22	25.26	1.28	24.98	0.4858	25.08	1.643	25.82	2.292	24.99	2.11	23.66	2.811	26.24	2.278	25.92	0.7154	26.92	0.4996	26.71	1.083	25.02
4.638	23.99	0.943	24.62	4.438	24.67	0.87	25.41	3.912	24.09	3.494	23.97	1.064	23.83	1.293	23.38	0.8036	24.44	2.508	23.45	1.735	24.83	7.674	24.26	0.5025	24.64	1.024	23.8	2.22	25.52	1.28	24.95	0.4859	25.07	1.643	25.74	2.292	24.93	2.11	23.84	2.811	26.23	2.278	26.11	0.7155	26.95	0.4997	26.82	1.083	25
4.638	23.74	0.9431	24.57	4.438	24.61	0.8701	25.4	3.912	24.15	3.494	23.7	1.064	23.75	1.293	23.17	0.8038	24.28	2.508	23.48	1.735	24.71	7.675	24.31	0.5026	24.55	1.025	23.89	2.22	25.33	1.281	24.99	0.486	25.1	1.643	25.85	2.292	24.88	2.11	24.1	2.811	26.2	2.278	26.37	0.7156	27	0.4998	26.98	1.083	25
4.638	23.89	0.9432	24.65	4.438	24.58	0.8702	25.27	3.912	24.14	3.494	23.87	1.064	23.84	1.294	23.19	0.8039	24.22	2.508	23.38	1.736	24.38	7.675	24.11	0.5027	24.52	1.025	23.92	2.22	25.31	1.281	24.99	0.4861	25	1.643	25.92	2.292	25	2.11	24.32	2.811	26.25	2.279	26.14	0.7157	26.98	0.4999	27.1	1.083	25.09
4.638	23.97	0.9433	24.62	4.438	24.61	0.8703	24.84	3.913	24.04	3.495	23.94	1.064	23.86	1.294	23.12	0.804	24.27	2.508	23.41	1.736	24.35	7.675	24.08	0.5028	24.33	1.025	23.98	2.22	25.35	1.281	24.92	0.4863	25.05	1.643	25.8	2.292	25	2.11	24.23	2.811	26.26	2.279	25.87	0.7158	26.93	0.5	27.28	1.083	24.98
4.638	23.94	0.9434	24.69	4.438	24.54	0.8704	24.69	3.913	24.11	3.495	23.83	1.064	23.83	1.294	23.11	0.8041	24.48	2.508	23.55	1.736	24.42	7.675	24.09	0.5029	24.44	1.025	23.89	2.22	25.64	1.281	25.04	0.4864	25.11	1.643	25.87	2.292	25.06	2.11	24.15	2.811	26.35	2.279	25.9	0.7159	26.89	0.5001	27	1.083	25.01
4.638	23.89	0.9435	24.71	4.438	24.48	0.8705	24.97	3.913	24.13	3.495	24.01	1.064	23.74	1.294	23.19	0.8042	24.15	2.509	23.34	1.736	24.5	7.675	24.17	0.503	24.53	1.025	23.94	2.221	25.66	1.281	25.06	0.4865	25.03	1.644	25.87	2.292	25.05	2.11	23.96	2.812	26.26	2.279	25.96	0.716	26.9	0.5002	26.94	1.083	24.77
4.638	23.93	0.9436	24.86	4.438	24.4	0.8706	25.15	3.913	24.06	3.495	24.09	1.064	23.95	1.294	23.19	0.8043	24.12	2.509	23.31	1.736	24.62	7.675	24.18	0.5031	24.5	1.025	24.03	2.221	25.72	1.281	25.12	0.4866	25.22	1.644	25.78	2.292	24.99	2.11	23.99	2.812	26.28	2.279	25.83	0.7161	26.93	0.5003	26.96	1.084	25.24
4.638	23.73	0.9438	24.68	4.438	24.41	0.8707	24.96	3.913	23.96	3.495	24.08	1.064	23.8	1.294	23.23	0.8044	24.23	2.509	23.33	1.736	24.45	7.675	24.16	0.5032	24.64	1.025	24.15	2.221	25.91	1.281	25.15	0.4867	25.32	1.644	25.9	2.293	24.94	2.111	24.36	2.812	26.37	2.279	25.73	0.7163	26.87	0.5004	26.93	1.084	25.18
4.638	23.68	0.9439	25.03	4.439	24.32	0.8708	24.9	3.913	24.16	3.495	24.09	1.064	23.72	1.294	23.32	0.8045	24.33	2.509	23.4	1.736	24.45	7.675	24.2	0.5033	24.54	1.025	24.14	2.221	25.86	1.281	25.23	0.4868	25.07	1.644	25.91	2.293	25.01	2.111	24.25	2.812	26.44	2.279	25.66	0.7164	26.97	0.5005	27.08	1.084	25.04
4.639	23.76	0.944	24.8	4.439	24.32	0.8709	24.92	3.913	24.09	3.495	24.2	1.064	23.7	1.294	23.24	0.8046	24.15	2.509	23.49	1.736	24.48	7.675	24.18	0.5034	24.61	1.025	24.3	2.221	25.65	1.281	25.37	0.4869	25.13	1.644	25.94	2.293	25.07	2.111	24.5	2.812	26.45	2.279	25.65	0.7165	27.14	0.5006	26.92	1.084	25.04
4.639	23.83	0.9441	24.69	4.439	24.26	0.871	25.04	3.913	23.98	3.495	24.37	1.065	23.84	1.294	23.37	0.8047	24.19	2.509	23.46	1.736	24.56	7.676	24.23	0.5035	24.62	1.026	24.33	2.221	25.54	1.281	25.51	0.487	25.2	1.644	25.97	2.293	24.97	2.111	24.29	2.812	26.31	2.279	25.65	0.7166	27.19	0.5007	26.83	1.084	25.15
4.639	23.54	0.9442	24.86	4.439	24.26	0.8711	24.98	3.913	23.96	3.495	24.39	1.065	23.72	1.294	23.25	0.8048	24.2	2.509	23.46	1.736	24.58	7.676	24.3	0.5036	24.56	1.026	24.3	2.221	25.48	1.282	25.25	0.4871	25.24	1.644	26.06	2.293	24.95	2.111	24.39	2.812	26.42	2.279	25.67	0.7167	26.87	0.5008	26.83	1.084	25.16
4.639	23.42	0.9443	24.82	4.439	24.27	0.8713	24.96	3.913	23.99	3.496	24.33	1.065	23.62	1.295	23.22	0.8049	24.09	2.509	23.47	1.737	24.37	7.676	24.33	0.5038	24.61	1.026	24.26	2.221	25.69	1.282	25.2	0.4872	25.21	1.644	26.14	2.293	24.92	2.111	24.44	2.812	26.7	2.28	25.65	0.7168	26.78	0.5009	26.87	1.084	25.22
4.639	23.67	0.9444	24.79	4.439	24.18	0.8714	24.99	3.914	24.07	3.496	24.36	1.065	23.61	1.295	23.3	0.805	24.02	2.509	23.39	1.737	24.56	7.676	24.33	0.5039	24.5	1.026	24.46	2.221	25.66	1.282	25.33	0.4873	25.26	1.644	25.8	2.293	24.95	2.111	24.48	2.812	26.71	2.28	25.6	0.7169	27.66	0.501	26.86	1.084	25.01
4.639	23.68	0.9445	24.9	4.439	24.07	0.8715	24.9	3.914	24.18	3.496	24.4	1.065	23.33	1.295	23.24	0.8051	23.88	2.509	23.43	1.737	24.61	7.676	24.26	0.504	24.46	1.026	24.47	2.221	25.6	1.282	25.36	0.4874	25.27	1.644	26.18	2.293	24.97	2.111	24.49	2.813	26.39	2.28	25.53	0.717	27.63	0.5011	26.8	1.084	25.14
4.639	23.67	0.9446	24.79	4.439	24.21	0.8716	24.89	3.914	23.97	3.496	24.38	1.065	23.2	1.295	23.15	0.8052	23.76	2.51	23.47	1.737	24.64	7.676	24.23	0.5041	24.51	1.026	24.47	2.222	25.61	1.282	25.43	0.4875	25.29	1.645	26.59	2.293	24.98	2.111	24.38	2.813	27.13	2.28	25.61	0.7171	27.16	0.5013	26.84	1.084	25.15
4.639	23.5	0.9447	24.89	4.439	24.12	0.8717	24.79	3.914	23.96	3.496	24.63	1.065	23.19	1.295	23.15	0.8053	24.05	2.51	23.37	1.737	24.7	7.676	24.3	0.5042	24.46	1.026	24.57	2.222	25.57	1.282	25.46	0.4876	25.32	1.645	26.36	2.293	25.04	2.111	24.65	2.813	27.27	2.28	25.46	0.7172	26.79	0.5014	26.9	1.085	25.18
4.639	23.56	0.9448	24.69	4.439	24.11	0.8718	24.75	3.914	24.01	3.496	24.59	1.065	23.36	1.295	23.16	0.8054	24.05	2.51	23.38	1.737	24.57	7.676	24.06	0.5043	24.38	1.026	24.63	2.222	25.51	1.282	25.44	0.4877	25.45	1.645	26.09	2.294	24.88	2.112	24.57	2.813	27	2.28	25.26	0.7173	26.77	0.5015	26.9	1.085	25.09
4.639	23.62	0.9449	24.77	4.44	23.84	0.8719	24.8	3.914	23.78	3.496	24.6	1.065	23.36	1.295	23.14	0.8055	23.88	2.51	23.34	1.737	24.56	7.676	23.86	0.5044	24.58	1.026	24.67	2.222	25.54	1.282	25.48	0.4878	25.37	1.645	25.7	2.294	24.61	2.112	24.61	2.813	26.59	2.28	25.24	0.7174	27.03	0.5016	26.89	1.085	25.16
4.64	23.46	0.945	24.79	4.44	23.9	0.872	24.73	3.914	23.86	3.496	24.52	1.066	23.59	1.295	23.23	0.8056	23.98	2.51	23.28	1.737	24.58	7.676	23.73	0.5045	24.66	1.026	24.52	2.222	25.64	1.282	25.46	0.4879	25.41	1.645	25.93	2.294	24.78	2.112	24.78	2.813	26.57	2.28	25.29	0.7175	27.18	0.5017	26.99	1.085	25.09
4.64	23.37	0.9451	24.85	4.44	23.84	0.8721	24.68	3.914	23.79	3.496	24.69	1.066	23.75	1.295	23.22	0.8057	23.88	2.51	23.38	1.737	24.65	7.677	23.71	0.5046	24.47	1.027	24.66	2.222	25.59	1.283	25.42	0.488	25.56	1.645	26	2.294	24.95	2.112	24.78	2.813	26.8	2.28	25.56	0.7176	27.07	0.5018	26.98	1.085	25.27
4.64	23.47	0.9452	25.01	4.44	23.97	0.8722	24.66	3.914	23.9	3.496	24.91	1.066	23.21	1.296	22.91	0.8058	23.96	2.51	23.49	1.738	24.45	7.677	23.73	0.5047	24.59	1.027	24.71	2.222	25.6	1.283	25.53	0.4881	25.64	1.645	26.1	2.294	24.81	2.112	24.67	2.813	26.72	2.281	25.47	0.7177	26.89	0.5019	26.92	1.085	25.25
4.64	23.48	0.9453	24.74	4.44	23.93	0.8723	24.48	3.914	23.76	3.497	24.98	1.066	23.22	1.296	23.29	0.8059	24.04	2.51	23.22	1.738	24.61	7.677	23.7	0.5048	24.43	1.027	24.56	2.222	25.76	1.283	25.76	0.4882	25.78	1.645	26.08	2.294	24.67	2.112	24.89	2.813	26.81	2.281	25.45	0.7178	26.71	0.502	27	1.085	25
4.64	23.52	0.9454	24.6	4.44	23.78	0.8724	24.58	3.915	23.69	3.497	25.12	1.066	23.4	1.296	23.22	0.806	23.93	2.51	23.27	1.738	24.51	7.677	24.02	0.5049	24.28	1.027	24.57	2.222	25.75	1.283	25.86	0.4883	25.7	1.645	26.04	2.294	24.66	2.112	24.69	2.813	26.83	2.281	25.35	0.7179	26.82	0.5021	27.01	1.085	25.09
4.64	23.42	0.9455	24.6	4.44	23.76	0.8725	24.48	3.915	23.81	3.497	25.15	1.066	23.72	1.296	22.75	0.8061	23.9	2.511	23.4	1.738	24.33	7.677	24.26	0.505	24.41	1.027	24.51	2.223	25.81	1.283	25.94	0.4884	25.75	1.646	25.84	2.294	24.7	2.112	24.78	2.814	26.67	2.281	25.22	0.718	27.02	0.5022	27.06	1.085	25.02
4.64	23.38	0.9456	24.73	4.44	23.66	0.8726	24.44	3.915	24.07	3.497	24.92	1.066	23.82	1.296	22.96	0.8063	23.89	2.511	23.34	1.738	24.57	7.677	23.65	0.5051	24.63	1.027	24.7	2.223	25.66	1.283	26.02	0.4885	25.79	1.646	25.77	2.294	24.72	2.112	24.91	2.814	26.43	2.281	25.29	0.7181	26.99	0.5023	27.15	1.086	24.99
4.64	23.53	0.9457	24.63	4.44	23.75	0.8727	24.33	3.915	23.91	3.497	24.78	1.066	23.65	1.296	23.17	0.8064	23.88	2.511	23.04	1.738	24.84	7.677	23.56	0.5052	24.65	1.027	24.99	2.223	25.61	1.283	25.96	0.4886	25.93	1.646	25.78	2.294	24.71	2.113	24.71	2.814	26.54	2.281	25.41	0.7182	26.98	0.5024	26.98	1.086	24.97
4.64	23.65	0.9458	24.57	4.441	23.87	0.8728	24.33	3.915	23.94	3.497	24.78	1.066	23.63	1.296	23.13	0.8065	23.99	2.511	23.17	1.738	24.64	7.677	23.87	0.5053	24.57	1.027	25.14	2.223	25.57	1.283	25.75	0.4888	26.02	1.646	25.84	2.295	24.71	2.113	24.96	2.814	26.48	2.281	25.38	0.7183	26.83	0.5025	26.79	1.086	25.03
4.641	23.6	0.9459	24.52	4.441	23.91	0.8729	24.33	3.915	23.99	3.497	24.76	1.066	23.57	1.296	23.08	0.8066	23.94	2.511	23.31	1.738	24.45	7.677	23.97	0.5054	24.33	1.027	25.08	2.223	25.63	1.283	25.89	0.4889	26.13	1.646	25.84	2.295	24.66	2.113	24.93	2.814	26.47	2.281	25.44	0.7184	26.73	0.5026	27.16	1.086	25.09
4.641	23.57	0.946	24.55	4.441	23.88	0.873	24.37	3.915	24.12	3.497	24.82	1.067	23.57	1.296	22.93	0.8067	23.93	2.511	23.37	1.738	24.55	7.678	24.15	0.5055	24.31	1.028	24.82	2.223	25.72	1.283	25.9	0.489	26.41	1.646	25.77	2.295	24.72	2.113	24.89	2.814	26.25	2.281	25.33	0.7185	26.77	0.5027	27.25	1.086	25.07
4.641	23.48	0.9461	24.6	4.441	23.71	0.8731	24.22	3.915	24.01	3.497	24.84	1.067	23.69	1.296	22.84	0.8068	23.96	2.511	23.17	1.738	24.55	7.678	24	0.5056	24.4	1.028	24.77	2.223	25.66	1.284	26	0.4891	26.17	1.646	25.89	2.295	24.78	2.113	25.01	2.814	26.33	2.281	25.43	0.7186	26.76	0.5028	27.05	1.086	25.14
4.641	23.49	0.9463	24.61	4.441	23.82	0.8732	24.28	3.915	24	3.498	24.63	1.067	23.67	1.297	23.05	0.8069	24.02	2.511	23.21	1.739	24.52	7.678	23.85	0.5057	24.31	1.028	24.67	2.223	25.54	1.284	25.86	0.4892	26.08	1.646	25.85	2.295	24.75	2.113	25.1	2.814	26.15	2.282	25.39	0.7188	26.94	0.5029	26.94	1.086	25
4.641	23.56	0.9464	24.57	4.441	23.94	0.8733	24.12	3.916	24	3.498	24.68	1.067	23.87	1.297	23.09	0.807	24.14	2.511	23.18	1.739	24.56	7.678	23.73	0.5058	24.29	1.028	24.82	2.223	25.73	1.284	25.84	0.4893	25.98	1.646	25.85	2.295	24.81	2.113	24.88	2.814	26.22	2.282	25.4	0.7189	26.96	0.503	26.99	1.086	24.96
4.641	23.48	0.9465	24.71	4.441	23.91	0.8734	24.29	3.916	23.9	3.498	24.71	1.067	23.77	1.297	23.16	0.8071	24.03	2.511	23.22	1.739	24.56	7.678	23.88	0.5059	24.24	1.028	24.86	2.223	25.9	1.284	25.75	0.4894	26.06	1.646	25.79	2.295	24.93	2.113	25.01	2.814	26.11	2.282	25.51	0.719	26.67	0.5031	27.06	1.086	24.99
4.641	23.44	0.9466	24.75	4.441	23.89	0.8735	24.18	3.916	24.07	3.498	24.6	1.067	23.82	1.297	22.95	0.8072	23.8	2.512	23.21	1.739	24.53	7.678	24.13	0.506	24.48	1.028	24.79	2.224	25.77	1.284	25.8	0.4895	26.01	1.647	25.78	2.295	24.91	2.113	25.1	2.815	26.14	2.282	25.44	0.7191	26.72	0.5032	27.09	1.086	25.15
4.641	23.63	0.9467	24.82	4.441	23.88	0.8736	23.98	3.916	24.06	3.498	24.52	1.067	23.77	1.297	22.82	0.8073	23.87	2.512	23.29	1.739	24.59	7.678	24.14	0.5061	24.37	1.028	24.81	2.224	25.43	1.284	25.87	0.4896	26.05	1.647	25.66	2.295	24.86	2.113	25.23	2.815	26.11	2.282	25.46	0.7192	26.56	0.5033	27.02	1.087	25.38
4.641	23.54	0.9468	24.93	4.441	23.92	0.8738	23.81	3.916	23.96	3.498	24.59	1.067	23.7	1.297	23	0.8074	24.09	2.512	23.12	1.739	24.53	7.678	24.1	0.5063	24.32	1.028	24.86	2.224	25.61	1.284	25.85	0.4897	26.03	1.647	25.62	2.296	24.97	2.114	25.52	2.815	26.2	2.282	25.37	0.7193	26.56	0.5034	26.95	1.087	25.46
4.641	23.5	0.9469	24.98	4.442	23.97	0.8739	24	3.916	23.79	3.498	24.66	1.067	23.81	1.297	23.17	0.8075	24.08	2.512	23.25	1.739	24.64	7.678	24.15	0.5064	24.26	1.028	24.93	2.224	25.69	1.284	25.83	0.4898	25.93	1.647	25.51	2.296	24.98	2.114	25.56	2.815	25.99	2.282	25.37	0.7194	26.69	0.5035	26.96	1.087	25.11
4.642	23.51	0.947	25.14	4.442	23.87	0.874	24.18	3.916	23.83	3.498	24.6	1.068	23.81	1.297	23.07	0.8076	23.96	2.512	23.22	1.739	24.64	7.678	24.13	0.5065	24.4	1.028	24.92	2.224	25.71	1.284	25.74	0.4899	26.08	1.647	25.6	2.296	24.95	2.114	25.4	2.815	25.83	2.282	25.27	0.7195	26.56	0.5036	27.09	1.087	25.85
4.642	23.44	0.9471	24.88	4.442	23.91	0.8741	24.15	3.916	23.95	3.498	24.54	1.068	23.85	1.297	23.12	0.8077	23.91	2.512	23.26	1.739	24.68	7.679	24.21	0.5066	24.5	1.029	24.88	2.224	25.73	1.284	25.81	0.49	25.83	1.647	25.53	2.296	24.93	2.114	25.39	2.815	25.99	2.282	25.23	0.7196	26.44	0.5038	27.13	1.087	25.78
4.642	23.31	0.9472	25.35	4.442	23.8	0.8742	24.04	3.916	23.98	3.498	24.73	1.068	23.91	1.298	23.22	0.8078	23.88	2.512	23.34	1.739	24.65	7.679	24.1	0.5067	24.47	1.029	24.8	2.224	25.6	1.285	25.72	0.4901	25.88	1.647	25.47	2.296	24.86	2.114	25.34	2.815	25.96	2.283	25.45	0.7197	26.54	0.5039	27	1.087	25.55
4.642	23.23	0.9473	25.42	4.442	23.7	0.8743	24.16	3.916	24.01	3.499	24.62	1.068	24.03	1.298	23.23	0.8079	23.87	2.512	23.28	1.74	24.7	7.679	24.22	0.5068	24.55	1.029	24.87	2.224	25.62	1.285	25.93	0.4902	25.87	1.647	25.36	2.296	24.88	2.114	25.33	2.815	25.77	2.283	25.25	0.7198	26.35	0.504	26.99	1.087	25.21
4.642	23.46	0.9474	25.38	4.442	23.82	0.8744	24.09	3.917	23.83	3.499	24.69	1.068	23.95	1.298	23.18	0.808	23.94	2.512	23.28	1.74	24.68	7.679	24.27	0.5069	24.51	1.029	24.95	2.224	25.57	1.285	26.03	0.4903	25.89	1.647	25.24	2.296	24.68	2.114	25.37	2.815	25.78	2.283	25.24	0.7199	26.38	0.5041	27.11	1.087	25.2
4.642	23.43	0.9475	25.08	4.442	23.79	0.8745	24.08	3.917	23.83	3.499	24.81	1.068	24.03	1.298	23.28	0.8081	24	2.513	23.4	1.74	24.66	7.679	24.28	0.507	24.53	1.029	24.94	2.224	25.62	1.285	26	0.4904	25.85	1.648	25.27	2.296	24.5	2.114	25.38	2.816	25.83	2.283	25.31	0.72	26.45	0.5042	26.94	1.087	25.3
4.642	23.3	0.9476	24.76	4.442	23.72	0.8746	24.06	3.917	24.05	3.499	24.83	1.068	24.14	1.298	23.17	0.8082	23.89	2.513	23.49	1.74	24.65	7.679	24.32	0.5071	24.37	1.029	24.9	2.225	25.71	1.285	26.13	0.4905	25.84	1.648	25.34	2.296	24.45	2.114	25.47	2.816	25.98	2.283	25.41	0.7201	26.37	0.5043	26.93	1.088	25.44
4.642	23.27	0.9477	24.96	4.442	23.95	0.8747	24.13	3.917	23.96	3.499	24.75	1.068	24.13	1.298	23.2	0.8083	23.98	2.513	23.25	1.74	24.65	7.679	24.39	0.5072	24.54	1.029	24.96	2.225	25.67	1.285	25.79	0.4906	25.91	1.648	25.29	2.296	24.28	2.114	25.41	2.816	25.97	2.283	25.21	0.7202	26.25	0.5044	26.8	1.088	25.57
4.642	23.25	0.9478	25.11	4.443	23.78	0.8748	24.17	3.917	23.81	3.499	24.81	1.068	24.15	1.298	23.07	0.8084	23.9	2.513	23.26	1.74	24.7	7.679	24.59	0.5073	24.49	1.029	25.04	2.225	25.66	1.285	25.82	0.4907	25.9	1.648	25.12	2.297	24.16	2.115	25.29	2.816	26.01	2.283	25.04	0.7203	26.42	0.5045	26.84	1.088	25.41
4.643	23.25	0.9479	25.15	4.443	23.48	0.8749	24.16	3.917	23.83	3.499	24.72	1.068	24.26	1.298	23	0.8085	23.72	2.513	23.19	1.74	24.61	7.679	24.59	0.5074	24.4	1.029	24.98	2.225	25.69	1.285	25.71	0.4908	25.95	1.648	25.2	2.297	24.22	2.115	25.5	2.816	25.79	2.283	25.16	0.7204	26.35	0.5046	26.84	1.088	25.29
4.643	23.3	0.948	25	4.443	23.59	0.875	24.28	3.917	23.62	3.499	24.98	1.069	24.37	1.298	22.89	0.8086	23.76	2.513	23.24	1.74	24.61	7.679	24.59	0.5075	24.19	1.029	24.95	2.225	25.58	1.285	25.52	0.4909	25.89	1.648	25.26	2.297	24.76	2.115	25.25	2.816	25.9	2.283	25.27	0.7205	26.15	0.5047	26.88	1.088	25.33
4.643	23.35	0.9481	24.84	4.443	23.74	0.8751	24.06	3.917	23.67	3.499	25.04	1.069	24.44	1.298	22.58	0.8088	23.91	2.513	22.95	1.74	24.66	7.68	24.65	0.5076	23.9	1.03	24.86	2.225	25.56	1.286	25.56	0.491	25.96	1.648	25.2	2.297	24.32	2.115	25.26	2.816	25.89	2.283	25.32	0.7206	26.02	0.5048	26.9	1.088	25.37
4.643	23.38	0.9482	24.94	4.443	23.8	0.8752	24.12	3.917	23.74	3.499	24.88	1.069	24.41	1.299	22.44	0.8089	23.87	2.513	23.03	1.741	24.62	7.68	24.68	0.5077	23.97	1.03	25.05	2.225	25.62	1.286	25.92	0.4911	25.89	1.648	24.91	2.297	24.2	2.115	25.34	2.816	25.8	2.284	25.22	0.7207	25.95	0.5049	26.9	1.088	25.21
4.643	23.4	0.9483	24.93	4.443	23.59	0.8753	24.12	3.918	23.61	3.5	24.77	1.069	24.37	1.299	22.49	0.809	23.89	2.513	22.69	1.741	24.62	7.68	24.8	0.5078	23.8	1.03	24.95	2.225	25.66	1.286	25.97	0.4913	25.87	1.648	24.88	2.297	24.33	2.115	25.36	2.816	25.63	2.284	25.13	0.7208	26.23	0.505	26.95	1.088	25.22
4.643	23.33	0.9484	25.04	4.443	23.6	0.8754	24.26	3.918	23.37	3.5	24.9	1.069	24.43	1.299	22.35	0.8091	23.98	2.513	22.45	1.741	24.74	7.68	24.95	0.5079	23.9	1.03	24.91	2.225	25.68	1.286	25.79	0.4914	25.88	1.648	25.15	2.297	24.4	2.115	25.5	2.816	25.7	2.284	25.16	0.7209	26.2	0.5051	27.03	1.088	25.12
4.643	23.36	0.9485	24.94	4.443	23.54	0.8755	24.17	3.918	23.24	3.5	24.91	1.069	24.54	1.299	22.43	0.8092	23.86	2.514	22.5	1.741	24.51	7.68	25	0.508	24.27	1.03	25.15	2.226	25.76	1.286	25.67	0.4915	25.89	1.649	25.09	2.297	24.71	2.115	25.36	2.817	25.81	2.284	25.26	0.721	26.19	0.5052	27.1	1.088	24.82
4.643	23.43	0.9486	24.78	4.443	23.59	0.8756	23.97	3.918	23.16	3.5	24.93	1.069	24.42	1.299	22.73	0.8093	23.89	2.514	22.55	1.741	24.78	7.68	24.86	0.5081	24.3	1.03	24.98	2.226	25.65	1.286	25.79	0.4916	26.06	1.649	24.98	2.297	24.41	2.115	25.41	2.817	25.67	2.284	25.17	0.7211	26.08	0.5053	27.03	1.089	25.08
4.643	23.46	0.9488	24.61	4.443	23.7	0.8757	24.02	3.918	23.21	3.5	25.05	1.069	24.44	1.299	22.86	0.8094	23.9	2.514	22.75	1.741	25.09	7.68	24.88	0.5082	23.77	1.03	24.88	2.226	25.63	1.286	25.83	0.4917	26	1.649	25.03	2.298	24.36	2.116	25.43	2.817	25.64	2.284	25.12	0.7213	26.01	0.5054	27.15	1.089	24.99
4.643	23.54	0.9489	24.64	4.444	23.63	0.8758	24.21	3.918	23.25	3.5	25.03	1.069	24.57	1.299	22.28	0.8095	23.81	2.514	23.06	1.741	24.65	7.68	24.92	0.5083	23.9	1.03	24.9	2.226	25.8	1.286	25.89	0.4918	25.9	1.649	25.09	2.298	24.36	2.116	25.59	2.817	25.69	2.284	25.1	0.7214	25.89	0.5055	27.11	1.089	25.03
4.644	23.48	0.949	24.73	4.444	23.53	0.8759	24.13	3.918	23.91	3.5	24.91	1.069	24.66	1.299	22.21	0.8096	23.68	2.514	23.12	1.741	24.8	7.68	24.92	0.5084	24.11	1.03	24.8	2.226	25.82	1.286	25.78	0.4919	25.9	1.649	24.84	2.298	24.41	2.116	25.3	2.817	25.59	2.284	25.19	0.7215	25.99	0.5056	27.21	1.089	25.06
4.644	23.52	0.9491	24.54	4.444	23.54	0.876	23.81	3.918	23.67	3.5	24.79	1.07	24.71	1.299	22.55	0.8097	23.67	2.514	22.74	1.741	25.19	7.681	24.82	0.5085	24.36	1.031	25	2.226	25.67	1.286	25.8	0.492	26.06	1.649	24.93	2.298	24.5	2.116	25.31	2.817	25.61	2.284	25.22	0.7216	26.01	0.5057	27.55	1.089	24.96
4.644	23.63	0.9492	24.59	4.444	23.66	0.8761	23.89	3.918	23.2	3.5	24.8	1.07	25.01	1.299	22.94	0.8098	23.59	2.514	22.68	1.741	25.13	7.681	24.86	0.5086	24.15	1.031	24.95	2.226	25.7	1.287	25.93	0.4921	26.08	1.649	25	2.298	24.74	2.116	25.29	2.817	25.64	2.284	25.04	0.7217	26.06	0.5058	27.17	1.089	24.84
4.644	23.47	0.9493	24.59	4.444	23.75	0.8763	24.03	3.918	23.29	3.501	24.9	1.07	24.98	1.3	22.92	0.8099	23.38	2.514	22.8	1.742	24.8	7.681	24.84	0.5088	23.88	1.031	24.77	2.226	25.81	1.287	25.83	0.4922	26.06	1.649	24.93	2.298	24.63	2.116	25.37	2.817	25.49	2.285	25.17	0.7218	26.12	0.5059	27.56	1.089	24.73
4.644	23.43	0.9494	24.52	4.444	23.77	0.8764	23.89	3.919	23.63	3.501	24.9	1.07	24.83	1.3	22.88	0.81	23.32	2.514	23.14	1.742	24.57	7.681	25.21	0.5089	23.96	1.031	24.85	2.226	25.88	1.287	25.96	0.4923	26.16	1.649	24.95	2.298	24.74	2.116	25	2.817	25.62	2.285	25.26	0.7219	25.96	0.506	27.8	1.089	24.69
4.644	23.45	0.9495	24.52	4.444	23.74	0.8765	24.1	3.919	23.98	3.501	24.55	1.07	24.88	1.3	22.97	0.8101	23.4	2.514	23.01	1.742	24.6	7.681	25.08	0.509	24.28	1.031	24.96	2.226	26.12	1.287	25.81	0.4924	26.06	1.649	24.97	2.298	24.63	2.116	25.46	2.818	25.54	2.285	25.35	0.722	25.98	0.5061	27.37	1.089	24.67
4.644	23.39	0.9496	24.41	4.444	23.91	0.8766	23.87	3.919	24.04	3.501	24.75	1.07	24.6	1.3	22.76	0.8102	23.51	2.515	23.06	1.742	24.63	7.681	25.26	0.5091	24.32	1.031	24.87	2.227	25.98	1.287	25.84	0.4925	25.99	1.65	25.03	2.298	24.79	2.116	25.46	2.818	25.31	2.285	25.37	0.7221	25.99	0.5063	27.14	1.089	24.69
4.644	23.27	0.9497	24.27	4.444	23.86	0.8767	23.72	3.919	23.77	3.501	24.7	1.07	24.61	1.3	22.89	0.8103	23.9	2.515	23.14	1.742	24.8	7.681	25.35	0.5092	24.32	1.031	24.95	2.227	26.02	1.287	25.84	0.4926	25.99	1.65	25.14	2.298	24.84	2.116	25.22	2.818	25.52	2.285	25.3	0.7222	26.06	0.5064	27.14	1.09	24.48
4.644	22.98	0.9498	24.3	4.444	23.65	0.8768	23.77	3.919	23.49	3.501	24.61	1.07	24.8	1.3	23	0.8104	23.73	2.515	23.07	1.742	24.82	7.681	25.16	0.5093	24.23	1.031	24.92	2.227	26.46	1.287	25.87	0.4927	26.12	1.65	25.05	2.299	24.86	2.117	25.17	2.818	25.6	2.285	25.39	0.7223	26.13	0.5065	27.41	1.09	24.57
4.644	22.83	0.9499	24.29	4.445	23.73	0.8769	23.99	3.919	23.55	3.501	24.58	1.07	24.69	1.3	22.95	0.8105	23.09	2.515	23.19	1.742	24.6	7.681	25.03	0.5094	24.26	1.031	24.85	2.227	26.35	1.287	26.04	0.4928	25.95	1.65	25.08	2.299	24.86	2.117	25.27	2.818	25.64	2.285	25.49	0.7224	25.98	0.5066	27.33	1.09	24.57
4.645	22.7	0.95	24.27	4.445	23.83	0.877	23.96	3.919	23.78	3.501	24.76	1.071	24.7	1.3	23	0.8106	23.31	2.515	23.25	1.742	24.58	7.681	24.97	0.5095	24.34	1.031	24.85	2.227	26	1.287	25.93	0.4929	26.13	1.65	24.98	2.299	25.02	2.117	25.34	2.818	25.59	2.285	25.3	0.7225	26.18	0.5067	27.42	1.09	24.61
4.645	22.96	0.9501	24.38	4.445	23.8	0.8771	23.9	3.919	23.73	3.501	24.66	1.071	24.6	1.3	23.09	0.8107	23.64	2.515	23.34	1.742	24.63	7.682	25	0.5096	24.49	1.032	24.91	2.227	25.75	1.288	25.91	0.493	25.95	1.65	25	2.299	24.95	2.117	25.48	2.818	25.45	2.285	25.37	0.7226	26.18	0.5068	27.35	1.09	24.44
4.645	22.84	0.9502	24.24	4.445	23.7	0.8772	23.75	3.919	23.67	3.501	24.68	1.071	24.67	1.301	23	0.8108	23.73	2.515	23.24	1.743	24.74	7.682	25.13	0.5097	24.44	1.032	24.97	2.227	25.73	1.288	25.86	0.4931	26.03	1.65	25.15	2.299	24.97	2.117	25.21	2.818	25.45	2.286	25.16	0.7227	25.98	0.5069	27.28	1.09	24.54
4.645	23.27	0.9503	24.16	4.445	23.5	0.8773	23.84	3.919	23.85	3.502	24.66	1.071	24.68	1.301	23.31	0.8109	23.81	2.515	23.14	1.743	24.77	7.682	25.19	0.5098	24.45	1.032	25.02	2.227	25.58	1.288	25.85	0.4932	26.16	1.65	25.07	2.299	25.13	2.117	25.23	2.818	25.49	2.286	25.06	0.7228	26.04	0.507	27.15	1.09	24.44
4.645	23.08	0.9504	24.3	4.445	23.64	0.8774	23.95	3.92	23.78	3.502	24.83	1.071	24.56	1.301	23.27	0.811	23.55	2.515	23.18	1.743	24.79	7.682	25.17	0.5099	24.46	1.032	24.86	2.227	25.93	1.288	25.94	0.4933	25.9	1.65	24.91	2.299	25.18	2.117	25.16	2.818	25.46	2.286	24.65	0.7229	26.13	0.5071	27.18	1.09	24.58
4.645	22.68	0.9505	24.18	4.445	23.31	0.8775	23.86	3.92	23.64	3.502	24.77	1.071	24.6	1.301	23.19	0.8111	23.54	2.516	23.29	1.743	24.84	7.682	25	0.51	24.53	1.032	24.82	2.228	26.01	1.288	25.89	0.4934	25.92	1.651	24.92	2.299	25.15	2.117	25.3	2.819	25.51	2.286	24.52	0.723	26.07	0.5072	27.12	1.09	24.6
4.645	22.65	0.9506	24.14	4.445	23.12	0.8776	23.85	3.92	23.7	3.502	24.73	1.071	24.63	1.301	23.12	0.8113	23.53	2.516	23.35	1.743	24.74	7.682	25.1	0.5101	24.49	1.032	24.87	2.228	25.9	1.288	25.97	0.4935	25.95	1.651	25.09	2.299	25.2	2.117	25.37	2.819	25.37	2.286	24.62	0.7231	26.03	0.5073	27.18	1.091	24.54
4.645	23.03	0.9507	24.25	4.445	23.09	0.8777	23.82	3.92	23.8	3.502	24.77	1.071	24.69	1.301	23.22	0.8114	23.71	2.516	23.45	1.743	24.64	7.682	25.08	0.5102	24.67	1.032	25.01	2.228	25.61	1.288	25.91	0.4936	25.94	1.651	25.08	2.299	25.35	2.118	25.45	2.819	25.36	2.286	24.62	0.7232	26.02	0.5074	27.1	1.091	24.28
4.645	23.41	0.9508	24.13	4.446	23.06	0.8778	24.01	3.92	23.77	3.502	24.94	1.071	24.75	1.301	23.09	0.8115	23.76	2.516	23.33	1.743	24.76	7.682	25.05	0.5103	24.75	1.032	24.96	2.228	25.72	1.288	25.91	0.4938	25.95	1.651	24.91	2.3	25.32	2.118	25.4	2.819	25.43	2.286	24.71	0.7233	26.19	0.5075	26.99	1.091	24.27
4.646	23.42	0.9509	24	4.446	23.06	0.8779	24	3.92	23.86	3.502	24.94	1.071	24.67	1.301	23.1	0.8116	23.62	2.516	23.31	1.743	24.72	7.682	25.18	0.5104	24.8	1.032	25.01	2.228	25.63	1.288	26.01	0.4939	25.96	1.651	24.9	2.3	25.41	2.118	25.42	2.819	25.45	2.286	24.99	0.7234	26.15	0.5076	26.99	1.091	24.63
4.646	23.28	0.951	24.11	4.446	23.36	0.878	23.94	3.92	23.9	3.502	24.99	1.072	24.77	1.301	23.12	0.8117	23.71	2.516	23.37	1.743	24.51	7.683	25.14	0.5105	24.93	1.033	24.97	2.228	25.76	1.288	25.95	0.494	26.01	1.651	25.13	2.3	25.28	2.118	25.4	2.819	25.64	2.286	24.89	0.7235	25.96	0.5077	26.89	1.091	24.69
4.646	23.18	0.9511	24.12	4.446	23.44	0.8781	23.95	3.92	23.94	3.502	25.2	1.072	24.73	1.301	23.16	0.8118	23.69	2.516	23.43	1.743	24.41	7.683	25.1	0.5106	24.69	1.033	24.93	2.228	25.69	1.289	25.96	0.4941	25.94	1.651	24.52	2.3	25.42	2.118	25.58	2.819	25.51	2.286	24.35	0.7236	25.88	0.5078	26.84	1.091	24.48
4.646	23.22	0.9513	24.11	4.446	22.85	0.8782	23.94	3.92	23.92	3.503	24.74	1.072	24.71	1.302	23.16	0.8119	23.68	2.516	23.44	1.744	24.4	7.683	25.18	0.5107	24.87	1.033	25.1	2.228	25.7	1.289	26.17	0.4942	26.02	1.651	24.46	2.3	25.23	2.118	25.53	2.819	25.22	2.287	24.38	0.7238	26.17	0.5079	26.81	1.091	24.41
4.646	23.3	0.9514	23.9	4.446	23.02	0.8783	24.05	3.921	23.96	3.503	25.24	1.072	24.76	1.302	23.39	0.812	23.79	2.516	23.46	1.744	24.42	7.683	25.2	0.5108	24.94	1.033	25.17	2.228	25.68	1.289	26.18	0.4943	25.94	1.651	24.74	2.3	25.37	2.118	25.42	2.819	25.36	2.287	24.78	0.7239	26.25	0.508	26.81	1.091	24.38
4.646	23.26	0.9515	23.91	4.446	23.28	0.8784	24.14	3.921	24.17	3.503	25.61	1.072	24.73	1.302	23.49	0.8121	23.89	2.516	23.46	1.744	24.34	7.683	25.27	0.5109	24.87	1.033	25.19	2.228	25.59	1.289	25.91	0.4944	25.95	1.651	24.99	2.3	25.5	2.118	25.33	2.819	25.57	2.287	25.21	0.724	25.98	0.5081	26.7	1.091	24.41
4.646	23.23	0.9516	23.85	4.446	23.6	0.8785	23.99	3.921	24.14	3.503	25.57	1.072	24.9	1.302	23.5	0.8122	24	2.517	23.53	1.744	24.24	7.683	25.26	0.511	25.02	1.033	25.38	2.229	25.57	1.289	26.34	0.4945	26.1	1.652	24.94	2.3	25.5	2.118	25.23	2.82	25.66	2.287	25.16	0.7241	26.05	0.5082	26.68	1.091	24.23
4.646	23.27	0.9517	24.02	4.446	23.53	0.8786	23.88	3.921	24.22	3.503	25.22	1.072	24.76	1.302	23.54	0.8123	23.94	2.517	23.68	1.744	24.16	7.683	25.22	0.5111	25.09	1.033	24.97	2.229	25.51	1.289	26.45	0.4946	26.26	1.652	24.79	2.3	25.15	2.118	25.29	2.82	25.52	2.287	24.77	0.7242	26.01	0.5083	26.56	1.092	24.4
4.646	23.42	0.9518	23.86	4.446	23.5	0.8788	23.95	3.921	24.26	3.503	24.93	1.072	24.61	1.302	23.65	0.8124	24.1	2.517	23.76	1.744	23.97	7.683	25.3	0.5113	25	1.033	25.09	2.229	25.44	1.289	26.3	0.4947	26.29	1.652	24.77	2.301	25.42	2.119	25.32	2.82	25.33	2.287	24.78	0.7243	25.92	0.5084	26.56	1.092	24.37
4.646	23.31	0.9519	23.72	4.447	23.35	0.8789	23.77	3.921	24.38	3.503	25.18	1.072	24.92	1.302	23.52	0.8125	23.97	2.517	23.67	1.744	24.1	7.683	25.13	0.5114	25	1.033	25.6	2.229	25.59	1.289	25.91	0.4948	25.94	1.652	24.63	2.301	25.57	2.119	25.44	2.82	25.49	2.287	24.91	0.7244	26.07	0.5085	26.6	1.092	24.17
4.647	23.29	0.952	23.85	4.447	23.31	0.879	23.84	3.921	24.47	3.503	25.24	1.073	24.97	1.302	23.44	0.8126	24.19	2.517	23.79	1.744	24.06	7.683	25.22	0.5115	25.11	1.033	25.42	2.229	25.53	1.289	25.83	0.4949	26.63	1.652	24.84	2.301	25.75	2.119	25.31	2.82	25.4	2.287	25.06	0.7245	25.96	0.5086	26.61	1.092	24.31
4.647	23.46	0.9521	23.89	4.447	23.61	0.8791	23.62	3.921	24.44	3.503	25.24	1.073	24.84	1.302	23.7	0.8127	24.17	2.517	23.87	1.744	24.03	7.684	25.09	0.5116	24.99	1.034	25.27	2.229	25.48	1.289	25.93	0.495	26.72	1.652	24.92	2.301	25.78	2.119	25.33	2.82	25.4	2.287	25.06	0.7246	25.9	0.5088	26.56	1.092	24.23
4.647	23.64	0.9522	23.78	4.447	23.68	0.8792	23.64	3.921	24.4	3.503	25.21	1.073	24.65	1.303	23.68	0.8128	24.37	2.517	23.81	1.744	23.99	7.684	25	0.5117	24.96	1.034	24.94	2.229	25.26	1.29	26.17	0.4951	26.48	1.652	24.72	2.301	25.87	2.119	25.59	2.82	25.44	2.288	25.1	0.7247	25.88	0.5089	26.56	1.092	24.25
4.647	23.55	0.9523	23.89	4.447	23.61	0.8793	23.38	3.921	24.4	3.504	24.96	1.073	24.7	1.303	23.69	0.8129	24.34	2.517	23.75	1.745	23.89	7.684	25.15	0.5118	25.03	1.034	24.93	2.229	25.18	1.29	26.21	0.4952	26.07	1.652	24.76	2.301	25.87	2.119	25.5	2.82	25.38	2.288	25.21	0.7248	25.85	0.509	26.51	1.092	24.22
4.647	23.54	0.9524	23.98	4.447	23.68	0.8794	23.16	3.922	24.72	3.504	24.89	1.073	24.87	1.303	23.62	0.813	24.38	2.517	23.85	1.745	23.94	7.684	25.35	0.5119	25.11	1.034	25.16	2.229	25.36	1.29	25.99	0.4953	26.01	1.652	24.87	2.301	25.62	2.119	25.45	2.82	25.4	2.288	25.22	0.7249	25.87	0.5091	26.55	1.092	24.22
4.647	23.44	0.9525	23.98	4.447	23.69	0.8795	23.3	3.922	24.68	3.504	25.05	1.073	24.8	1.303	23.91	0.8131	24.47	2.518	23.82	1.745	24.05	7.684	25.04	0.512	25.14	1.034	25.02	2.229	25.29	1.29	25.89	0.4954	26.1	1.653	24.9	2.301	25.55	2.119	25.36	2.821	25.53	2.288	25.29	0.725	25.9	0.5092	26.45	1.092	24.16
4.647	23.63	0.9526	23.93	4.447	23.69	0.8796	23.2	3.922	24.48	3.504	24.94	1.073	25.02	1.303	24.01	0.8132	24.43	2.518	23.93	1.745	24.03	7.684	25.08	0.5121	25.37	1.034	25.13	2.23	25.31	1.29	25.85	0.4955	26.23	1.653	24.83	2.301	25.64	2.119	25.77	2.821	25.65	2.288	25.29	0.7251	25.88	0.5093	26.33	1.093	24.12
4.647	23.63	0.9527	23.79	4.447	23.71	0.8797	23.29	3.922	24.56	3.504	24.72	1.073	24.73	1.303	24.02	0.8133	24.39	2.518	24.08	1.745	23.72	7.684	25.04	0.5122	25.6	1.034	25.06	2.23	25.32	1.29	26.01	0.4956	26.46	1.653	24.82	2.301	25.78	2.119	25.38	2.821	25.55	2.288	25.4	0.7252	25.91	0.5094	26.62	1.093	23.99
4.647	23.71	0.9528	23.91	4.448	23.78	0.8798	23.8	3.922	24.67	3.504	24.73	1.073	24.54	1.303	24.28	0.8134	24.46	2.518	24.17	1.745	23.65	7.684	25.15	0.5123	25.56	1.034	24.86	2.23	25.33	1.29	25.97	0.4957	26.33	1.653	24.89	2.302	25.78	2.12	25.78	2.821	25.66	2.288	25.46	0.7253	25.92	0.5095	26.55	1.093	23.98
4.648	23.82	0.9529	23.97	4.448	23.92	0.8799	23.49	3.922	24.91	3.504	24.91	1.073	24.88	1.303	24.42	0.8135	24.49	2.518	24.2	1.745	23.82	7.684	25.21	0.5124	25.46	1.034	25.04	2.23	25.22	1.29	25.81	0.4958	25.99	1.653	25	2.302	25.86	2.12	25.98	2.821	25.63	2.288	25.57	0.7254	25.93	0.5096	26.48	1.093	24.12
4.648	23.88	0.953	23.83	4.448	23.91	0.88	23.09	3.922	25.06	3.504	24.75	1.074	24.79	1.303	24.17	0.8136	24.56	2.518	24.37	1.745	23.97	7.684	25.16	0.5125	25.17	1.034	24.93	2.23	25.1	1.29	25.86	0.4959	26.06	1.653	24.92	2.302	25.73	2.12	25.78	2.821	25.34	2.288	25.42	0.7255	25.97	0.5097	26.34	1.093	24.04
4.648	24.06	0.9531	23.91	4.448	23.73	0.8801	23.33	3.922	24.98	3.504	24.65	1.074	24.66	1.303	24.13	0.8138	24.47	2.518	24.52	1.745	23.89	7.685	25.01	0.5126	25.31	1.035	24.93	2.23	25.14	1.291	25.89	0.496	26.08	1.653	24.89	2.302	25.68	2.12	25.63	2.821	25.46	2.288	25.32	0.7256	25.82	0.5098	26.2	1.093	24.1
4.648	23.8	0.9532	23.96	4.448	23.83	0.8802	23.67	3.922	24.8	3.504	24.72	1.074	24.7	1.304	24.11	0.8139	24.52	2.518	24.43	1.746	23.93	7.685	25.18	0.5127	25.43	1.035	24.82	2.23	25.17	1.291	25.87	0.4961	26.12	1.653	24.81	2.302	25.68	2.12	25.35	2.821	25.5	2.289	25.5	0.7257	25.77	0.5099	26.45	1.093	24
4.648	23.68	0.9533	23.97	4.448	23.91	0.8803	23.93	3.923	24.77	3.505	24.64	1.074	24.84	1.304	24.17	0.814	24.48	2.518	24.13	1.746	23.97	7.685	25.21	0.5128	25.5	1.035	24.95	2.23	25.22	1.291	25.87	0.4963	26.19	1.653	24.82	2.302	25.69	2.12	25.46	2.821	25.45	2.289	25.62	0.7258	25.8	0.51	26.4	1.093	24.18
4.648	23.8	0.9534	24	4.448	23.87	0.8804	23.8	3.923	24.81	3.505	24.61	1.074	24.82	1.304	24.01	0.8141	24.71	2.518	24.09	1.746	23.9	7.685	25.23	0.5129	25.41	1.035	24.85	2.23	25.06	1.291	25.77	0.4964	26.02	1.653	24.88	2.302	25.76	2.12	25.53	2.821	25.29	2.289	25.58	0.7259	25.79	0.5101	26.24	1.093	24.34
4.648	23.88	0.9535	23.87	4.448	23.98	0.8805	23.69	3.923	24.63	3.505	24.51	1.074	24.64	1.304	23.88	0.8142	24.65	2.519	24.22	1.746	23.82	7.685	25.16	0.513	25.41	1.035	24.89	2.231	24.9	1.291	25.81	0.4965	25.93	1.654	24.89	2.302	25.76	2.12	25.74	2.822	25.39	2.289	25.54	0.726	25.61	0.5102	26.25	1.093	24.4
4.648	23.71	0.9536	23.89	4.448	24	0.8806	23.84	3.923	24.62	3.505	24.44	1.074	24.69	1.304	23.84	0.8143	24.67	2.519	24.27	1.746	23.71	7.685	25.2	0.5131	25.46	1.035	25.02	2.231	24.93	1.291	25.71	0.4966	26.03	1.654	24.78	2.302	25.73	2.12	25.54	2.822	25.28	2.289	25.56	0.7261	25.41	0.5103	26.45	1.094	24.09
4.648	23.93	0.9538	24.09	4.448	23.91	0.8807	23.82	3.923	24.48	3.505	24.44	1.074	24.61	1.304	23.84	0.8144	24.67	2.519	24.14	1.746	23.83	7.685	25.14	0.5132	25.38	1.035	24.91	2.231	25.25	1.291	25.77	0.4967	25.94	1.654	24.6	2.303	25.67	2.121	25.4	2.822	25.29	2.289	25.73	0.7263	25.37	0.5104	26.35	1.094	24.01
4.648	24	0.9539	23.83	4.449	24.03	0.8808	23.79	3.923	24.6	3.505	24.45	1.074	24.66	1.304	23.85	0.8145	24.89	2.519	23.86	1.746	23.9	7.685	25.34	0.5133	25.35	1.035	24.93	2.231	25.18	1.291	25.7	0.4968	25.87	1.654	24.32	2.303	25.77	2.121	25.5	2.822	25.1	2.289	25.7	0.7264	25.45	0.5105	26.26	1.094	24.24
4.649	23.89	0.954	23.8	4.449	24.16	0.8809	23.77	3.923	24.69	3.505	24.31	1.074	24.71	1.304	23.67	0.8146	24.92	2.519	24.07	1.746	23.92	7.685	25.15	0.5134	25.28	1.035	24.72	2.231	24.94	1.291	25.56	0.4969	25.95	1.654	24.29	2.303	25.82	2.121	25.39	2.822	24.62	2.289	25.71	0.7265	25.39	0.5106	26.24	1.094	24.37
4.649	24.03	0.9541	23.91	4.449	24.17	0.881	23.82	3.923	24.66	3.505	24.38	1.075	24.83	1.304	23.8	0.8147	24.95	2.519	24.05	1.746	23.89	7.686	25.16	0.5135	25.38	1.036	24.66	2.231	24.88	1.291	25.6	0.497	25.83	1.654	24.26	2.303	25.77	2.121	25.48	2.822	24.71	2.289	25.72	0.7266	25.53	0.5107	26.27	1.094	24.28
4.649	23.99	0.9542	23.87	4.449	24.13	0.8811	23.77	3.923	24.58	3.505	24.22	1.075	24.77	1.304	23.9	0.8148	24.77	2.519	23.98	1.746	23.83	7.686	25.13	0.5136	25.25	1.036	24.67	2.231	24.89	1.292	25.58	0.4971	25.7	1.654	24.31	2.303	25.83	2.121	25.54	2.822	24.81	2.289	25.75	0.7267	25.81	0.5108	26.38	1.094	24.27
4.649	24.41	0.9543	23.97	4.449	24.06	0.8813	23.91	3.923	24.46	3.506	24.45	1.075	24.71	1.305	23.85	0.8149	24.82	2.519	24.01	1.747	23.83	7.686	25.17	0.5138	25.36	1.036	24.68	2.231	24.77	1.292	25.59	0.4972	25.73	1.654	24.37	2.303	25.94	2.121	25.45	2.822	24.98	2.29	25.91	0.7268	26.02	0.5109	26.28	1.094	24.22
4.649	24.68	0.9544	23.89	4.449	24.12	0.8814	23.86	3.924	24.6	3.506	24.37	1.075	24.67	1.305	23.8	0.815	24.7	2.519	24.08	1.747	23.78	7.686	25.28	0.5139	25.37	1.036	24.69	2.231	24.78	1.292	25.39	0.4973	25.75	1.654	24.89	2.303	25.77	2.121	25.32	2.822	25.17	2.29	25.85	0.7269	25.34	0.511	26.23	1.094	24.1
4.649	24.57	0.9545	23.47	4.449	24.28	0.8815	23.94	3.924	24.64	3.506	24.38	1.075	24.73	1.305	23.77	0.8151	24.78	2.519	24.06	1.747	23.75	7.686	25.24	0.514	25.34	1.036	24.62	2.231	24.73	1.292	25.4	0.4974	25.66	1.654	24.47	2.303	25.75	2.121	25.37	2.823	25.47	2.29	25.61	0.727	25.32	0.5111	26.23	1.094	24.01
4.649	24.44	0.9546	23.61	4.449	24.43	0.8816	23.98	3.924	24.65	3.506	24.34	1.075	24.85	1.305	23.86	0.8152	24.8	2.52	24.05	1.747	23.71	7.686	25.23	0.5141	25.36	1.036	24.55	2.232	24.73	1.292	25.28	0.4975	25.41	1.655	23.99	2.303	25.68	2.121	25.34	2.823	24.79	2.29	25.62	0.7271	25.73	0.5113	26.48	1.094	24.09
4.649	24.34	0.9547	23.81	4.449	24.3	0.8817	23.95	3.924	24.66	3.506	24.23	1.075	24.85	1.305	23.79	0.8153	24.72	2.52	24.04	1.747	23.73	7.686	25.26	0.5142	25.2	1.036	24.56	2.232	24.82	1.292	25.32	0.4976	25.44	1.655	24.2	2.303	25.48	2.121	25.44	2.823	24.52	2.29	25.7	0.7272	26.11	0.5114	26.34	1.095	24.05
4.649	24.28	0.9548	23.8	4.449	24.41	0.8818	23.95	3.924	24.79	3.506	24.28	1.075	24.91	1.305	23.93	0.8154	24.72	2.52	24.05	1.747	23.75	7.686	25.34	0.5143	25.44	1.036	24.49	2.232	24.79	1.292	25.56	0.4977	25.44	1.655	24.48	2.304	25.72	2.122	25.32	2.823	24.88	2.29	25.85	0.7273	26	0.5115	26.16	1.095	23.98
4.649	24.31	0.9549	23.74	4.45	24.48	0.8819	24.04	3.924	24.73	3.506	24.37	1.075	25.1	1.305	23.99	0.8155	24.71	2.52	24.17	1.747	23.69	7.686	25.3	0.5144	25.34	1.036	24.48	2.232	24.85	1.292	25.28	0.4978	25.46	1.655	24.73	2.304	26.03	2.122	25.28	2.823	25.21	2.29	26.07	0.7274	25.58	0.5116	26.19	1.095	24.22
4.65	24.3	0.955	23.73	4.45	24.52	0.882	23.95	3.924	24.68	3.506	24.24	1.076	25.07	1.305	24.06	0.8156	24.74	2.52	24.08	1.747	23.7	7.686	25.26	0.5145	25.53	1.036	24.49	2.232	24.91	1.292	25.26	0.4979	25.49	1.655	24.65	2.304	25.82	2.122	25.23	2.823	25.46	2.29	26.11	0.7275	25.39	0.5117	26.19	1.095	24.18
4.65	24.35	0.9551	23.72	4.45	24.72	0.8821	24.06	3.924	24.78	3.506	23.97	1.076	24.8	1.305	24.16	0.8157	24.8	2.52	24.12	1.747	23.64	7.687	25.29	0.5146	25.32	1.037	24.35	2.232	24.77	1.293	25.21	0.498	25.36	1.655	24.54	2.304	25.63	2.122	25.24	2.823	25.14	2.29	26.26	0.7276	25.74	0.5118	26.13	1.095	24.14
4.65	24.25	0.9552	23.66	4.45	24.9	0.8822	24.11	3.924	24.89	3.506	24.01	1.076	25.5	1.306	24.05	0.8158	24.7	2.52	24.21	1.748	23.67	7.687	25.14	0.5147	25.16	1.037	24.25	2.232	24.84	1.293	25.06	0.4981	25.31	1.655	24.46	2.304	25.7	2.122	25.08	2.823	25.26	2.291	26.31	0.7277	25.82	0.5119	26.14	1.095	23.96
4.65	24.24	0.9553	23.72	4.45	24.94	0.8823	24.45	3.924	24.97	3.507	24.21	1.076	25.58	1.306	23.91	0.8159	24.72	2.52	24.11	1.748	23.57	7.687	25.45	0.5148	25.21	1.037	24.59	2.232	24.83	1.293	24.95	0.4982	25.24	1.655	24.66	2.304	25.85	2.122	25.09	2.823	25.25	2.291	26.28	0.7278	26.08	0.512	26.22	1.095	23.97
4.65	24.26	0.9554	23.75	4.45	24.8	0.8824	24.18	3.925	24.99	3.507	24.18	1.076	25.38	1.306	23.93	0.816	24.87	2.52	24.04	1.748	23.62	7.687	25.69	0.5149	25.47	1.037	24.36	2.232	25.02	1.293	25.05	0.4983	25.29	1.655	24.67	2.304	25.73	2.122	25.06	2.823	25.32	2.291	26.18	0.7279	25.85	0.5121	26.18	1.095	24.02
4.65	24.38	0.9555	23.82	4.45	24.78	0.8825	24.05	3.925	24.91	3.507	24.21	1.076	24.98	1.306	24.22	0.8161	24.9	2.521	24.1	1.748	23.74	7.687	25.37	0.515	25.26	1.037	24.19	2.233	25.03	1.293	25.17	0.4984	25.31	1.656	24.7	2.304	25.7	2.122	24.97	2.824	25.39	2.291	26.19	0.728	25.7	0.5122	26	1.095	24.13
4.65	24.44	0.9556	23.85	4.45	24.53	0.8826	24.17	3.925	24.67	3.507	24.04	1.076	24.86	1.306	24.23	0.8163	24.85	2.521	24.16	1.748	23.54	7.687	26.08	0.5151	25.04	1.037	24.05	2.233	24.84	1.293	25.15	0.4985	25.21	1.656	24.52	2.304	25.74	2.122	25.22	2.824	25.34	2.291	26.17	0.7281	25.68	0.5123	26.09	1.096	24.1
4.65	24.36	0.9557	23.82	4.45	24.58	0.8827	24.3	3.925	24.95	3.507	23.95	1.076	24.9	1.306	24.02	0.8164	24.83	2.521	24.29	1.748	23.46	7.687	25.94	0.5152	25.18	1.037	24.21	2.233	24.96	1.293	25.04	0.4986	25.02	1.656	24.71	2.304	25.72	2.123	24.98	2.824	25.41	2.291	26.23	0.7282	25.84	0.5124	26.07	1.096	24.07
4.65	24.18	0.9558	23.77	4.451	24.64	0.8828	24.33	3.925	25.01	3.507	23.84	1.076	24.79	1.306	23.86	0.8165	24.86	2.521	24.26	1.748	23.63	7.687	25.71	0.5153	25.28	1.037	24.3	2.233	24.94	1.293	24.99	0.4988	25.1	1.656	24.66	2.305	25.83	2.123	24.86	2.824	25.46	2.291	26.14	0.7283	25.94	0.5125	26.21	1.096	24.07
4.651	23.99	0.9559	23.72	4.451	24.68	0.8829	24.45	3.925	25.07	3.507	23.98	1.076	25.03	1.306	24.05	0.8166	24.96	2.521	24.2	1.748	23.73	7.687	25.38	0.5154	25.38	1.037	24.24	2.233	24.91	1.293	24.99	0.4989	25.32	1.656	24.9	2.305	25.81	2.123	24.79	2.824	25.51	2.291	26.05	0.7284	25.98	0.5126	25.87	1.096	23.99
4.651	24.21	0.956	23.85	4.451	24.61	0.883	24.51	3.925	24.72	3.507	24.01	1.077	25.23	1.306	24.21	0.8167	24.8	2.521	24.16	1.748	23.76	7.688	25.18	0.5155	25.49	1.038	23.92	2.233	24.85	1.293	24.91	0.499	25.44	1.656	24.84	2.305	25.74	2.123	24.65	2.824	25.52	2.291	26.14	0.7285	25.99	0.5127	25.8	1.096	24.04
4.651	24.25	0.9561	23.83	4.451	24.63	0.8831	24.37	3.925	24.76	3.507	23.9	1.077	24.86	1.306	24.1	0.8168	24.76	2.521	24.25	1.748	23.92	7.688	25.31	0.5156	25.24	1.038	24.11	2.233	24.82	1.294	24.86	0.4991	25.17	1.656	24.98	2.305	25.76	2.123	24.67	2.824	25.5	2.291	26.14	0.7286	25.91	0.5128	26.04	1.096	23.93
4.651	24.21	0.9563	23.9	4.451	24.58	0.8832	24.56	3.925	24.81	3.508	23.95	1.077	24.79	1.307	24.06	0.8169	24.76	2.521	24.33	1.749	23.78	7.688	25.41	0.5157	25.25	1.038	24.1	2.233	24.99	1.294	24.89	0.4992	25.19	1.656	24.95	2.305	25.77	2.123	24.62	2.824	25.59	2.292	26.18	0.7288	25.88	0.5129	26.33	1.096	23.69
4.651	24.04	0.9564	23.72	4.451	24.56	0.8833	24.7	3.926	24.74	3.508	23.98	1.077	24.65	1.307	24	0.817	24.48	2.521	24.22	1.749	23.7	7.688	25.57	0.5158	25.36	1.038	24.11	2.233	24.93	1.294	25.05	0.4993	25.3	1.656	25.15	2.305	25.86	2.123	24.76	2.824	25.49	2.292	26.2	0.7289	25.98	0.513	26.19	1.096	23.66
4.651	24.25	0.9565	23.5	4.451	24.6	0.8834	24.53	3.926	24.66	3.508	24	1.077	24.74	1.307	23.97	0.8171	24.85	2.521	24.19	1.749	23.68	7.688	25.43	0.5159	25.46	1.038	23.93	2.233	24.68	1.294	25.15	0.4994	25.21	1.656	25.09	2.305	25.9	2.123	24.68	2.824	25.48	2.292	26.13	0.729	26.1	0.5131	26.17	1.096	23.6
4.651	24.33	0.9566	23.22	4.451	24.58	0.8835	24.52	3.926	24.73	3.508	23.98	1.077	24.86	1.307	23.8	0.8172	25.03	2.522	24.16	1.749	23.73	7.688	25.33	0.516	25.37	1.038	24.01	2.234	24.94	1.294	25.03	0.4995	25.2	1.657	25	2.305	25.73	2.123	24.53	2.825	25.49	2.292	26.16	0.7291	26.14	0.5132	26.13	1.096	23.63
4.651	24.14	0.9567	23.26	4.451	24.55	0.8836	24.74	3.926	24.67	3.508	23.94	1.077	24.75	1.307	23.99	0.8173	24.67	2.522	24.16	1.749	23.82	7.688	25.25	0.5161	25.49	1.038	24.09	2.234	24.99	1.294	25.03	0.4996	25.23	1.657	24.99	2.305	25.83	2.123	24.57	2.825	25.5	2.292	26.19	0.7292	26.02	0.5133	26.04	1.097	23.71
4.651	24.12	0.9568	23.26	4.451	24.56	0.8838	24.85	3.926	24.76	3.508	23.89	1.077	24.61	1.307	23.95	0.8174	24.73	2.522	24.24	1.749	23.73	7.688	25.19	0.5163	25.38	1.038	23.97	2.234	25	1.294	25.11	0.4997	25.31	1.657	25.12	2.306	25.82	2.124	24.62	2.825	25.58	2.292	26.27	0.7293	26.18	0.5134	26.21	1.097	23.96
4.651	24.26	0.9569	23.25	4.452	24.55	0.8839	25.07	3.926	24.69	3.508	23.88	1.077	24.57	1.307	23.88	0.8175	24.62	2.522	24.2	1.749	23.77	7.688	25.26	0.5164	25.46	1.038	24.12	2.234	24.88	1.294	25.03	0.4998	25.18	1.657	25.23	2.306	25.72	2.124	24.62	2.825	25.57	2.292	26.12	0.7294	26.19	0.5135	26.11	1.097	24.26
4.652	24.08	0.957	23.42	4.452	24.54	0.884	25.18	3.926	24.63	3.508	24	1.078	24.67	1.307	23.87	0.8176	24.85	2.522	24.14	1.749	23.7	7.688	25.2	0.5165	25.37	1.038	24.24	2.234	24.9	1.294	25.1	0.4999	25.24	1.657	25.25	2.306	25.69	2.124	24.46	2.825	25.68	2.292	26.25	0.7295	26.29	0.5136	26.12	1.097	23.55
4.652	24.27	0.9571	23.92	4.452	24.51	0.8841	25.1	3.926	24.71	3.508	23.96	1.078	24.63	1.307	23.97	0.8177	24.93	2.522	24.18	1.749	23.72	7.689	25.13	0.5166	25.34	1.039	24.21	2.234	24.83	1.294	25.01	0.5	25.34	1.657	25.36	2.306	25.76	2.124	24.61	2.825	25.66	2.292	26.23	0.7296	26.43	0.5138	26.15	1.097	23.52
4.652	24.52	0.9572	23.4	4.452	24.57	0.8842	24.98	3.926	24.69	3.508	23.92	1.078	24.59	1.308	23.93	0.8178	24.83	2.522	24.22	1.749	23.64	7.689	25.27	0.5167	25.47	1.039	24.13	2.234	24.76	1.295	25.08	0.5001	25.32	1.657	25.2	2.306	25.75	2.124	24.57	2.825	25.84	2.293	26.21	0.7297	26.5	0.5139	26.15	1.097	23.75
4.652	24.55	0.9573	23.03	4.452	24.52	0.8843	24.88	3.926	24.66	3.509	23.91	1.078	24.58	1.308	23.83	0.8179	24.84	2.522	24.1	1.75	23.73	7.689	25.1	0.5168	25.4	1.039	24.23	2.234	24.84	1.295	25.13	0.5002	25.37	1.657	25.4	2.306	25.9	2.124	24.6	2.825	25.77	2.293	26.17	0.7298	26.55	0.514	26.16	1.097	24.05
4.652	24.16	0.9574	23.14	4.452	24.47	0.8844	24.81	3.927	24.67	3.509	23.99	1.078	24.55	1.308	23.87	0.818	24.65	2.522	24.09	1.75	23.66	7.689	25.1	0.5169	25.4	1.039	24.19	2.234	24.76	1.295	25.15	0.5003	25.21	1.657	25.38	2.306	25.95	2.124	24.59	2.825	25.82	2.293	26.2	0.7299	26.54	0.5141	26.17	1.097	24.24
4.652	24.13	0.9575	23.61	4.452	24.57	0.8845	24.99	3.927	24.62	3.509	23.94	1.078	24.43	1.308	23.81	0.8181	24.69	2.523	24.04	1.75	23.64	7.689	25.06	0.517	25.26	1.039	24.18	2.234	24.75	1.295	25.11	0.5004	25.29	1.658	25.33	2.306	25.94	2.124	24.62	2.826	25.81	2.293	26.05	0.73	26.54	0.5142	26.17	1.097	24.06
4.652	24.27	0.9576	23.88	4.452	24.61	0.8846	24.93	3.927	24.71	3.509	23.98	1.078	24.49	1.308	24.01	0.8182	24.84	2.523	24.02	1.75	23.47	7.689	25.05	0.5171	25.46	1.039	24.29	2.235	24.47	1.295	25.09	0.5005	25.22	1.658	25.09	2.306	25.93	2.124	24.67	2.826	25.85	2.293	26.07	0.7301	26.53	0.5143	26.18	1.098	23.83
4.652	24.41	0.9577	23.62	4.452	24.49	0.8847	24.94	3.927	24.78	3.509	24.06	1.078	24.44	1.308	23.95	0.8183	24.86	2.523	24.1	1.75	23.6	7.689	25.11	0.5172	25.42	1.039	24.22	2.235	24.48	1.295	24.99	0.5006	25.19	1.658	25.25	2.306	26.08	2.124	24.71	2.826	25.84	2.293	26.14	0.7302	26.53	0.5144	26.11	1.098	23.55
4.652	24.34	0.9578	23.48	4.453	24.56	0.8848	24.79	3.927	24.76	3.509	24.09	1.078	24.38	1.308	23.92	0.8184	24.87	2.523	24.04	1.75	23.53	7.689	25.13	0.5173	25.52	1.039	24.04	2.235	24.69	1.295	25.04	0.5007	25.24	1.658	25.41	2.307	26.19	2.125	24.66	2.826	25.94	2.293	26.35	0.7303	26.6	0.5145	26.23	1.098	23.85
4.653	24.33	0.9579	23.42	4.453	24.71	0.8849	24.91	3.927	24.72	3.509	24.14	1.078	24.4	1.308	24.02	0.8185	24.78	2.523	24.2	1.75	23.52	7.689	24.97	0.5174	25.39	1.039	24.18	2.235	24.72	1.295	25.12	0.5008	25.31	1.658	25.27	2.307	26.23	2.125	24.72	2.826	26.15	2.293	26.23	0.7304	26.56	0.5146	26.22	1.098	24.14
4.653	24.33	0.958	23.45	4.453	24.84	0.885	24.64	3.927	24.87	3.509	23.83	1.079	24.39	1.308	24.1	0.8186	24.85	2.523	24.12	1.75	23.44	7.689	24.89	0.5175	25.43	1.039	24.19	2.235	24.75	1.295	25.06	0.5009	25.12	1.658	25.41	2.307	25.82	2.125	24.78	2.826	26.04	2.293	25.92	0.7305	26.63	0.5147	26.07	1.098	24.07
4.653	24.55	0.9581	23.59	4.453	24.59	0.8851	24.72	3.927	24.68	3.509	23.96	1.079	24.28	1.308	24.07	0.8188	24.82	2.523	24.11	1.75	23.34	7.69	24.93	0.5176	25.44	1.04	24.06	2.235	24.51	1.296	24.84	0.501	25.05	1.658	25.42	2.307	26.26	2.125	24.61	2.826	26	2.293	25.99	0.7306	26.95	0.5148	26.15	1.098	23.97
4.653	24.28	0.9582	23.77	4.453	24.54	0.8852	24.6	3.927	24.77	3.509	23.96	1.079	24.27	1.309	24.06	0.8189	24.77	2.523	24.14	1.751	23.34	7.69	24.86	0.5177	25.49	1.04	23.99	2.235	24.77	1.296	24.82	0.5011	25.05	1.658	25.51	2.307	26.54	2.125	24.63	2.826	26.17	2.294	25.99	0.7307	27.04	0.5149	26.27	1.098	23.83
4.653	24.39	0.9583	23.66	4.453	24.72	0.8853	24.55	3.928	24.98	3.51	24.08	1.079	24.27	1.309	24.28	0.819	24.68	2.523	24.18	1.751	23.07	7.69	24.87	0.5178	25.57	1.04	24.31	2.235	24.81	1.296	24.69	0.5013	24.96	1.658	25.81	2.307	26.07	2.125	24.62	2.826	26.29	2.294	26.2	0.7308	27.19	0.515	26.34	1.098	23.86
4.653	24.49	0.9584	23.63	4.453	24.88	0.8854	24.67	3.928	24.98	3.51	24.12	1.079	24.32	1.309	24.33	0.8191	24.78	2.523	24.28	1.751	23.15	7.69	24.71	0.5179	25.83	1.04	24.06	2.235	24.69	1.296	24.96	0.5014	24.99	1.658	25.85	2.307	26.03	2.125	24.58	2.826	26.39	2.294	26.23	0.7309	27.12	0.5151	26.02	1.098	24.04
4.653	24.47	0.9585	23.7	4.453	24.88	0.8855	24.75	3.928	24.89	3.51	23.98	1.079	24.15	1.309	24.68	0.8192	24.83	2.524	24.32	1.751	23.03	7.69	24.74	0.518	25.55	1.04	23.82	2.236	24.73	1.296	25.08	0.5015	25.18	1.659	25.9	2.307	25.89	2.125	24.49	2.827	26.62	2.294	26.1	0.731	26.97	0.5152	25.8	1.098	24.06
4.653	24.41	0.9586	23.8	4.453	24.72	0.8856	24.72	3.928	24.93	3.51	23.92	1.079	24.26	1.309	24.32	0.8193	24.85	2.524	24.3	1.751	23.01	7.69	24.76	0.5181	25.67	1.04	23.84	2.236	24.8	1.296	24.85	0.5016	24.79	1.659	25.89	2.307	25.85	2.125	24.41	2.827	26.73	2.294	26.13	0.7311	26.8	0.5153	25.49	1.099	24.07
4.653	24.35	0.9588	23.75	4.453	24.63	0.8857	24.66	3.928	24.91	3.51	23.84	1.079	24.28	1.309	24.22	0.8194	24.78	2.524	24.6	1.751	23.06	7.69	24.76	0.5182	26.06	1.04	24.14	2.236	24.85	1.296	24.82	0.5017	24.74	1.659	25.8	2.308	25.94	2.126	24.63	2.827	26.62	2.294	26.09	0.7313	26.84	0.5154	25.48	1.099	24.07
4.653	24.37	0.9589	23.84	4.454	24.77	0.8858	24.66	3.928	25.29	3.51	23.87	1.079	24.23	1.309	24.79	0.8195	24.96	2.524	24.52	1.751	23.53	7.69	24.73	0.5183	25.99	1.04	24.18	2.236	24.79	1.296	24.87	0.5018	25.05	1.659	25.74	2.308	26.07	2.126	24.55	2.827	26.43	2.294	26.28	0.7314	26.95	0.5155	25.42	1.099	24.24
4.654	24.26	0.959	23.92	4.454	24.87	0.8859	24.77	3.928	24.98	3.51	23.8	1.079	23.95	1.309	24.69	0.8196	24.94	2.524	24.44	1.751	23.14	7.69	24.31	0.5184	25.72	1.04	23.93	2.236	24.59	1.296	24.97	0.5019	25.17	1.659	25.74	2.308	25.84	2.126	24.52	2.827	26.43	2.294	26.2	0.7315	26.88	0.5156	25.5	1.099	24.15
4.654	24.38	0.9591	23.96	4.454	24.77	0.886	24.8	3.928	25.1	3.51	23.82	1.08	23.94	1.309	24.52	0.8197	25.02	2.524	24.89	1.751	22.82	7.691	24.7	0.5185	25.28	1.041	23.87	2.236	24.15	1.296	24.8	0.502	25.04	1.659	25.8	2.308	25.82	2.126	24.4	2.827	26.49	2.294	26.2	0.7316	26.84	0.5157	25.51	1.099	24.16
4.654	24.23	0.9592	23.95	4.454	24.75	0.8861	24.89	3.928	25.62	3.51	23.8	1.08	23.97	1.309	24.21	0.8198	25.04	2.524	24.79	1.751	23.03	7.691	24.54	0.5186	25.43	1.041	23.92	2.236	24.23	1.297	24.82	0.5021	24.8	1.659	25.89	2.308	25.87	2.126	24.3	2.827	26.64	2.294	26.2	0.7317	26.8	0.5158	26	1.099	24.2
4.654	24.16	0.9593	23.98	4.454	24.75	0.8863	24.82	3.928	25.44	3.511	23.77	1.08	24.01	1.31	24.16	0.8199	24.75	2.524	24.44	1.752	23.36	7.691	24.56	0.5188	25.63	1.041	24.06	2.236	24.1	1.297	24.75	0.5022	24.93	1.659	25.72	2.308	25.77	2.126	24.42	2.827	26.44	2.295	26.17	0.7318	26.45	0.5159	25.46	1.099	24.29
4.654	24.15	0.9594	24.08	4.454	24.57	0.8864	24.79	3.929	25.22	3.511	23.76	1.08	24.01	1.31	24.15	0.82	24.83	2.524	24.36	1.752	23.68	7.691	24.24	0.5189	25.58	1.041	24.01	2.236	24.1	1.297	24.79	0.5023	25.08	1.659	25.5	2.308	25.83	2.126	24.63	2.827	26.48	2.295	26.04	0.7319	26.8	0.516	25.33	1.099	24.37
4.654	24.25	0.9595	24.04	4.454	24.62	0.8865	24.54	3.929	24.8	3.511	23.84	1.08	23.92	1.31	24.31	0.8201	25.17	2.524	24.44	1.752	23.59	7.691	24.37	0.519	25.66	1.041	23.94	2.236	24.3	1.297	24.81	0.5024	25.08	1.659	25.64	2.308	25.78	2.126	24.31	2.828	26.53	2.295	26.12	0.732	26.77	0.5161	25.5	1.099	24.53
4.654	24.2	0.9596	24.18	4.454	24.91	0.8866	24.73	3.929	24.78	3.511	23.88	1.08	24.07	1.31	24	0.8202	25.4	2.525	24.59	1.752	23.45	7.691	24.48	0.5191	25.36	1.041	23.9	2.237	24.52	1.297	24.81	0.5025	25.11	1.66	25.63	2.308	25.74	2.126	24.23	2.828	26.4	2.295	26.16	0.7321	26.84	0.5163	25.84	1.099	24.63
4.654	24.23	0.9597	24.12	4.454	24.67	0.8867	25.05	3.929	25.1	3.511	23.88	1.08	23.85	1.31	24.18	0.8203	25.15	2.525	24.56	1.752	23.46	7.691	24.45	0.5192	25.45	1.041	23.94	2.237	24.65	1.297	24.78	0.5026	24.97	1.66	25.81	2.308	25.78	2.126	24.49	2.828	26.4	2.295	26.09	0.7322	26.7	0.5164	25.92	1.1	24.65
4.654	24.28	0.9598	24.34	4.454	24.68	0.8868	24.99	3.929	25.21	3.511	23.86	1.08	23.76	1.31	24.09	0.8204	25.23	2.525	24.43	1.752	23.46	7.691	24.32	0.5193	25.46	1.041	24.05	2.237	24.16	1.297	24.95	0.5027	25.03	1.66	25.71	2.309	25.76	2.127	24.52	2.828	26.35	2.295	26.1	0.7323	26.65	0.5165	25.87	1.1	24.73
4.654	24.26	0.9599	24.46	4.455	24.5	0.8869	24.77	3.929	25.18	3.511	23.99	1.08	23.88	1.31	23.92	0.8205	25.39	2.525	24.34	1.752	23.6	7.691	24.29	0.5194	25.37	1.041	24.05	2.237	24.12	1.297	24.89	0.5028	25.06	1.66	25.79	2.309	25.76	2.127	24.38	2.828	26.22	2.295	26.19	0.7324	26.65	0.5166	25.69	1.1	24.88
4.655	24.29	0.96	24.43	4.455	24.4	0.887	24.73	3.929	24.99	3.511	23.89	1.081	23.93	1.31	23.96	0.8206	25.39	2.525	24.32	1.752	23.55	7.691	24.33	0.5195	25.55	1.041	24.07	2.237	24.23	1.297	24.98	0.5029	25.11	1.66	25.77	2.309	25.67	2.127	24.22	2.828	26.22	2.295	26.19	0.7325	26.63	0.5167	25.81	1.1	24.83
4.655	24.43	0.9601	24.33	4.455	24.58	0.8871	24.95	3.929	24.84	3.511	23.84	1.081	23.97	1.31	24.15	0.8207	25.15	2.525	24.28	1.752	23.66	7.692	24.3	0.5196	25.6	1.042	24.16	2.237	24.63	1.298	25.07	0.503	25.15	1.66	25.68	2.309	25.71	2.127	24.29	2.828	26.56	2.295	26.18	0.7326	26.66	0.5168	25.87	1.1	24.71
4.655	24.66	0.9602	24.32	4.455	24.52	0.8872	24.98	3.929	24.71	3.511	23.82	1.081	23.98	1.311	24.01	0.8208	24.9	2.525	24.36	1.753	23.78	7.692	24.23	0.5197	25.45	1.042	24.03	2.237	24.47	1.298	24.91	0.5031	25.3	1.66	25.83	2.309	25.72	2.127	24.33	2.828	26.35	2.296	26.23	0.7327	26.66	0.5169	26.08	1.1	24.83
4.655	24.48	0.9603	24.37	4.455	24.53	0.8873	25.14	3.929	24.77	3.512	23.85	1.081	23.98	1.311	23.91	0.8209	24.9	2.525	24.13	1.753	23.69	7.692	24.38	0.5198	25.4	1.042	24.1	2.237	24.63	1.298	25.01	0.5032	25.33	1.66	25.81	2.309	25.65	2.127	24.38	2.828	26.28	2.296	26.32	0.7328	26.76	0.517	26.09	1.1	24.96
4.655	24.54	0.9604	24.37	4.455	24.44	0.8874	24.95	3.93	24.81	3.512	23.86	1.081	23.94	1.311	23.96	0.821	25.18	2.525	24.13	1.753	23.46	7.692	24.31	0.5199	25.45	1.042	24.06	2.237	24.38	1.298	24.92	0.5033	25.31	1.66	25.85	2.309	25.59	2.127	24.47	2.828	26.29	2.296	26.22	0.7329	26.61	0.5171	25.99	1.1	24.78
4.655	24.99	0.9605	24.48	4.455	24.58	0.8875	24.96	3.93	24.79	3.512	23.8	1.081	23.95	1.311	23.87	0.8211	25.08	2.526	24.14	1.753	23.51	7.692	24.42	0.52	25.53	1.042	23.99	2.238	24.26	1.298	24.9	0.5034	25.11	1.661	25.88	2.309	25.47	2.127	24.44	2.829	26.27	2.296	26.38	0.733	26.75	0.5172	25.96	1.1	24.72
4.655	24.98	0.9606	24.41	4.455	24.56	0.8876	24.99	3.93	24.63	3.512	23.72	1.081	23.96	1.311	23.93	0.8213	24.93	2.526	24.15	1.753	23.63	7.692	24.36	0.5201	25.42	1.042	24.02	2.238	24.39	1.298	24.95	0.5035	25.18	1.661	25.8	2.309	25.59	2.127	24.4	2.829	26.33	2.296	26.26	0.7331	26.76	0.5173	26.12	1.101	24.78
4.655	24.86	0.9607	24.48	4.455	24.53	0.8877	25.06	3.93	24.67	3.512	23.5	1.081	23.89	1.311	23.8	0.8214	24.88	2.526	24.12	1.753	23.6	7.692	24.43	0.5202	25.36	1.042	24.01	2.238	24.58	1.298	24.88	0.5036	25.1	1.661	25.68	2.309	25.51	2.128	24.42	2.829	26.18	2.296	26.31	0.7332	26.81	0.5174	26.1	1.101	25.05
4.655	24.35	0.9608	24.49	4.456	24.74	0.8878	25.03	3.93	24.68	3.512	23.34	1.081	23.94	1.311	23.87	0.8215	24.83	2.526	24.08	1.753	23.56	7.692	24.41	0.5203	25.28	1.042	24.15	2.238	24.63	1.298	24.54	0.5038	25.38	1.661	25.77	2.31	25.32	2.128	24.41	2.829	26.16	2.296	26.68	0.7333	26.66	0.5175	26.09	1.101	25.53
4.656	24.35	0.9609	24.62	4.456	24.97	0.8879	24.98	3.93	24.67	3.512	23.29	1.081	24	1.311	23.8	0.8216	24.92	2.526	24	1.753	23.62	7.692	24.43	0.5204	24.9	1.042	23.98	2.238	24.52	1.298	24.54	0.5039	25.2	1.661	25.69	2.31	25.3	2.128	24.38	2.829	26.21	2.296	26.38	0.7334	26.74	0.5176	26.31	1.101	25.36
4.656	24.61	0.961	24.73	4.456	24.97	0.888	24.89	3.93	24.59	3.512	23.39	1.082	24.03	1.311	23.98	0.8217	24.85	2.526	23.88	1.753	23.73	7.693	24.32	0.5205	25.17	1.043	23.87	2.238	24.55	1.298	24.45	0.504	25.03	1.661	25.53	2.31	25.38	2.128	24.55	2.829	26.24	2.296	26.26	0.7335	27.03	0.5177	26.29	1.101	25.28
4.656	24.68	0.9611	24.65	4.456	24.7	0.8881	24.83	3.93	24.75	3.512	23.59	1.082	23.97	1.311	23.85	0.8218	24.93	2.526	23.98	1.753	23.79	7.693	24.45	0.5206	25.05	1.043	23.46	2.238	24.66	1.299	24.45	0.5041	25.02	1.661	25.87	2.31	25.44	2.128	24.54	2.829	26.22	2.296	26.92	0.7336	26.86	0.5178	26.34	1.101	24.99
4.656	24.69	0.9613	24.87	4.456	25.32	0.8882	24.86	3.93	24.67	3.513	23.97	1.082	23.99	1.312	23.81	0.8219	24.81	2.526	24.03	1.754	23.92	7.693	24.45	0.5207	25.1	1.043	23.24	2.238	24.55	1.299	24.4	0.5042	24.61	1.661	25.94	2.31	25.39	2.128	24.54	2.829	26.5	2.297	27.09	0.7338	26.67	0.5179	26.31	1.101	24.76
4.656	24.43	0.9614	24.83	4.456	25.36	0.8883	24.71	3.931	24.6	3.513	23.71	1.082	23.91	1.312	23.76	0.822	24.86	2.526	23.85	1.754	23.85	7.693	24.52	0.5208	25.09	1.043	23.16	2.238	24.72	1.299	24.77	0.5043	24.53	1.661	25.79	2.31	25.28	2.128	24.48	2.829	26.49	2.297	26.47	0.7339	26.65	0.518	26.24	1.101	24.91
4.656	24.55	0.9615	24.66	4.456	25.23	0.8884	24.58	3.931	24.54	3.513	23.29	1.082	23.98	1.312	23.63	0.8221	24.95	2.526	23.79	1.754	23.86	7.693	24.37	0.5209	24.96	1.043	23.26	2.238	24.83	1.299	24.84	0.5044	24.34	1.661	25.61	2.31	25.28	2.128	24.52	2.829	26.26	2.297	26.11	0.734	26.94	0.5181	26.39	1.101	25.03
4.656	24.57	0.9616	24.66	4.456	24.81	0.8885	24.7	3.931	24.57	3.513	23.25	1.082	24.06	1.312	23.56	0.8222	24.81	2.527	23.88	1.754	23.98	7.693	24.29	0.521	24.98	1.043	23.44	2.239	24.71	1.299	24.34	0.5045	24.41	1.662	25.76	2.31	25.22	2.128	24.7	2.83	26.3	2.297	26.31	0.7341	27.03	0.5182	26.5	1.101	25
4.656	24.42	0.9617	24.66	4.456	24.74	0.8886	24.79	3.931	24.36	3.513	23.58	1.082	24.05	1.312	23.72	0.8223	24.76	2.527	23.75	1.754	24.21	7.693	24.39	0.5211	24.9	1.043	23.89	2.239	24.78	1.299	24.19	0.5046	24.43	1.662	25.67	2.31	25.34	2.128	24.59	2.83	26.33	2.297	26.47	0.7342	27.11	0.5183	26.45	1.102	24.88
4.656	24.42	0.9618	24.77	4.456	24.88	0.8888	24.73	3.931	24.38	3.513	23.97	1.082	24.08	1.312	23.6	0.8224	24.64	2.527	23.73	1.754	24.15	7.693	24.34	0.5213	24.8	1.043	23.65	2.239	24.86	1.299	24.43	0.5047	24.52	1.662	25.76	2.311	25.24	2.129	24.51	2.83	26.34	2.297	26.6	0.7343	26.93	0.5184	26.33	1.102	24.88
4.656	24.48	0.9619	24.73	4.457	25	0.8889	24.81	3.931	24.37	3.513	23.74	1.082	23.76	1.312	23.62	0.8225	24.81	2.527	23.81	1.754	24.13	7.693	24.42	0.5214	24.81	1.043	23.22	2.239	24.89	1.299	24.76	0.5048	24.88	1.662	25.79	2.311	25.2	2.129	24.4	2.83	26.46	2.297	26.32	0.7344	27.02	0.5185	26.3	1.102	24.94
4.657	24.43	0.962	24.66	4.457	25.02	0.889	24.75	3.931	24.36	3.513	23.66	1.083	23.87	1.312	23.54	0.8226	24.79	2.527	23.83	1.754	24.02	7.693	24.28	0.5215	24.73	1.043	23.34	2.239	24.96	1.299	24.76	0.5049	24.27	1.662	25.71	2.311	24.8	2.129	24.22	2.83	26.42	2.297	26.22	0.7345	27.03	0.5186	26.43	1.102	24.86
4.657	24.6	0.9621	24.74	4.457	24.92	0.8891	24.84	3.931	24.3	3.513	23.41	1.083	24	1.312	23.57	0.8227	24.74	2.527	23.87	1.754	24.18	7.694	24.45	0.5216	24.76	1.044	23.62	2.239	24.93	1.299	24.66	0.505	24.36	1.662	25.77	2.311	25.07	2.129	24.03	2.83	26.41	2.297	26.18	0.7346	26.89	0.5188	26.58	1.102	24.77
4.657	24.43	0.9622	24.67	4.457	24.81	0.8892	24.81	3.931	24.28	3.513	23.46	1.083	23.92	1.313	23.5	0.8228	24.55	2.527	23.84	1.754	24.26	7.694	24.46	0.5217	24.75	1.044	23.97	2.239	25.12	1.3	24.46	0.5051	24.59	1.662	25.79	2.311	25.08	2.129	23.76	2.83	26.53	2.298	26.28	0.7347	27.04	0.5189	26.51	1.102	24.95
4.657	24.29	0.9623	24.64	4.457	24.76	0.8893	24.79	3.931	24.34	3.514	23.65	1.083	23.78	1.313	23.49	0.8229	24.55	2.527	23.7	1.755	24.44	7.694	24.19	0.5218	24.65	1.044	23.85	2.239	25.32	1.3	24.37	0.5052	24.83	1.662	25.86	2.311	24.93	2.129	23.74	2.83	26.59	2.298	26.34	0.7348	26.89	0.519	26.56	1.102	25.04
4.657	24.15	0.9624	24.62	4.457	24.59	0.8894	24.82	3.932	24.27	3.514	23.64	1.083	23.73	1.313	23.4	0.823	24.6	2.527	23.6	1.755	24.54	7.694	24.04	0.5219	24.5	1.044	23.58	2.239	25.23	1.3	24.57	0.5053	24.87	1.662	25.77	2.311	25.05	2.129	23.76	2.83	26.49	2.298	26.23	0.7349	27.11	0.5191	26.52	1.102	24.94
4.657	24.28	0.9625	24.65	4.457	24.69	0.8895	24.89	3.932	24.23	3.514	23.53	1.083	23.71	1.313	23.25	0.8231	24.4	2.528	23.68	1.755	24.3	7.694	24.2	0.522	24.51	1.044	23.54	2.239	25.31	1.3	24.74	0.5054	24.61	1.663	25.75	2.311	25.02	2.129	23.76	2.831	26.47	2.298	26.11	0.735	27.06	0.5192	26.5	1.102	24.97
4.657	24.1	0.9626	24.68	4.457	24.69	0.8896	24.98	3.932	24.23	3.514	23.63	1.083	23.77	1.313	23.21	0.8232	24.43	2.528	23.61	1.755	24.26	7.694	24.35	0.5221	24.63	1.044	23.68	2.24	25.34	1.3	24.79	0.5055	24.75	1.663	25.74	2.311	24.95	2.129	23.88	2.831	26.64	2.298	26.04	0.7351	27.04	0.5193	26.72	1.103	24.98
4.657	24.03	0.9627	24.84	4.457	24.73	0.8897	25.2	3.932	24.31	3.514	23.77	1.083	23.7	1.313	23.33	0.8233	24.37	2.528	23.53	1.755	24.49	7.694	24.24	0.5222	24.79	1.044	23.8	2.24	25.27	1.3	25	0.5056	24.76	1.663	25.82	2.311	24.9	2.129	24.31	2.831	26.5	2.298	26.15	0.7352	26.92	0.5194	26.62	1.103	24.93
4.657	24.01	0.9628	24.75	4.458	24.97	0.8898	24.93	3.932	24.32	3.514	23.64	1.083	23.72	1.313	23.23	0.8234	24.33	2.528	23.39	1.755	24.65	7.694	24.07	0.5223	24.62	1.044	23.96	2.24	25.37	1.3	24.83	0.5057	25.07	1.663	25.84	2.312	24.84	2.13	23.84	2.831	26.4	2.298	26.11	0.7353	26.76	0.5195	26.45	1.103	25.15
4.658	23.99	0.9629	24.87	4.458	24.68	0.8899	25.26	3.932	24	3.514	23.65	1.083	23.71	1.313	23.2	0.8235	24.45	2.528	23.54	1.755	24.81	7.694	24.21	0.5224	24.41	1.044	23.82	2.24	25.42	1.3	24.75	0.5058	24.96	1.663	25.69	2.312	24.79	2.13	23.64	2.831	26.44	2.298	26.2	0.7354	26.89	0.5196	26.64	1.103	25.1
4.658	24.02	0.963	24.78	4.458	24.54	0.89	25.75	3.932	24.07	3.514	23.89	1.084	23.77	1.313	23.31	0.8236	24.45	2.528	23.49	1.755	25.01	7.694	24.16	0.5225	24.61	1.044	23.83	2.24	25.29	1.3	24.99	0.5059	24.94	1.663	25.71	2.312	24.87	2.13	23.86	2.831	26.39	2.298	25.94	0.7355	26.84	0.5197	26.87	1.103	25.01
4.658	23.71	0.9631	24.76	4.458	24.52	0.8901	25.54	3.932	24.12	3.514	23.92	1.084	23.72	1.313	23.26	0.8238	24.5	2.528	23.52	1.755	24.82	7.695	24.15	0.5226	24.54	1.045	23.94	2.24	25.46	1.301	25.14	0.506	25.05	1.663	25.66	2.312	24.94	2.13	24.06	2.831	26.34	2.298	26.05	0.7356	26.92	0.5198	26.99	1.103	25
4.658	23.72	0.9632	24.65	4.458	24.43	0.8902	25.19	3.932	24.02	3.514	24.01	1.084	23.88	1.314	23.14	0.8239	24.14	2.528	23.43	1.756	24.63	7.695	24.12	0.5227	24.65	1.045	24.08	2.24	25.33	1.301	25.18	0.5061	25.02	1.663	25.77	2.312	24.97	2.13	24.39	2.831	26.41	2.299	25.99	0.7357	26.77	0.5199	27	1.103	25.02
4.658	23.69	0.9633	24.77	4.458	24.31	0.8903	24.93	3.933	24.05	3.515	23.94	1.084	23.88	1.314	23.17	0.824	24.27	2.528	23.44	1.756	24.43	7.695	24.16	0.5228	24.46	1.045	24.06	2.24	25.27	1.301	25.04	0.5063	25.21	1.663	25.84	2.312	25.02	2.13	24.15	2.831	26.37	2.299	25.92	0.7358	26.71	0.52	27.13	1.103	25.08
4.658	23.74	0.9634	24.81	4.458	24.54	0.8904	24.92	3.933	23.98	3.515	24.08	1.084	23.85	1.314	23.12	0.8241	24.18	2.528	23.43	1.756	24.42	7.695	24.11	0.5229	24.51	1.045	24.03	2.24	25.53	1.301	25.08	0.5064	25.08	1.663	25.81	2.312	25	2.13	24.26	2.831	26.44	2.299	25.93	0.7359	26.83	0.5201	27.13	1.103	25.09
4.658	23.81	0.9635	24.48	4.458	24.37	0.8905	25.06	3.933	24	3.515	24.1	1.084	23.9	1.314	23.16	0.8242	24.06	2.529	23.32	1.756	24.49	7.695	24.1	0.523	24.55	1.045	24.12	2.241	25.59	1.301	25.16	0.5065	25.12	1.664	25.8	2.312	25.09	2.13	24.08	2.832	26.32	2.299	25.85	0.736	26.87	0.5202	27.05	1.103	24.88
4.658	23.76	0.9636	24.68	4.458	24.34	0.8906	25.21	3.933	23.98	3.515	24.22	1.084	23.94	1.314	23.1	0.8243	23.92	2.529	23.21	1.756	24.49	7.695	24.15	0.5231	24.6	1.045	24.22	2.241	25.73	1.301	25.16	0.5066	25.26	1.664	25.8	2.312	25.13	2.13	24.13	2.832	26.43	2.299	25.95	0.7361	26.85	0.5203	26.93	1.104	25.09
4.658	23.66	0.9638	24.5	4.458	24.26	0.8907	25.22	3.933	23.85	3.515	24.26	1.084	23.92	1.314	23.15	0.8244	23.93	2.529	23.16	1.756	24.48	7.695	24.17	0.5232	24.67	1.045	24.23	2.241	25.89	1.301	25.3	0.5067	25.12	1.664	25.87	2.313	25	2.131	24.29	2.832	26.51	2.299	25.87	0.7363	27.1	0.5204	27.03	1.104	25.18
4.658	23.72	0.9639	24.66	4.459	24.12	0.8908	25.02	3.933	23.86	3.515	24.19	1.084	23.97	1.314	23.16	0.8245	24.11	2.529	23.3	1.756	24.62	7.695	24.12	0.5233	24.63	1.045	24.25	2.241	25.98	1.301	25.39	0.5068	25.17	1.664	25.93	2.313	24.9	2.131	24.44	2.832	26.48	2.299	25.66	0.7364	26.92	0.5205	27.04	1.104	25.1
4.659	23.83	0.964	24.81	4.459	24.04	0.8909	24.92	3.933	23.87	3.515	24.3	1.084	23.92	1.314	23.26	0.8246	23.99	2.529	23.25	1.756	24.41	7.695	24.3	0.5234	24.53	1.045	24.17	2.241	25.69	1.301	25.27	0.5069	25.26	1.664	25.92	2.313	24.88	2.131	24.36	2.832	26.32	2.299	25.7	0.7365	26.9	0.5206	27	1.104	24.97
4.659	23.8	0.9641	24.63	4.459	24.09	0.891	25.24	3.933	24.01	3.515	24.47	1.085	23.88	1.314	23.28	0.8247	23.98	2.529	23.37	1.756	24.43	7.696	24.36	0.5235	24.64	1.046	24.26	2.241	25.68	1.301	25.54	0.507	25.07	1.664	26.03	2.313	24.99	2.131	24.41	2.832	26.41	2.299	25.7	0.7366	26.98	0.5207	27	1.104	25.08
4.659	23.67	0.9642	24.45	4.459	24.03	0.8911	25.13	3.933	24.01	3.515	24.55	1.085	23.87	1.314	23.26	0.8248	23.95	2.529	23.26	1.756	24.45	7.696	24.35	0.5236	24.8	1.046	24.32	2.241	25.48	1.302	25.62	0.5071	25.21	1.664	26.18	2.313	24.89	2.131	24.31	2.832	26.52	2.299	25.76	0.7367	26.94	0.5208	26.85	1.104	25.06
4.659	23.53	0.9643	24.55	4.459	24.1	0.8913	24.88	3.933	23.99	3.516	24.46	1.085	23.92	1.315	23.18	0.8249	24.01	2.529	23.3	1.757	24.4	7.696	24.34	0.5238	24.54	1.046	24.08	2.241	25.6	1.302	25.54	0.5072	25.36	1.664	26.35	2.313	24.91	2.131	24.34	2.832	26.85	2.3	25.8	0.7368	26.77	0.5209	26.9	1.104	25.09
4.659	23.67	0.9644	24.63	4.459	24.11	0.8914	25.05	3.934	24.03	3.516	24.46	1.085	23.83	1.315	23.33	0.825	24.01	2.529	23.47	1.757	24.32	7.696	24.31	0.5239	24.52	1.046	24.32	2.241	25.62	1.302	25.35	0.5073	25.26	1.664	25.83	2.313	24.94	2.131	24.35	2.832	26.73	2.3	25.58	0.7369	27.62	0.521	26.91	1.104	25.11
4.659	23.83	0.9645	24.81	4.459	24.13	0.8915	24.98	3.934	23.98	3.516	24.51	1.085	23.55	1.315	23.24	0.8251	23.89	2.529	23.52	1.757	24.34	7.696	24.39	0.524	24.55	1.046	24.46	2.241	25.48	1.302	25.47	0.5074	25.03	1.664	26.16	2.313	24.93	2.131	24.44	2.833	26.35	2.3	25.57	0.737	27.5	0.5211	27.07	1.104	24.84
4.659	23.77	0.9646	24.82	4.459	24.04	0.8916	24.76	3.934	23.89	3.516	24.27	1.085	23.04	1.315	23.26	0.8252	24.09	2.53	23.24	1.757	24.44	7.696	24.27	0.5241	24.49	1.046	24.56	2.242	25.52	1.302	25.64	0.5075	25.28	1.665	26.55	2.313	25.06	2.131	24.37	2.833	26.87	2.3	25.63	0.7371	27.26	0.5213	26.96	1.104	24.87
4.659	23.66	0.9647	24.57	4.459	24.2	0.8917	24.72	3.934	23.93	3.516	24.62	1.085	23.15	1.315	23.27	0.8253	24.01	2.53	23.37	1.757	24.47	7.696	24.28	0.5242	24.59	1.046	24.5	2.242	25.56	1.302	25.61	0.5076	25.59	1.665	26.52	2.313	25.3	2.131	24.53	2.833	26.9	2.3	25.67	0.7372	26.83	0.5214	26.91	1.105	24.9
4.659	23.55	0.9648	24.63	4.459	24.18	0.8918	24.73	3.934	24.02	3.516	24.48	1.085	23.2	1.315	23.37	0.8254	24.07	2.53	23.36	1.757	24.47	7.696	24.11	0.5243	24.75	1.046	24.46	2.242	25.47	1.302	25.49	0.5077	25.6	1.665	26.14	2.314	24.91	2.132	24.52	2.833	26.85	2.3	25.63	0.7373	26.93	0.5215	26.94	1.105	24.93
4.659	23.48	0.9649	24.76	4.46	24.09	0.8919	24.56	3.934	24	3.516	24.49	1.085	23.29	1.315	23.2	0.8255	24.14	2.53	23.48	1.757	24.53	7.696	23.89	0.5244	24.39	1.046	24.44	2.242	25.59	1.302	25.5	0.5078	25.44	1.665	25.9	2.314	24.71	2.132	24.55	2.833	26.57	2.3	25.63	0.7374	27.11	0.5216	26.77	1.105	25.01
4.66	23.48	0.965	24.75	4.46	23.89	0.892	24.68	3.934	23.89	3.516	24.32	1.086	23.6	1.315	23.21	0.8256	23.99	2.53	23.46	1.757	24.52	7.696	23.56	0.5245	24.32	1.046	24.4	2.242	25.47	1.302	25.5	0.5079	25.35	1.665	25.94	2.314	24.95	2.132	24.64	2.833	26.41	2.3	25.43	0.7375	27.18	0.5217	26.98	1.105	24.99
4.66	23.52	0.9651	24.73	4.46	23.98	0.8921	24.64	3.934	24	3.516	24.38	1.086	23.88	1.315	23.11	0.8257	24.12	2.53	23.46	1.757	24.58	7.697	23.79	0.5246	24.43	1.047	24.71	2.242	25.44	1.303	25.56	0.508	25.41	1.665	25.96	2.314	25.27	2.132	24.73	2.833	26.65	2.3	25.37	0.7376	27.2	0.5218	27.18	1.105	25.1
4.66	23.45	0.9652	24.81	4.46	24.06	0.8922	24.46	3.934	24.01	3.516	24.73	1.086	23.15	1.316	23.06	0.8258	24.09	2.53	23.4	1.758	24.64	7.697	23.72	0.5247	24.63	1.047	24.62	2.242	25.54	1.303	25.55	0.5081	25.56	1.665	26.01	2.314	25.04	2.132	24.69	2.833	26.66	2.301	25.46	0.7377	27.12	0.5219	26.95	1.105	24.98
4.66	23.56	0.9653	24.71	4.46	24.11	0.8923	24.35	3.934	23.98	3.517	24.85	1.086	23.04	1.316	23.2	0.8259	24.15	2.53	23.39	1.758	24.62	7.697	23.68	0.5248	24.36	1.047	24.51	2.242	25.59	1.303	25.74	0.5082	25.57	1.665	26.02	2.314	24.79	2.132	24.62	2.833	26.59	2.301	25.23	0.7378	26.96	0.522	26.98	1.105	24.91
4.66	23.61	0.9654	24.75	4.46	23.96	0.8924	24.48	3.935	23.9	3.517	25.01	1.086	23.22	1.316	23.16	0.826	24.2	2.53	23.49	1.758	24.67	7.697	23.81	0.5249	24.16	1.047	24.46	2.242	25.57	1.303	25.8	0.5083	25.45	1.665	25.84	2.314	24.78	2.132	24.76	2.833	26.43	2.301	25.14	0.7379	27.03	0.5221	27.03	1.105	25.07
4.66	23.52	0.9655	24.66	4.46	23.9	0.8925	24.57	3.935	23.86	3.517	24.83	1.086	23.53	1.316	22.88	0.8261	24.01	2.531	23.53	1.758	24.39	7.697	24.24	0.525	24.38	1.047	24.65	2.243	25.66	1.303	25.95	0.5084	25.52	1.666	25.76	2.314	24.84	2.132	24.83	2.834	26.4	2.301	25.31	0.738	27.01	0.5222	27.15	1.105	25.06
4.66	23.47	0.9656	24.73	4.46	23.99	0.8926	24.42	3.935	24.02	3.517	24.67	1.086	23.62	1.316	22.85	0.8263	24.05	2.531	23.42	1.758	24.74	7.697	23.44	0.5251	24.56	1.047	24.86	2.243	25.74	1.303	25.96	0.5085	25.65	1.666	25.84	2.314	24.88	2.132	24.89	2.834	26.52	2.301	25.25	0.7381	26.98	0.5223	27.09	1.106	25.09
4.66	23.45	0.9657	24.73	4.46	24.01	0.8927	24.34	3.935	23.87	3.517	24.65	1.086	23.42	1.316	23.2	0.8264	24.12	2.531	23.02	1.758	24.88	7.697	23.49	0.5252	24.55	1.047	24.83	2.243	25.78	1.303	25.83	0.5086	25.89	1.666	25.89	2.314	24.76	2.133	24.77	2.834	26.51	2.301	25.22	0.7382	27	0.5224	27.12	1.106	25.15
4.66	23.35	0.9658	24.87	4.461	23.7	0.8928	24.38	3.935	23.63	3.517	24.62	1.086	23.5	1.316	23.15	0.8265	23.95	2.531	23.24	1.758	24.76	7.697	23.73	0.5253	24.22	1.047	24.99	2.243	25.75	1.303	25.7	0.5088	25.99	1.666	25.84	2.315	24.69	2.133	24.74	2.834	26.38	2.301	25.27	0.7383	26.83	0.5225	26.73	1.106	25.14
4.661	23.5	0.9659	24.77	4.461	23.82	0.8929	24.21	3.935	23.85	3.517	24.72	1.086	23.55	1.316	22.97	0.8266	24.1	2.531	23.4	1.758	24.58	7.697	24.02	0.5254	24.17	1.047	25.08	2.243	25.78	1.303	25.75	0.5089	26.17	1.666	25.78	2.315	24.73	2.133	24.91	2.834	26.44	2.301	25.26	0.7384	26.97	0.5226	27	1.106	25.22
4.661	23.42	0.966	24.71	4.461	23.93	0.893	24.26	3.935	24	3.517	24.62	1.087	23.56	1.316	22.94	0.8267	23.96	2.531	23.42	1.758	24.61	7.698	24.01	0.5255	24.32	1.048	25.03	2.243	25.92	1.303	25.87	0.509	26.28	1.666	25.8	2.315	24.72	2.133	24.79	2.834	26.49	2.301	25.27	0.7385	26.86	0.5227	27.36	1.106	25.21
4.661	23.4	0.9661	24.77	4.461	23.78	0.8931	24.43	3.935	23.96	3.517	24.67	1.087	23.57	1.316	23	0.8268	23.74	2.531	23.09	1.758	24.64	7.698	23.92	0.5256	24.38	1.048	24.95	2.243	25.92	1.304	25.72	0.5091	26.18	1.666	25.64	2.315	24.76	2.133	25.12	2.834	26.49	2.301	25.27	0.7386	26.95	0.5228	27.09	1.106	25.14
4.661	23.41	0.9663	24.87	4.461	23.81	0.8932	24.15	3.935	23.9	3.518	24.68	1.087	23.66	1.317	23.06	0.8269	23.94	2.531	23.13	1.759	24.76	7.698	23.89	0.5257	24.4	1.048	25.01	2.243	25.58	1.304	25.77	0.5092	26.08	1.666	25.73	2.315	24.77	2.133	25.03	2.834	26.47	2.302	25.32	0.7388	26.94	0.5229	26.9	1.106	25.24
4.661	23.48	0.9664	24.82	4.461	23.89	0.8933	24.3	3.936	23.64	3.518	24.59	1.087	23.72	1.317	23.08	0.827	24.03	2.531	23.15	1.759	24.55	7.698	23.92	0.5258	24.25	1.048	25.06	2.243	25.61	1.304	25.94	0.5093	25.88	1.666	25.73	2.315	24.75	2.133	24.93	2.834	26.36	2.302	25.35	0.7389	26.97	0.523	27.04	1.106	25.07
4.661	23.24	0.9665	24.86	4.461	23.92	0.8934	24.32	3.936	23.71	3.518	24.78	1.087	23.86	1.317	23.08	0.8271	23.98	2.531	23.08	1.759	24.57	7.698	24.01	0.5259	24.25	1.048	25	2.243	25.94	1.304	25.91	0.5094	25.87	1.666	25.65	2.315	24.74	2.133	24.97	2.834	26.37	2.302	25.29	0.739	26.92	0.5231	27.12	1.106	25.13
4.661	23.33	0.9666	24.74	4.461	23.79	0.8935	24.43	3.936	23.79	3.518	24.77	1.087	23.9	1.317	22.99	0.8272	23.68	2.532	23.21	1.759	24.47	7.698	24.11	0.526	24.4	1.048	24.9	2.244	25.95	1.304	25.86	0.5095	25.94	1.667	25.72	2.315	24.9	2.133	25.19	2.835	26.44	2.302	25.31	0.7391	26.81	0.5232	27.07	1.106	25.21
4.661	23.5	0.9667	24.84	4.461	23.73	0.8936	24.3	3.936	23.82	3.518	24.82	1.087	23.97	1.317	22.98	0.8273	23.79	2.532	23.13	1.759	24.53	7.698	24.1	0.5261	24.49	1.048	24.81	2.244	25.71	1.304	25.86	0.5096	26.07	1.667	25.66	2.315	24.9	2.133	25.42	2.835	26.34	2.302	25.46	0.7392	26.72	0.5233	26.96	1.107	25.45
4.661	23.63	0.9668	24.88	4.461	23.71	0.8938	24.14	3.936	23.8	3.518	24.8	1.087	23.98	1.317	23.1	0.8274	24.05	2.532	23.18	1.759	24.57	7.698	24.17	0.5263	24.44	1.048	24.88	2.244	25.71	1.304	25.76	0.5097	26.08	1.667	25.61	2.316	24.89	2.134	25.4	2.835	26.37	2.302	25.31	0.7393	26.64	0.5234	26.99	1.107	25.42
4.661	23.51	0.9669	24.99	4.462	23.7	0.8939	24.17	3.936	23.67	3.518	24.72	1.087	24.03	1.317	23.21	0.8275	23.94	2.532	23.09	1.759	24.61	7.698	24.08	0.5264	24.53	1.048	24.9	2.244	25.65	1.304	25.86	0.5098	25.99	1.667	25.5	2.316	24.93	2.134	25.68	2.835	26.2	2.302	25.33	0.7394	26.64	0.5235	27.12	1.107	25.1
4.662	23.59	0.967	24.95	4.462	23.71	0.894	24.18	3.936	23.78	3.518	24.75	1.088	24.04	1.317	23.11	0.8276	23.79	2.532	23.18	1.759	24.5	7.698	24.19	0.5265	24.57	1.048	24.9	2.244	25.88	1.304	25.91	0.5099	25.92	1.667	25.54	2.316	24.94	2.134	25.53	2.835	26.14	2.302	25.3	0.7395	26.49	0.5236	27.17	1.107	25.81
4.662	23.43	0.9671	24.7	4.462	23.81	0.8941	24.27	3.936	23.79	3.518	24.74	1.088	23.99	1.317	23.21	0.8277	23.66	2.532	23.19	1.759	24.67	7.699	24.35	0.5266	24.62	1.049	24.96	2.244	25.83	1.304	25.92	0.51	25.98	1.667	25.48	2.316	24.91	2.134	25.53	2.835	26.11	2.302	25.47	0.7396	26.4	0.5238	27.13	1.107	25.7
4.662	23.2	0.9672	25.22	4.462	23.72	0.8942	24.06	3.936	23.79	3.518	24.75	1.088	23.88	1.318	23.13	0.8278	23.7	2.532	23.22	1.759	24.65	7.699	24.28	0.5267	24.59	1.049	24.96	2.244	25.54	1.305	25.91	0.5101	25.93	1.667	25.4	2.316	24.72	2.134	25.29	2.835	26.07	2.303	25.44	0.7397	26.46	0.5239	27.08	1.107	25.49
4.662	23.4	0.9673	25.44	4.462	23.73	0.8943	24.2	3.936	23.82	3.519	24.97	1.088	23.99	1.318	23.16	0.8279	23.82	2.532	23.28	1.76	24.57	7.699	24.38	0.5268	24.5	1.049	24.91	2.244	25.51	1.305	25.83	0.5102	25.9	1.667	25.33	2.316	24.74	2.134	25.17	2.835	26.04	2.303	25.45	0.7398	26.41	0.524	26.97	1.107	25.07
4.662	23.65	0.9674	25.31	4.462	23.71	0.8944	24.07	3.937	23.85	3.519	25.08	1.088	24.11	1.318	23.12	0.828	23.91	2.532	23.34	1.76	24.39	7.699	24.47	0.5269	24.51	1.049	24.83	2.244	25.56	1.305	25.83	0.5103	25.84	1.667	25.3	2.316	24.74	2.134	25.42	2.835	25.94	2.303	25.32	0.7399	26.41	0.5241	27.03	1.107	24.99
4.662	23.64	0.9675	24.93	4.462	23.77	0.8945	23.91	3.937	23.86	3.519	24.94	1.088	24.14	1.318	23.26	0.8281	23.94	2.533	23.34	1.76	24.5	7.699	24.38	0.527	24.51	1.049	24.96	2.244	25.63	1.305	25.83	0.5104	25.99	1.668	25.43	2.316	24.4	2.134	25.34	2.836	26.01	2.303	25.37	0.74	26.49	0.5242	26.92	1.107	25.18
4.662	23.42	0.9676	24.62	4.462	23.78	0.8946	23.82	3.937	23.82	3.519	24.83	1.088	24.11	1.318	23.15	0.8282	23.79	2.533	23.34	1.76	24.52	7.699	24.41	0.5271	24.54	1.049	24.91	2.245	25.72	1.305	25.89	0.5105	25.85	1.668	25.37	2.316	24.37	2.134	25.27	2.836	25.92	2.303	25.54	0.7401	26.32	0.5243	26.97	1.108	25.33
4.662	23.29	0.9677	24.76	4.462	23.98	0.8947	23.93	3.937	23.89	3.519	24.86	1.088	24.26	1.318	23.11	0.8283	23.87	2.533	23.17	1.76	24.44	7.699	24.47	0.5272	24.49	1.049	24.85	2.245	25.68	1.305	25.87	0.5106	25.87	1.668	25.46	2.316	24.43	2.134	25.44	2.836	26.08	2.303	25.39	0.7402	26.35	0.5244	26.97	1.108	25.33
4.662	23.32	0.9678	24.91	4.463	23.87	0.8948	24.04	3.937	23.86	3.519	24.75	1.088	24.56	1.318	23.13	0.8284	23.84	2.533	23.33	1.76	24.47	7.699	24.48	0.5273	24.4	1.049	24.88	2.245	25.68	1.305	25.9	0.5107	26.07	1.668	25.3	2.317	24.43	2.135	25.29	2.836	25.88	2.303	25.22	0.7403	26.27	0.5245	26.92	1.108	25.09
4.663	23.58	0.9679	25.05	4.463	23.5	0.8949	23.9	3.937	23.88	3.519	24.35	1.088	24.21	1.318	23.04	0.8285	23.99	2.533	23.4	1.76	24.58	7.699	24.48	0.5274	24.29	1.049	24.83	2.245	25.59	1.305	25.9	0.5108	25.94	1.668	25.26	2.317	24.52	2.135	25.14	2.836	25.71	2.303	25.37	0.7404	26.24	0.5246	27.04	1.108	24.88
4.663	23.36	0.968	24.92	4.463	23.74	0.895	24	3.937	23.95	3.519	24.58	1.089	24.28	1.318	22.63	0.8286	23.92	2.533	23.3	1.76	24.62	7.699	24.48	0.5275	23.8	1.049	24.92	2.245	25.6	1.305	25.84	0.5109	25.97	1.668	25.34	2.317	25	2.135	25.29	2.836	25.83	2.303	25.49	0.7405	26.2	0.5247	26.83	1.108	24.96
4.663	23.31	0.9681	24.82	4.463	23.94	0.8951	24.07	3.937	23.88	3.519	24.79	1.089	24.23	1.318	22.59	0.8288	23.97	2.533	23.21	1.76	24.55	7.7	24.64	0.5276	23.69	1.05	24.87	2.245	25.44	1.306	25.66	0.511	25.87	1.668	25.27	2.317	24.49	2.135	25.24	2.836	25.86	2.303	25.4	0.7406	26.01	0.5248	26.93	1.108	25.05
4.663	23.16	0.9682	24.84	4.463	23.96	0.8952	24.03	3.937	23.74	3.519	24.58	1.089	24.16	1.319	22.4	0.8289	24	2.533	23.24	1.761	24.65	7.7	24.7	0.5277	23.79	1.05	24.9	2.245	25.45	1.306	26.18	0.5111	25.83	1.668	24.94	2.317	24.14	2.135	25.19	2.836	25.62	2.304	25.27	0.7407	25.99	0.5249	26.97	1.108	25.1
4.663	23.15	0.9683	24.81	4.463	23.82	0.8953	23.98	3.938	23.72	3.52	24.46	1.089	24.38	1.319	22.5	0.829	24.04	2.533	22.91	1.761	24.65	7.7	24.81	0.5278	23.75	1.05	24.58	2.245	25.63	1.306	25.99	0.5113	25.9	1.668	24.89	2.317	23.96	2.135	25.19	2.836	25.41	2.304	25.28	0.7408	26.22	0.525	27.05	1.108	24.97
4.663	23.25	0.9684	24.8	4.463	23.69	0.8954	23.86	3.938	23.42	3.52	24.6	1.089	24.46	1.319	22.41	0.8291	24.05	2.533	22.75	1.761	24.68	7.7	24.72	0.5279	23.76	1.05	24.78	2.245	25.65	1.306	25.71	0.5114	25.9	1.668	25	2.317	24.4	2.135	25.27	2.836	25.47	2.304	25.02	0.7409	26.11	0.5251	27.03	1.108	25.08
4.663	23.41	0.9685	24.77	4.463	23.54	0.8955	23.91	3.938	23.34	3.52	24.69	1.089	24.58	1.319	22.46	0.8292	24.09	2.534	22.86	1.761	24.77	7.7	24.71	0.528	24.23	1.05	25.01	2.246	25.66	1.306	25.54	0.5115	25.8	1.669	25.1	2.317	24.78	2.135	25.13	2.837	25.7	2.304	25.34	0.741	26.14	0.5252	27.09	1.108	24.98
4.663	23.37	0.9686	24.83	4.463	23.64	0.8956	23.95	3.938	23.33	3.52	24.69	1.089	24.46	1.319	22.89	0.8293	24.01	2.534	22.72	1.761	24.92	7.7	24.64	0.5281	24.11	1.05	24.9	2.246	25.61	1.306	25.72	0.5116	26.03	1.669	25.01	2.317	24.7	2.135	25.12	2.837	25.68	2.304	25.3	0.7411	26.15	0.5253	27.1	1.109	25
4.663	23.34	0.9688	24.84	4.463	23.76	0.8957	24	3.938	23.44	3.52	24.67	1.089	24.39	1.319	22.87	0.8294	23.93	2.534	22.59	1.761	25.07	7.7	24.65	0.5282	23.72	1.05	24.66	2.246	25.69	1.306	25.89	0.5117	26.04	1.669	24.95	2.318	24.58	2.136	25.12	2.837	25.62	2.304	25.17	0.7413	26.02	0.5254	27.16	1.109	25.13
4.663	23.45	0.9689	24.96	4.464	23.63	0.8958	23.82	3.938	23.4	3.52	24.75	1.089	24.39	1.319	22.28	0.8295	23.93	2.534	23.11	1.761	24.85	7.7	24.72	0.5283	23.65	1.05	24.87	2.246	25.69	1.306	25.9	0.5118	25.81	1.669	24.91	2.318	24.41	2.136	25.34	2.837	25.49	2.304	25.06	0.7414	26.01	0.5255	27.17	1.109	25.02
4.664	23.46	0.969	24.92	4.464	23.54	0.8959	23.93	3.938	23.63	3.52	24.65	1.089	24.56	1.319	22.27	0.8296	23.85	2.534	23.22	1.761	25.01	7.7	24.83	0.5284	24.05	1.05	24.91	2.246	25.71	1.306	25.85	0.5119	25.82	1.669	24.87	2.318	24.52	2.136	25.3	2.837	25.39	2.304	25	0.7415	26	0.5256	27.31	1.109	24.83
4.664	23.51	0.9691	24.73	4.464	23.63	0.896	23.97	3.938	23.57	3.52	24.72	1.09	24.74	1.319	22.51	0.8297	23.92	2.534	22.53	1.761	25.3	7.701	24.81	0.5285	24.36	1.051	25.12	2.246	25.72	1.306	25.67	0.512	25.86	1.669	24.95	2.318	24.77	2.136	25.19	2.837	25.49	2.304	25.14	0.7416	26.02	0.5257	27.66	1.109	24.87
4.664	23.38	0.9692	24.7	4.464	23.67	0.8961	23.99	3.938	22.98	3.52	24.78	1.09	24.83	1.319	22.96	0.8298	23.47	2.534	22.5	1.761	25.16	7.701	24.68	0.5286	24.22	1.051	25.08	2.246	25.77	1.307	25.84	0.5121	25.97	1.669	24.98	2.318	24.69	2.136	25.31	2.837	25.46	2.304	25.13	0.7417	26.04	0.5258	27.16	1.109	24.83
4.664	23.32	0.9693	24.72	4.464	23.7	0.8963	23.99	3.938	23.2	3.521	24.81	1.09	24.99	1.32	23.01	0.8299	23.39	2.534	22.82	1.762	24.93	7.701	24.7	0.5288	24.16	1.051	24.83	2.246	25.78	1.307	25.84	0.5122	26.11	1.669	24.86	2.318	24.67	2.136	25.24	2.837	25.41	2.305	25.17	0.7418	25.99	0.5259	27.51	1.109	24.89
4.664	23.28	0.9694	24.54	4.464	23.59	0.8964	23.97	3.939	23.46	3.521	24.7	1.09	24.89	1.32	22.77	0.83	23.25	2.534	23.13	1.762	24.75	7.701	24.89	0.5289	24.19	1.051	24.9	2.246	25.86	1.307	25.76	0.5123	25.93	1.669	24.85	2.318	24.73	2.136	25.01	2.837	25.44	2.305	25.14	0.7419	26.1	0.526	27.83	1.109	24.86
4.664	23.35	0.9695	24.51	4.464	23.63	0.8965	24.21	3.939	23.85	3.521	24.83	1.09	24.81	1.32	22.77	0.8301	23.18	2.534	23.04	1.762	24.79	7.701	25.09	0.529	24.16	1.051	25.07	2.246	25.99	1.307	25.84	0.5124	25.8	1.669	24.91	2.318	24.71	2.136	25.29	2.838	25.62	2.305	25.2	0.742	26.15	0.5261	27.75	1.109	24.75
4.664	23.4	0.9696	24.43	4.464	23.6	0.8966	24.17	3.939	23.94	3.521	24.95	1.09	24.63	1.32	22.78	0.8302	23.22	2.535	22.94	1.762	24.85	7.701	25.32	0.5291	24.24	1.051	25.19	2.247	26.15	1.307	25.96	0.5125	26.03	1.67	25	2.318	24.8	2.136	25.44	2.838	25.62	2.305	25.27	0.7421	26.16	0.5263	27.42	1.109	24.74
4.664	23.25	0.9697	24.5	4.464	23.55	0.8967	23.85	3.939	23.55	3.521	24.85	1.09	24.72	1.32	22.92	0.8303	23.55	2.535	22.78	1.762	24.8	7.701	25.37	0.5292	24.39	1.051	25.13	2.247	25.95	1.307	25.87	0.5126	25.98	1.67	24.97	2.318	24.87	2.136	25.32	2.838	25.66	2.305	25.21	0.7422	26.23	0.5264	27.18	1.11	24.69
4.664	23	0.9698	24.4	4.464	23.62	0.8968	23.91	3.939	23.41	3.521	24.93	1.09	24.84	1.32	23.09	0.8304	23.7	2.535	22.92	1.762	24.7	7.701	25.5	0.5293	24.42	1.051	25.1	2.247	26.51	1.307	25.82	0.5127	26.03	1.67	24.99	2.319	24.94	2.137	25.13	2.838	25.59	2.305	25.23	0.7423	26.21	0.5265	27.28	1.11	24.57
4.664	22.82	0.9699	24.38	4.465	23.64	0.8969	24.09	3.939	23.46	3.521	24.93	1.09	24.8	1.32	23.08	0.8305	23.06	2.535	23.11	1.762	24.5	7.701	25.25	0.5294	24.46	1.051	25.1	2.247	26.42	1.307	25.88	0.5128	26.05	1.67	24.9	2.319	24.89	2.137	25.34	2.838	25.66	2.305	25.16	0.7424	26.24	0.5266	27.36	1.11	24.64
4.665	22.86	0.97	24.25	4.465	23.71	0.897	23.96	3.939	23.71	3.521	24.91	1.091	24.73	1.32	23.12	0.8306	23.09	2.535	23.28	1.762	24.56	7.701	25.23	0.5295	24.55	1.051	24.98	2.247	26.09	1.307	25.98	0.5129	25.96	1.67	25	2.319	24.99	2.137	25.29	2.838	25.65	2.305	25.24	0.7425	26.06	0.5267	27.38	1.11	24.59
4.665	22.78	0.9701	24.19	4.465	23.77	0.8971	23.92	3.939	23.8	3.521	25	1.091	24.76	1.32	23.04	0.8307	23.28	2.535	23.23	1.762	24.76	7.702	25.19	0.5296	24.36	1.052	25.04	2.247	25.88	1.308	25.84	0.513	26.04	1.67	25	2.319	24.97	2.137	25.42	2.838	25.63	2.305	25.19	0.7426	26.07	0.5268	27.28	1.11	24.56
4.665	22.98	0.9702	24.36	4.465	23.74	0.8972	23.88	3.939	23.94	3.521	24.78	1.091	24.56	1.321	22.99	0.8308	23.76	2.535	23.13	1.763	24.69	7.702	25.34	0.5297	24.46	1.052	24.95	2.247	25.75	1.308	25.85	0.5131	26.04	1.67	25.02	2.319	24.98	2.137	25.44	2.838	25.69	2.306	25.15	0.7427	26.04	0.5269	26.99	1.11	24.57
4.665	23.29	0.9703	24.22	4.465	23.59	0.8973	23.94	3.939	23.82	3.522	24.96	1.091	24.78	1.321	23.05	0.8309	23.86	2.535	23.22	1.763	24.68	7.702	25.3	0.5298	24.49	1.052	24.84	2.247	25.93	1.308	25.97	0.5132	26.11	1.67	25.08	2.319	25.08	2.137	25.32	2.838	25.66	2.306	25.07	0.7428	26	0.527	27	1.11	24.4
4.665	23.13	0.9704	24.23	4.465	23.53	0.8974	23.85	3.94	23.83	3.522	24.93	1.091	24.79	1.321	23.06	0.831	23.69	2.535	23.27	1.763	24.51	7.702	25.18	0.5299	24.69	1.052	24.98	2.247	25.95	1.308	26.03	0.5133	25.97	1.67	25.08	2.319	25.18	2.137	25.49	2.838	25.63	2.306	24.65	0.7429	26.1	0.5271	27.15	1.11	24.66
4.665	22.75	0.9705	23.97	4.465	23.26	0.8975	23.77	3.94	23.75	3.522	24.96	1.091	24.62	1.321	23.26	0.8311	23.42	2.536	23.28	1.763	24.53	7.702	25.3	0.53	24.62	1.052	24.99	2.248	25.99	1.308	26	0.5134	26.08	1.671	24.95	2.319	25.27	2.137	25.47	2.839	25.57	2.306	24.68	0.743	26.12	0.5272	27.08	1.11	24.63
4.665	22.62	0.9706	23.94	4.465	23.09	0.8976	23.86	3.94	23.87	3.522	24.95	1.091	24.73	1.321	23.3	0.8313	23.57	2.536	23.32	1.763	24.52	7.702	25.28	0.5301	24.62	1.052	24.96	2.248	25.81	1.308	25.82	0.5135	26.11	1.671	24.98	2.319	25.21	2.137	25.52	2.839	25.64	2.306	24.74	0.7431	26.09	0.5273	27.12	1.111	24.52
4.665	22.87	0.9707	24.18	4.465	23.25	0.8977	23.8	3.94	23.92	3.522	24.97	1.091	24.7	1.321	23.25	0.8314	23.7	2.536	23.38	1.763	24.45	7.702	25.32	0.5302	24.54	1.052	24.81	2.248	25.74	1.308	25.95	0.5136	26.08	1.671	25.04	2.319	25.33	2.138	25.48	2.839	25.68	2.306	24.78	0.7432	26.11	0.5274	27	1.111	24.38
4.665	23.41	0.9708	24.1	4.466	23.25	0.8978	23.78	3.94	23.91	3.522	24.86	1.091	24.69	1.321	23.29	0.8315	23.9	2.536	23.36	1.763	24.45	7.702	25.2	0.5303	24.64	1.052	24.84	2.248	25.74	1.308	25.89	0.5138	26.04	1.671	24.97	2.32	25.32	2.138	25.54	2.839	25.5	2.306	24.71	0.7433	26.14	0.5275	27.05	1.111	24.23
4.666	23.42	0.9709	23.96	4.466	23.27	0.8979	23.76	3.94	23.89	3.522	24.97	1.091	24.67	1.321	23.3	0.8316	23.86	2.536	23.46	1.763	24.39	7.702	25.27	0.5304	24.86	1.052	24.91	2.248	25.62	1.308	25.9	0.5139	25.99	1.671	25.11	2.32	25.3	2.138	25.55	2.839	25.42	2.306	25.15	0.7434	26.17	0.5276	26.93	1.111	24.44
4.666	23.31	0.971	23.84	4.466	23.49	0.898	23.72	3.94	24	3.522	24.89	1.092	24.73	1.321	23.27	0.8317	23.9	2.536	23.34	1.763	24.5	7.703	25.13	0.5305	24.76	1.053	24.84	2.248	25.6	1.308	26.01	0.514	26.03	1.671	25.11	2.32	25.44	2.138	25.43	2.839	25.57	2.306	25.26	0.7435	25.8	0.5277	26.86	1.111	24.33
4.666	23.14	0.9711	23.99	4.466	23.55	0.8981	23.71	3.94	24.03	3.522	25.15	1.092	24.61	1.321	23.4	0.8318	23.84	2.536	23.52	1.763	24.43	7.703	25.2	0.5306	24.68	1.053	24.73	2.248	25.64	1.309	26.1	0.5141	26.01	1.671	24.9	2.32	25.35	2.138	25.45	2.839	25.7	2.306	24.69	0.7436	26	0.5278	26.8	1.111	24.31
4.666	23	0.9713	24.12	4.466	23.04	0.8982	23.77	3.94	24.2	3.523	25.02	1.092	24.66	1.322	23.35	0.8319	23.86	2.536	23.75	1.764	24.31	7.703	25.1	0.5307	24.81	1.053	24.75	2.248	25.65	1.309	26.2	0.5142	26.17	1.671	24.68	2.32	25.47	2.138	25.31	2.839	25.24	2.307	24.67	0.7438	26.05	0.5279	26.79	1.111	24.27
4.666	23.19	0.9714	24.03	4.466	22.94	0.8983	23.9	3.941	24.29	3.523	25.04	1.092	24.72	1.322	23.32	0.832	23.96	2.536	23.63	1.764	24.32	7.703	24.91	0.5308	24.89	1.053	25.12	2.248	25.59	1.309	26.34	0.5143	26.05	1.671	24.75	2.32	25.45	2.138	25.35	2.839	25.32	2.307	24.93	0.7439	25.99	0.528	26.83	1.111	24.35
4.666	23.28	0.9715	24.05	4.466	23.21	0.8984	24.04	3.941	24.19	3.523	25.4	1.092	24.7	1.322	23.47	0.8321	23.95	2.536	23.48	1.764	24.2	7.703	25.08	0.5309	24.92	1.053	25.15	2.248	25.6	1.309	25.91	0.5144	26	1.671	24.9	2.32	25.62	2.138	25.41	2.839	25.51	2.307	25.34	0.744	25.8	0.5281	26.64	1.111	24.26
4.666	23.1	0.9716	24.04	4.466	23.64	0.8985	23.95	3.941	24.26	3.523	25.16	1.092	24.41	1.322	23.41	0.8322	24.21	2.537	23.62	1.764	24.32	7.703	25.12	0.531	24.76	1.053	25.29	2.249	25.57	1.309	26.44	0.5145	26.15	1.672	24.92	2.32	25.54	2.138	25.37	2.84	25.63	2.307	25.4	0.7441	25.79	0.5282	26.64	1.111	24.05
4.666	23.21	0.9717	24.03	4.466	23.76	0.8986	23.93	3.941	24.03	3.523	24.89	1.092	24.6	1.322	23.39	0.8323	24.11	2.537	23.5	1.764	24.15	7.703	25.2	0.5311	24.99	1.053	25.1	2.249	25.51	1.309	26.59	0.5146	26.41	1.672	24.9	2.32	25.53	2.138	25.33	2.84	25.42	2.307	25.02	0.7442	25.9	0.5283	26.67	1.112	24.14
4.666	23.26	0.9718	23.92	4.466	23.54	0.8988	23.88	3.941	24.27	3.523	24.66	1.092	24.58	1.322	23.5	0.8324	24.06	2.537	23.61	1.764	24.01	7.703	24.97	0.5313	24.91	1.053	25.08	2.249	25.45	1.309	26.23	0.5147	26.25	1.672	24.87	2.321	25.45	2.139	25.36	2.84	25.26	2.307	24.8	0.7443	26.05	0.5284	26.53	1.112	24.17
4.666	23.31	0.9719	23.99	4.467	23.31	0.8989	23.87	3.941	24.42	3.523	24.75	1.092	24.73	1.322	23.62	0.8325	23.99	2.537	23.71	1.764	24.08	7.703	25.09	0.5314	24.83	1.053	25.6	2.249	25.33	1.309	26.31	0.5148	25.79	1.672	24.74	2.321	25.64	2.139	25.28	2.84	25.3	2.307	24.87	0.7444	25.82	0.5285	26.6	1.112	24.22
4.667	23.37	0.972	23.99	4.467	23.36	0.899	23.9	3.941	24.41	3.523	24.93	1.093	24.7	1.322	23.71	0.8326	23.93	2.537	23.63	1.764	24.12	7.703	25.18	0.5315	24.97	1.053	25.55	2.249	25.4	1.309	25.89	0.5149	26.52	1.672	24.73	2.321	25.76	2.139	25.25	2.84	25.45	2.307	24.97	0.7445	25.79	0.5286	26.57	1.112	24.23
4.667	23.28	0.9721	23.93	4.467	23.41	0.8991	23.86	3.941	24.41	3.523	25.13	1.093	24.71	1.322	23.65	0.8327	24.02	2.537	23.57	1.764	24.24	7.704	24.95	0.5316	25.03	1.054	25.26	2.249	25.37	1.309	26	0.515	26.6	1.672	24.73	2.321	25.75	2.139	25.32	2.84	25.46	2.307	25.05	0.7446	25.66	0.5288	26.5	1.112	24.29
4.667	23.37	0.9722	24.07	4.467	23.48	0.8992	23.68	3.941	24.41	3.523	25.17	1.093	24.73	1.323	23.6	0.8328	24.02	2.537	23.6	1.764	24.15	7.704	24.83	0.5317	25.01	1.054	24.99	2.249	25.25	1.31	26.21	0.5151	26.4	1.672	24.82	2.321	25.88	2.139	25.34	2.84	25.27	2.308	24.98	0.7447	25.84	0.5289	26.63	1.112	24.17
4.667	23.53	0.9723	24.03	4.467	23.57	0.8993	23.52	3.941	24.43	3.524	24.91	1.093	24.68	1.323	23.66	0.8329	24.18	2.537	23.75	1.765	23.92	7.704	25.2	0.5318	25.03	1.054	24.86	2.249	25.36	1.31	26.12	0.5152	26.08	1.672	24.67	2.321	25.85	2.139	25.35	2.84	25.29	2.308	24.95	0.7448	25.85	0.529	26.6	1.112	24.23
4.667	23.62	0.9724	23.92	4.467	23.59	0.8994	23.47	3.942	24.45	3.524	24.81	1.093	24.77	1.323	23.71	0.833	24.27	2.537	23.87	1.765	24.11	7.704	25.17	0.5319	25.16	1.054	25.14	2.249	25.21	1.31	25.94	0.5153	25.83	1.672	24.71	2.321	25.71	2.139	25.45	2.84	25.38	2.308	25.07	0.7449	25.83	0.5291	26.57	1.112	24.31
4.667	23.61	0.9725	24	4.467	23.54	0.8995	23.41	3.942	24.36	3.524	24.88	1.093	24.82	1.323	23.93	0.8331	24.17	2.538	23.81	1.765	24.04	7.704	25.05	0.532	25.26	1.054	25.29	2.249	25.17	1.31	25.95	0.5154	26.14	1.673	24.73	2.321	25.58	2.139	25.63	2.841	25.47	2.308	25.14	0.745	25.82	0.5292	26.62	1.112	24.26
4.667	23.49	0.9726	23.99	4.467	23.59	0.8996	23.54	3.942	24.34	3.524	24.98	1.093	24.84	1.323	23.99	0.8332	24.27	2.538	23.83	1.765	23.98	7.704	25.03	0.5321	25.42	1.054	25.28	2.25	25.17	1.31	25.92	0.5155	26.19	1.673	24.86	2.321	25.68	2.139	25.7	2.841	25.49	2.308	25.08	0.7451	26.08	0.5293	26.36	1.113	24.29
4.667	23.55	0.9727	24.01	4.467	23.57	0.8997	23.49	3.942	24.35	3.524	24.95	1.093	24.78	1.323	24.13	0.8333	24.36	2.538	23.87	1.765	23.83	7.704	25.15	0.5322	25.5	1.054	25.27	2.25	25.21	1.31	25.91	0.5156	26.25	1.673	24.82	2.321	25.87	2.139	25.3	2.841	25.41	2.308	25.23	0.7452	25.96	0.5294	26.44	1.113	24.28
4.667	23.74	0.9728	23.89	4.468	23.67	0.8998	23.87	3.942	24.54	3.524	24.9	1.093	24.86	1.323	24.3	0.8334	24.37	2.538	24.08	1.765	23.48	7.704	25.24	0.5323	25.62	1.054	25.02	2.25	25.23	1.31	25.9	0.5157	26.12	1.673	24.81	2.322	25.77	2.14	25.57	2.841	25.43	2.308	25.18	0.7453	25.92	0.5295	26.6	1.113	24.22
4.668	23.75	0.9729	23.62	4.468	23.74	0.8999	23.75	3.942	24.65	3.524	24.88	1.093	24.84	1.323	24.44	0.8335	24.38	2.538	24.16	1.765	23.83	7.704	25.19	0.5324	25.55	1.054	25.07	2.25	25.24	1.31	25.79	0.5158	25.96	1.673	24.85	2.322	25.59	2.14	26.02	2.841	25.5	2.308	25.26	0.7454	25.99	0.5296	26.52	1.113	24.27
4.668	23.82	0.973	23.75	4.468	23.75	0.9	23.21	3.942	24.89	3.524	24.91	1.094	24.87	1.323	24.17	0.8336	24.24	2.538	24.44	1.765	23.98	7.704	25.19	0.5325	25.3	1.054	24.96	2.25	25.14	1.31	25.81	0.5159	25.95	1.673	24.9	2.322	25.62	2.14	25.89	2.841	25.61	2.308	25.29	0.7455	26.01	0.5297	26.29	1.113	24.11
4.668	24.01	0.9731	23.88	4.468	23.77	0.9001	23.32	3.942	25.07	3.524	25.04	1.094	24.77	1.323	24.14	0.8338	24.41	2.538	24.57	1.765	23.95	7.705	25.27	0.5326	25.27	1.055	25.16	2.25	25.16	1.311	25.84	0.516	26.03	1.673	25.05	2.322	25.63	2.14	25.62	2.841	25.61	2.308	25.32	0.7456	26.07	0.5298	26.29	1.113	24.26
4.668	24.04	0.9732	23.84	4.468	23.9	0.9002	23.38	3.942	25.01	3.524	24.88	1.094	24.82	1.324	23.95	0.8339	24.46	2.538	24.36	1.766	23.76	7.705	25.19	0.5327	25.38	1.055	25.2	2.25	25.06	1.311	25.9	0.5161	25.94	1.673	24.89	2.322	25.64	2.14	25.41	2.841	25.57	2.309	25.41	0.7457	25.92	0.5299	26.33	1.113	24.31
4.668	23.86	0.9733	23.7	4.468	23.96	0.9003	23.79	3.943	24.99	3.525	24.75	1.094	24.79	1.324	24.07	0.834	24.46	2.538	24.29	1.766	23.76	7.705	25.3	0.5328	25.44	1.055	25.14	2.25	25.08	1.311	25.89	0.5163	26.09	1.673	24.99	2.322	25.67	2.14	25.41	2.841	25.58	2.309	25.47	0.7458	26.04	0.53	26.41	1.113	24.3
4.668	23.9	0.9734	23.77	4.468	23.92	0.9004	23.84	3.943	24.79	3.525	24.7	1.094	24.75	1.324	23.97	0.8341	24.45	2.538	24.28	1.766	23.82	7.705	25.31	0.5329	25.41	1.055	25.03	2.25	25.11	1.311	25.73	0.5164	26.02	1.673	24.87	2.322	25.73	2.14	25.73	2.841	25.67	2.309	25.41	0.7459	25.99	0.5301	26.38	1.113	24.29
4.668	24.03	0.9735	23.8	4.468	24.03	0.9005	23.8	3.943	24.75	3.525	24.69	1.094	24.72	1.324	23.89	0.8342	24.71	2.539	24.27	1.766	23.77	7.705	25.26	0.533	25.42	1.055	25.02	2.251	24.84	1.311	25.81	0.5165	25.96	1.674	24.91	2.322	25.72	2.14	25.75	2.842	25.59	2.309	25.65	0.746	25.94	0.5302	26.32	1.113	24.29
4.668	23.85	0.9736	23.8	4.468	24.13	0.9006	23.6	3.943	24.79	3.525	24.6	1.094	24.72	1.324	23.62	0.8343	24.74	2.539	24.22	1.766	23.65	7.705	25.3	0.5331	25.35	1.055	24.92	2.251	25.02	1.311	25.79	0.5166	26.03	1.674	24.88	2.322	25.63	2.14	25.78	2.842	25.45	2.309	25.68	0.7461	25.51	0.5303	26.42	1.114	24.16
4.668	23.95	0.9738	24.04	4.468	24.17	0.9007	23.55	3.943	24.86	3.525	24.6	1.094	24.72	1.324	23.87	0.8344	24.86	2.539	24.2	1.766	23.73	7.705	25.22	0.5332	25.34	1.055	24.81	2.251	25.04	1.311	25.63	0.5167	25.98	1.674	24.71	2.323	25.75	2.141	25.47	2.842	25.44	2.309	25.77	0.7463	25.41	0.5304	26.29	1.114	24.14
4.668	24.09	0.9739	23.78	4.469	24.13	0.9008	23.7	3.943	24.91	3.525	24.54	1.094	24.8	1.324	23.85	0.8345	25.04	2.539	24.29	1.766	23.73	7.705	25.25	0.5333	25.35	1.055	24.81	2.251	24.93	1.311	25.63	0.5168	25.85	1.674	24.34	2.323	25.72	2.141	25.49	2.842	25.17	2.309	25.82	0.7464	25.42	0.5305	26.27	1.114	24.28
4.669	23.84	0.974	23.61	4.469	24.29	0.9009	23.74	3.943	24.85	3.525	24.4	1.094	24.82	1.324	23.9	0.8346	25.21	2.539	24.18	1.766	23.75	7.705	25.31	0.5334	25.29	1.055	24.94	2.251	24.7	1.311	25.62	0.5169	25.93	1.674	24.16	2.323	25.79	2.141	25.63	2.842	24.92	2.309	26	0.7465	25.33	0.5306	26.16	1.114	24.33
4.669	23.88	0.9741	23.85	4.469	24.33	0.901	23.71	3.943	24.7	3.525	24.39	1.095	24.86	1.324	23.93	0.8347	25.04	2.539	23.97	1.766	23.73	7.706	25.25	0.5335	25.3	1.056	24.86	2.251	24.88	1.311	25.6	0.517	25.93	1.674	24.22	2.323	25.84	2.141	25.52	2.842	24.95	2.309	25.91	0.7466	25.35	0.5307	25.98	1.114	24.27
4.669	24.06	0.9742	23.93	4.469	24.22	0.9011	23.7	3.943	24.83	3.525	24.32	1.095	25	1.324	23.87	0.8348	24.86	2.539	24.03	1.766	23.73	7.706	25.25	0.5336	25.32	1.056	24.54	2.251	24.95	1.312	25.64	0.5171	25.79	1.674	24.41	2.323	25.82	2.141	25.58	2.842	24.97	2.309	25.74	0.7467	25.62	0.5308	26.06	1.114	24.08
4.669	24.31	0.9743	23.86	4.469	24.37	0.9013	23.79	3.943	24.76	3.526	24.28	1.095	24.84	1.325	23.93	0.8349	24.81	2.539	24.17	1.767	23.91	7.706	25.25	0.5338	25.27	1.056	24.56	2.251	24.93	1.312	25.58	0.5172	25.72	1.674	24.46	2.323	25.86	2.141	25.48	2.842	25.05	2.31	25.77	0.7468	25.91	0.5309	26.34	1.114	24.01
4.669	24.6	0.9744	23.79	4.469	24.28	0.9014	23.74	3.944	24.82	3.526	24.01	1.095	24.78	1.325	23.87	0.835	24.88	2.539	24.06	1.767	23.79	7.706	25.16	0.5339	25.31	1.056	24.58	2.251	24.91	1.312	25.35	0.5173	25.64	1.674	24.79	2.323	25.8	2.141	25.45	2.842	25.14	2.31	25.97	0.7469	25.29	0.531	26.21	1.114	24.07
4.669	24.49	0.9745	23.79	4.469	24.31	0.9015	23.72	3.944	24.79	3.526	24.2	1.095	24.79	1.325	23.98	0.8351	24.94	2.539	24.06	1.767	23.87	7.706	25.2	0.534	25.27	1.056	24.35	2.251	24.9	1.312	25.32	0.5174	25.7	1.674	24.65	2.323	25.86	2.141	25.31	2.843	25.5	2.31	25.97	0.747	25.36	0.5311	26.12	1.114	24.08
4.669	24.33	0.9746	23.87	4.469	24.21	0.9016	23.84	3.944	24.72	3.526	24.32	1.095	24.64	1.325	23.93	0.8352	24.89	2.54	24.06	1.767	23.85	7.706	25.2	0.5341	25.34	1.056	24.31	2.252	24.82	1.312	25.42	0.5175	25.77	1.675	24.14	2.323	25.82	2.141	25.5	2.843	24.72	2.31	25.89	0.7471	25.46	0.5313	25.96	1.114	24.07
4.669	24.19	0.9747	23.93	4.469	24.21	0.9017	23.94	3.944	24.67	3.526	24.1	1.095	24.73	1.325	23.86	0.8353	25.02	2.54	24.02	1.767	23.83	7.706	25.48	0.5342	25.27	1.056	24.4	2.252	24.83	1.312	25.38	0.5176	25.58	1.675	24.12	2.323	25.62	2.141	25.41	2.843	24.64	2.31	25.86	0.7472	25.78	0.5314	26.08	1.115	24.11
4.669	24.16	0.9748	23.92	4.469	24.17	0.9018	24.03	3.944	24.77	3.526	24.09	1.095	24.83	1.325	23.77	0.8354	24.78	2.54	24.09	1.767	23.72	7.706	25.31	0.5343	25.31	1.056	24.42	2.252	24.76	1.312	25.44	0.5177	25.57	1.675	24.66	2.324	25.91	2.142	25.33	2.843	24.94	2.31	25.95	0.7473	25.89	0.5315	26.3	1.115	24.11
4.669	24.14	0.9749	23.94	4.47	24.22	0.9019	24.02	3.944	24.68	3.526	24.09	1.095	25.12	1.325	24	0.8355	24.76	2.54	24.15	1.767	23.73	7.706	25.18	0.5344	25.2	1.056	24.41	2.252	24.74	1.312	25.33	0.5178	25.54	1.675	24.72	2.324	25.92	2.142	25.29	2.843	25.25	2.31	26.21	0.7474	25.64	0.5316	26.28	1.115	24.01
4.67	24.19	0.975	23.75	4.47	24.43	0.902	24.07	3.944	24.72	3.526	24.18	1.096	25	1.325	23.95	0.8356	24.71	2.54	24.13	1.767	23.77	7.706	25.24	0.5345	25.27	1.056	24.5	2.252	24.74	1.312	25.5	0.5179	25.52	1.675	24.61	2.324	25.7	2.142	25.19	2.843	25.46	2.31	26.28	0.7475	25.6	0.5317	26.08	1.115	23.93
4.67	24.24	0.9751	23.82	4.47	24.59	0.9021	24.12	3.944	24.75	3.526	24.03	1.096	24.71	1.325	23.98	0.8357	24.54	2.54	24.11	1.767	23.79	7.707	25.19	0.5346	25.22	1.057	24.39	2.252	24.81	1.313	25.39	0.518	25.6	1.675	24.4	2.324	25.6	2.142	25.19	2.843	25.24	2.31	26.4	0.7476	25.54	0.5318	26.11	1.115	23.96
4.67	24.28	0.9752	23.88	4.47	24.83	0.9022	24.2	3.944	24.74	3.526	23.96	1.096	25.47	1.326	24.06	0.8358	24.62	2.54	24.06	1.768	23.95	7.707	25.25	0.5347	25.04	1.057	24.29	2.252	24.87	1.313	25.22	0.5181	25.57	1.675	24.4	2.324	25.6	2.142	25.15	2.843	25.06	2.311	26.39	0.7477	25.76	0.5319	26.09	1.115	24.19
4.67	24.32	0.9753	23.79	4.47	24.87	0.9023	24.58	3.944	24.68	3.527	24.13	1.096	25.32	1.326	23.88	0.8359	24.78	2.54	24.06	1.768	23.76	7.707	25.44	0.5348	25.23	1.057	24.38	2.252	24.89	1.313	25.06	0.5182	25.18	1.675	24.48	2.324	25.75	2.142	25.06	2.843	25.03	2.311	26.27	0.7478	25.85	0.532	26.08	1.115	24.16
4.67	24.3	0.9754	23.89	4.47	24.62	0.9024	24.41	3.945	24.76	3.527	24.02	1.096	25.23	1.326	23.84	0.836	24.61	2.54	24.07	1.768	23.73	7.707	25.54	0.5349	25.5	1.057	24.4	2.252	24.72	1.313	25.26	0.5183	25.31	1.675	24.59	2.324	25.83	2.142	24.88	2.843	25.16	2.311	26.15	0.7479	25.77	0.5321	26	1.115	24.25
4.67	24.27	0.9755	23.86	4.47	24.43	0.9025	24.38	3.945	24.7	3.527	24.16	1.096	24.96	1.326	24.23	0.8361	24.76	2.541	23.95	1.768	23.83	7.707	25.13	0.535	25.35	1.057	24.28	2.253	24.86	1.313	25.36	0.5184	25.51	1.676	24.66	2.324	25.77	2.142	24.67	2.844	25.29	2.311	26.15	0.748	25.78	0.5322	25.85	1.115	24.22
4.67	24.25	0.9756	23.92	4.47	24.52	0.9026	24.45	3.945	24.52	3.527	24.25	1.096	24.88	1.326	24.09	0.8363	24.7	2.541	24.06	1.768	23.74	7.707	25.65	0.5351	25.21	1.057	24.13	2.253	24.82	1.313	25.09	0.5185	25.39	1.676	24.65	2.324	25.69	2.142	24.72	2.844	25.34	2.311	26.16	0.7481	25.82	0.5323	25.99	1.116	24.28
4.67	24.31	0.9757	23.95	4.47	24.6	0.9027	24.37	3.945	24.65	3.527	24.14	1.096	24.94	1.326	24.05	0.8364	24.85	2.541	24.44	1.768	23.52	7.707	25.76	0.5352	25.07	1.057	24.21	2.253	24.85	1.313	24.96	0.5186	24.94	1.676	24.71	2.324	25.68	2.143	24.77	2.844	25.3	2.311	26	0.7482	25.87	0.5324	26.02	1.116	24.23
4.67	24.32	0.9758	23.66	4.471	24.61	0.9028	24.52	3.945	24.96	3.527	24.14	1.096	24.95	1.326	24.07	0.8365	24.72	2.541	24.28	1.768	23.63	7.707	25.62	0.5353	25.29	1.057	24.39	2.253	24.76	1.313	24.95	0.5188	24.96	1.676	24.77	2.325	25.87	2.143	24.83	2.844	25.31	2.311	25.89	0.7483	25.81	0.5325	26.32	1.116	24.23
4.671	24.3	0.9759	23.65	4.471	24.57	0.9029	24.48	3.945	24.89	3.527	24.13	1.096	25.09	1.326	24.11	0.8366	24.56	2.541	24.14	1.768	23.79	7.707	25.35	0.5354	25.35	1.057	24.4	2.253	24.89	1.313	24.92	0.5189	25.29	1.676	24.91	2.325	25.77	2.143	24.7	2.844	25.39	2.311	25.86	0.7484	25.93	0.5326	26.13	1.116	24.12
4.671	24.35	0.976	23.8	4.471	24.54	0.903	24.6	3.945	24.55	3.527	24.12	1.097	25	1.326	24.1	0.8367	24.64	2.541	24.12	1.768	23.64	7.708	25.23	0.5355	25.47	1.058	24.27	2.253	24.94	1.313	25	0.519	25.31	1.676	24.81	2.325	25.74	2.143	24.75	2.844	25.39	2.311	25.96	0.7485	25.92	0.5327	25.99	1.116	24.08
4.671	24.38	0.9761	23.84	4.471	24.5	0.9031	24.63	3.945	24.62	3.527	24.09	1.097	24.88	1.326	24.17	0.8368	24.81	2.541	24.09	1.768	23.56	7.708	25.32	0.5356	25.35	1.058	24.3	2.253	24.9	1.314	25.01	0.5191	25.18	1.676	24.87	2.325	25.85	2.143	24.7	2.844	25.45	2.311	26.04	0.7486	25.99	0.5328	26.05	1.116	24.06
4.671	24.43	0.9763	23.65	4.471	24.59	0.9032	24.6	3.945	24.75	3.528	24.14	1.097	24.98	1.327	24.17	0.8369	24.85	2.541	24.36	1.769	23.62	7.708	25.52	0.5357	25.45	1.058	24.37	2.253	25.03	1.314	24.91	0.5192	25.21	1.676	24.86	2.325	25.72	2.143	24.74	2.844	25.58	2.312	25.99	0.7488	26.07	0.5329	26.42	1.116	23.89
4.671	24.33	0.9764	23.7	4.471	24.63	0.9033	24.51	3.946	24.83	3.528	24.17	1.097	24.93	1.327	24.05	0.837	24.6	2.541	24.37	1.769	23.54	7.708	25.64	0.5358	25.45	1.058	24.26	2.253	24.9	1.314	24.95	0.5193	25.23	1.676	24.94	2.325	25.67	2.143	24.72	2.844	25.44	2.312	26.05	0.7489	25.9	0.533	26.25	1.116	23.64
4.671	24.52	0.9765	23.62	4.471	24.6	0.9034	24.77	3.946	25.05	3.528	24.12	1.097	25.03	1.327	24.14	0.8371	24.67	2.541	24.32	1.769	23.7	7.708	25.48	0.5359	25.43	1.058	24.12	2.253	24.67	1.314	25	0.5194	25.14	1.676	24.96	2.325	25.69	2.143	24.62	2.844	25.64	2.312	25.99	0.749	26.08	0.5331	26.06	1.116	23.66
4.671	24.49	0.9766	23.05	4.471	24.68	0.9035	24.61	3.946	24.89	3.528	24.14	1.097	25.03	1.327	24.12	0.8372	24.94	2.542	24.26	1.769	23.68	7.708	25.41	0.536	25.39	1.058	24.31	2.254	24.71	1.314	24.96	0.5195	25.11	1.677	24.98	2.325	25.64	2.143	24.57	2.845	25.56	2.312	25.95	0.7491	26.21	0.5332	26.13	1.116	23.57
4.671	24.41	0.9767	23.03	4.471	24.6	0.9036	24.56	3.946	24.8	3.528	24.07	1.097	24.91	1.327	24.05	0.8373	24.9	2.542	24.36	1.769	23.55	7.708	25.29	0.5361	25.39	1.058	24.25	2.254	24.77	1.314	25	0.5196	25.05	1.677	25.14	2.325	25.73	2.143	24.46	2.845	25.59	2.312	26	0.7492	26.34	0.5333	26.07	1.117	23.61
4.671	24.22	0.9768	23.09	4.471	24.7	0.9038	24.69	3.946	24.89	3.528	24.06	1.097	24.95	1.327	24.1	0.8374	24.76	2.542	24.49	1.769	23.39	7.708	25.4	0.5363	25.5	1.058	24.32	2.254	24.76	1.314	24.98	0.5197	25.14	1.677	25.2	2.326	25.67	2.144	24.68	2.845	25.8	2.312	26.16	0.7493	26.36	0.5334	26.15	1.117	23.53
4.671	24.3	0.9769	23.07	4.472	24.65	0.9039	25.02	3.946	24.95	3.528	24.02	1.097	24.97	1.327	24.1	0.8375	24.72	2.542	24.27	1.769	23.54	7.708	25.34	0.5364	25.41	1.058	24.2	2.254	24.77	1.314	25.09	0.5198	25.16	1.677	25.17	2.326	25.69	2.144	24.68	2.845	25.93	2.312	26.01	0.7494	26.31	0.5335	26.18	1.117	24.26
4.672	24.3	0.977	23.23	4.472	24.64	0.904	25.12	3.946	24.99	3.528	24.04	1.098	24.79	1.327	24.17	0.8376	24.84	2.542	24.24	1.769	23.66	7.708	25.4	0.5365	25.36	1.058	24.19	2.254	24.7	1.314	25.07	0.5199	25.05	1.677	25.23	2.326	25.78	2.144	24.6	2.845	25.9	2.312	26.16	0.7495	26.4	0.5336	26.1	1.117	23.55
4.672	24.28	0.9771	23.68	4.472	24.64	0.9041	24.98	3.946	24.91	3.528	24.05	1.098	24.65	1.327	24.07	0.8377	24.9	2.542	24.25	1.769	23.67	7.709	25.24	0.5366	25.38	1.059	24.35	2.254	24.83	1.314	25.04	0.52	25.09	1.677	25.4	2.326	25.82	2.144	24.65	2.845	25.84	2.312	26.19	0.7496	26.45	0.5338	26.05	1.117	23.33
4.672	24.53	0.9772	23.44	4.472	24.71	0.9042	24.83	3.946	24.78	3.528	23.93	1.098	24.72	1.328	23.93	0.8378	24.91	2.542	24.14	1.769	23.71	7.709	25.27	0.5367	25.23	1.059	24.04	2.254	24.77	1.315	25.02	0.5201	25.18	1.677	25.43	2.326	25.86	2.144	24.74	2.845	25.94	2.313	26.07	0.7497	26.38	0.5339	26.04	1.117	23.53
4.672	24.35	0.9773	23.15	4.472	24.6	0.9043	24.81	3.946	24.84	3.529	23.98	1.098	24.71	1.328	23.96	0.8379	24.93	2.542	24.09	1.77	23.71	7.709	25.25	0.5368	25.38	1.059	24.16	2.254	24.81	1.315	25.03	0.5202	25.14	1.677	25.36	2.326	25.91	2.144	24.68	2.845	26.06	2.313	26.15	0.7498	26.47	0.534	25.98	1.117	23.81
4.672	24.06	0.9774	23.41	4.472	24.6	0.9044	24.83	3.947	24.84	3.529	23.75	1.098	24.82	1.328	23.94	0.838	24.78	2.542	24.23	1.77	23.77	7.709	25.2	0.5369	25.54	1.059	24.15	2.254	24.75	1.315	25.02	0.5203	25.33	1.677	25.41	2.326	25.92	2.144	24.68	2.845	26	2.313	26.31	0.7499	26.53	0.5341	26.17	1.117	23.96
4.672	24.13	0.9775	23.6	4.472	24.68	0.9045	24.79	3.947	24.86	3.529	23.74	1.098	24.59	1.328	24	0.8381	24.83	2.543	24.07	1.77	23.84	7.709	25.12	0.537	25.39	1.059	24.03	2.254	24.78	1.315	24.96	0.5204	25.18	1.678	25.46	2.326	25.89	2.144	24.68	2.846	25.92	2.313	26.22	0.75	26.5	0.5342	26.13	1.117	23.88
4.672	24.2	0.9776	23.82	4.472	24.72	0.9046	24.73	3.947	24.88	3.529	23.94	1.098	24.53	1.328	23.94	0.8382	25.14	2.543	24.12	1.77	23.7	7.709	25.06	0.5371	25.31	1.059	23.98	2.255	24.75	1.315	25.09	0.5205	25.15	1.678	25.37	2.326	25.83	2.144	24.57	2.846	26.04	2.313	25.92	0.7501	26.68	0.5343	26.15	1.118	23.92
4.672	24.29	0.9777	23.83	4.472	24.25	0.9047	24.78	3.947	24.87	3.529	23.92	1.098	24.48	1.328	23.97	0.8383	24.93	2.543	24.22	1.77	23.65	7.709	25.01	0.5372	25.39	1.059	23.92	2.255	24.73	1.315	25.02	0.5206	25.07	1.678	25.24	2.326	25.98	2.144	24.54	2.846	26.06	2.313	26.09	0.7502	26.69	0.5344	26.07	1.118	23.86
4.672	24.32	0.9778	23.59	4.473	24.49	0.9048	24.57	3.947	24.82	3.529	23.78	1.098	24.37	1.328	23.99	0.8384	24.9	2.543	24.18	1.77	23.71	7.709	25.05	0.5373	25.38	1.059	24.06	2.255	24.57	1.315	25.05	0.5207	25.18	1.678	25.51	2.327	26.19	2.145	24.55	2.846	26.12	2.313	26.29	0.7503	26.38	0.5345	25.95	1.118	23.85
4.673	24.24	0.9779	23.52	4.473	24.73	0.9049	24.77	3.947	24.78	3.529	24.05	1.098	24.16	1.328	24.02	0.8385	24.83	2.543	24.15	1.77	23.72	7.709	24.99	0.5374	25.37	1.059	24.08	2.255	24.62	1.315	24.94	0.5208	25.25	1.678	25.54	2.327	26.45	2.145	24.61	2.846	26.19	2.313	26.32	0.7504	26.5	0.5346	26.03	1.118	24.04
4.673	24.36	0.978	23.67	4.473	24.64	0.905	24.73	3.947	24.85	3.529	23.83	1.099	24.22	1.328	24.05	0.8386	24.76	2.543	24.06	1.77	23.67	7.709	24.88	0.5375	25.36	1.059	23.97	2.255	24.62	1.315	25.05	0.5209	25.19	1.678	25.44	2.327	25.82	2.145	24.78	2.846	26.07	2.313	26.09	0.7505	26.56	0.5347	26.07	1.118	23.99
4.673	24.17	0.9781	23.73	4.473	24.51	0.9051	24.78	3.947	24.69	3.529	23.68	1.099	24.21	1.328	24.03	0.8388	24.82	2.543	24.16	1.77	23.59	7.71	24.9	0.5376	25.29	1.06	23.93	2.255	24.61	1.316	25.28	0.521	25.08	1.678	25.51	2.327	26.29	2.145	24.7	2.846	26.22	2.313	26.1	0.7506	26.84	0.5348	26.06	1.118	24
4.673	24.38	0.9782	23.88	4.473	24.64	0.9052	24.79	3.947	24.69	3.529	23.77	1.099	24.19	1.329	24.07	0.8389	24.69	2.543	24.12	1.771	23.3	7.71	24.62	0.5377	25.52	1.06	23.93	2.255	24.85	1.316	24.86	0.5211	25.08	1.678	25.58	2.327	26.45	2.145	24.7	2.846	26.09	2.314	26.2	0.7507	27.05	0.5349	26.12	1.118	24.03
4.673	24.44	0.9783	23.69	4.473	24.58	0.9053	24.83	3.948	24.71	3.53	23.96	1.099	24.1	1.329	24.27	0.839	24.91	2.543	24.07	1.771	23.15	7.71	24.59	0.5378	25.5	1.06	24.12	2.255	24.69	1.316	24.82	0.5213	25.05	1.678	25.62	2.327	26.43	2.145	24.62	2.846	26.31	2.314	26.23	0.7508	27.1	0.535	26.07	1.118	24.02
4.673	24.37	0.9784	23.76	4.473	24.7	0.9054	24.76	3.948	24.76	3.53	23.88	1.099	24.11	1.329	24.26	0.8391	24.79	2.543	24.14	1.771	23.11	7.71	24.69	0.5379	25.71	1.06	24.11	2.255	24.73	1.316	25.12	0.5214	25.12	1.678	25.87	2.327	25.98	2.145	24.65	2.846	26.51	2.314	26.39	0.7509	27.06	0.5351	26.05	1.118	24.12
4.673	24.47	0.9785	23.84	4.473	24.79	0.9055	24.82	3.948	24.75	3.53	23.95	1.099	24.06	1.329	24.53	0.8392	24.82	2.544	24.21	1.771	22.92	7.71	24.69	0.538	25.33	1.06	23.89	2.256	24.64	1.316	25.2	0.5215	25.33	1.679	26.08	2.327	25.8	2.145	24.54	2.847	26.49	2.314	26.24	0.751	27.05	0.5352	25.85	1.118	24.24
4.673	24.42	0.9786	23.8	4.473	24.62	0.9056	24.99	3.948	24.87	3.53	23.98	1.099	24.15	1.329	24.29	0.8393	24.73	2.544	24.39	1.771	22.97	7.71	24.71	0.5381	25.53	1.06	24	2.256	24.69	1.316	25.01	0.5216	24.97	1.679	25.96	2.327	26.02	2.145	24.51	2.847	26.6	2.314	26.25	0.7511	26.85	0.5353	25.61	1.119	24.33
4.673	24.34	0.9788	23.69	4.473	24.46	0.9057	25.03	3.948	24.84	3.53	23.89	1.099	24.16	1.329	24.2	0.8394	24.68	2.544	24.62	1.771	23.11	7.71	24.64	0.5382	25.97	1.06	24.12	2.256	24.65	1.316	25.02	0.5217	24.83	1.679	25.76	2.328	26.07	2.146	24.36	2.847	26.56	2.314	26.43	0.7513	26.68	0.5354	25.57	1.119	24.21
4.673	24.35	0.9789	23.83	4.474	24.56	0.9058	24.85	3.948	25.01	3.53	23.9	1.099	24.17	1.329	24.8	0.8395	24.79	2.544	24.48	1.771	23.55	7.71	24.57	0.5383	25.93	1.06	24.33	2.256	24.48	1.316	24.83	0.5218	25.12	1.679	25.69	2.328	26.08	2.146	24.56	2.847	26.39	2.314	26.27	0.7514	26.7	0.5355	25.34	1.119	24.23
4.674	24.23	0.979	23.74	4.474	24.69	0.9059	24.84	3.948	24.91	3.53	23.93	1.099	23.86	1.329	24.74	0.8396	24.73	2.544	24.23	1.771	23.35	7.71	24.38	0.5384	25.6	1.06	24.09	2.256	24.59	1.316	24.95	0.5219	25.24	1.679	25.62	2.328	26.08	2.146	24.38	2.847	26.32	2.314	26.24	0.7515	26.88	0.5356	25.37	1.119	24.2
4.674	24.33	0.9791	23.86	4.474	24.66	0.906	24.91	3.948	24.86	3.53	24.05	1.1	24.1	1.329	24.5	0.8397	24.71	2.544	24.91	1.771	22.89	7.711	24.5	0.5385	25.37	1.061	23.99	2.256	24.36	1.316	24.9	0.522	25.05	1.679	25.63	2.328	25.97	2.146	24.37	2.847	26.47	2.314	26.01	0.7516	26.71	0.5357	25.37	1.119	24.28
4.674	24.34	0.9792	23.85	4.474	24.64	0.9061	24.88	3.948	25.49	3.53	23.88	1.1	24.16	1.329	24.08	0.8398	24.72	2.544	24.92	1.771	23.09	7.711	24.7	0.5386	25.51	1.061	23.9	2.256	24.14	1.317	24.79	0.5221	24.9	1.679	25.74	2.328	25.82	2.146	24.43	2.847	26.48	2.314	26.26	0.7517	26.71	0.5358	25.88	1.119	24.29
4.674	24.36	0.9793	23.93	4.474	24.76	0.9063	24.76	3.948	25.37	3.531	23.88	1.1	24.12	1.33	24.25	0.8399	24.76	2.544	24.8	1.772	23.36	7.711	24.67	0.5388	25.73	1.061	24.17	2.256	24.14	1.317	24.8	0.5222	24.95	1.679	25.67	2.328	25.92	2.146	24.49	2.847	26.3	2.315	26.14	0.7518	26.67	0.5359	25.65	1.119	24.35
4.674	24.39	0.9794	24.04	4.474	24.7	0.9064	24.79	3.949	25.13	3.531	23.88	1.1	24.18	1.33	24.34	0.84	24.76	2.544	24.34	1.772	23.48	7.711	24.38	0.5389	25.73	1.061	24.12	2.256	24.17	1.317	24.81	0.5223	24.97	1.679	25.6	2.328	25.8	2.146	24.57	2.847	26.22	2.315	26.13	0.7519	26.76	0.536	25.39	1.119	24.4
4.674	24.35	0.9795	23.87	4.474	24.73	0.9065	24.64	3.949	24.81	3.531	24.19	1.1	24.17	1.33	24.39	0.8401	24.84	2.544	24.42	1.772	23.46	7.711	24.43	0.539	25.61	1.061	24.05	2.256	24.25	1.317	24.79	0.5224	24.97	1.679	25.65	2.328	25.81	2.146	24.35	2.848	26.24	2.315	26.04	0.752	26.81	0.5361	25.6	1.119	24.38
4.674	24.36	0.9796	24.01	4.474	24.72	0.9066	24.71	3.949	24.75	3.531	23.96	1.1	24	1.33	24.29	0.8402	25.15	2.545	24.46	1.772	23.34	7.711	24.48	0.5391	25.54	1.061	24.06	2.257	24.56	1.317	24.74	0.5225	24.98	1.68	25.64	2.328	25.67	2.146	24.28	2.848	26.13	2.315	25.96	0.7521	26.77	0.5363	25.79	1.119	24.55
4.674	24.56	0.9797	23.95	4.474	24.71	0.9067	24.78	3.949	25.13	3.531	23.81	1.1	24.16	1.33	24.36	0.8403	24.97	2.545	24.59	1.772	23.18	7.711	24.44	0.5392	25.48	1.061	23.94	2.257	24.8	1.317	24.88	0.5226	24.94	1.68	25.66	2.328	25.69	2.146	24.34	2.848	26.19	2.315	25.98	0.7522	26.75	0.5364	26.04	1.12	24.64
4.674	24.36	0.9798	24	4.474	24.74	0.9068	24.84	3.949	25.15	3.531	23.85	1.1	24.01	1.33	24.1	0.8404	24.9	2.545	24.6	1.772	23.36	7.711	24.54	0.5393	25.55	1.061	24.1	2.257	24.2	1.317	24.87	0.5227	24.94	1.68	25.75	2.329	25.71	2.147	24.51	2.848	26.24	2.315	26	0.7523	26.64	0.5365	25.87	1.12	24.68
4.674	24.27	0.9799	24.09	4.475	24.62	0.9069	24.69	3.949	25.1	3.531	23.84	1.1	24.05	1.33	24.2	0.8405	25.51	2.545	24.46	1.772	23.51	7.711	24.53	0.5394	25.54	1.061	24.07	2.257	24.17	1.317	24.94	0.5228	25.03	1.68	25.67	2.329	25.7	2.147	24.47	2.848	26.25	2.315	26.06	0.7524	26.64	0.5366	25.76	1.12	24.6
4.675	24.23	0.98	24.2	4.475	24.73	0.907	24.66	3.949	25.06	3.531	23.86	1.101	23.96	1.33	24.04	0.8406	25.43	2.545	24.26	1.772	23.58	7.711	24.5	0.5395	25.63	1.061	23.96	2.257	24.46	1.317	24.9	0.5229	24.9	1.68	25.71	2.329	25.64	2.147	24.29	2.848	26.47	2.315	26.11	0.7525	26.76	0.5367	25.78	1.12	24.63
4.675	24.29	0.9801	24.19	4.475	24.79	0.9071	24.72	3.949	24.93	3.531	23.93	1.101	23.98	1.33	24.03	0.8407	25.32	2.545	24.31	1.772	23.58	7.712	24.37	0.5396	25.51	1.062	23.87	2.257	24.7	1.318	24.92	0.523	24.95	1.68	25.82	2.329	25.75	2.147	24.46	2.848	26.38	2.315	26.04	0.7526	26.85	0.5368	25.86	1.12	24.66
4.675	24.55	0.9802	24.32	4.475	24.69	0.9072	24.84	3.949	25.02	3.531	23.78	1.101	24.04	1.331	24.09	0.8408	25.02	2.545	24.47	1.773	23.52	7.712	24.33	0.5397	25.45	1.062	24.07	2.257	24.73	1.318	24.87	0.5231	24.97	1.68	25.82	2.329	25.49	2.147	24.43	2.848	26.31	2.316	26.04	0.7527	26.77	0.5369	26.09	1.12	24.63
4.675	24.44	0.9803	24.38	4.475	24.67	0.9073	24.8	3.949	25.01	3.532	23.88	1.101	23.91	1.331	24.03	0.8409	24.88	2.545	24.46	1.773	23.63	7.712	24.16	0.5398	25.55	1.062	23.97	2.257	24.68	1.318	24.86	0.5232	24.89	1.68	25.82	2.329	25.52	2.147	24.47	2.848	26.41	2.316	26.14	0.7528	26.74	0.537	26.11	1.12	24.69
4.675	24.33	0.9804	24.41	4.475	24.63	0.9074	24.76	3.95	24.93	3.532	23.71	1.101	23.84	1.331	24.07	0.841	25.12	2.545	24.4	1.773	23.52	7.712	24.48	0.5399	25.43	1.062	23.97	2.257	24.77	1.318	24.87	0.5233	25.07	1.68	25.69	2.329	25.59	2.147	24.4	2.848	26.47	2.316	26.23	0.7529	26.8	0.5371	26.14	1.12	24.69
4.675	25.03	0.9805	24.58	4.475	24.58	0.9075	24.73	3.95	25.01	3.532	23.77	1.101	23.9	1.331	24.06	0.8411	25.1	2.546	24.2	1.773	23.68	7.712	24.47	0.54	25.43	1.062	23.95	2.258	24.3	1.318	24.82	0.5234	25.19	1.681	25.77	2.329	25.43	2.147	24.53	2.849	26.37	2.316	26.1	0.753	26.72	0.5372	26.12	1.12	24.63
4.675	24.87	0.9806	24.46	4.475	24.8	0.9076	24.88	3.95	25.01	3.532	23.61	1.101	23.98	1.331	23.84	0.8413	25.26	2.546	24.14	1.773	23.84	7.712	24.53	0.5401	25.26	1.062	23.96	2.258	24.47	1.318	25.02	0.5235	25.08	1.681	25.8	2.329	25.49	2.147	24.45	2.849	26.54	2.316	26.23	0.7531	26.78	0.5373	26.01	1.121	24.7
4.675	24.67	0.9807	24.52	4.475	24.64	0.9077	25.03	3.95	24.85	3.532	23.24	1.101	23.9	1.331	23.67	0.8414	25.23	2.546	24.19	1.773	23.77	7.712	24.5	0.5402	25.42	1.062	23.97	2.258	24.69	1.318	24.83	0.5236	25.07	1.681	25.84	2.329	25.45	2.148	24.47	2.849	26.57	2.316	26.28	0.7532	26.78	0.5374	26.07	1.121	24.88
4.675	24.39	0.9808	24.56	4.476	24.67	0.9078	24.86	3.95	24.63	3.532	23.14	1.101	23.86	1.331	23.79	0.8415	25.08	2.546	24.02	1.773	23.64	7.712	24.39	0.5403	25.26	1.062	23.86	2.258	24.59	1.318	24.68	0.5238	25.11	1.681	25.81	2.33	25.39	2.148	24.49	2.849	26.54	2.316	26.54	0.7533	26.68	0.5375	26.07	1.121	25.03
4.676	24.21	0.9809	24.69	4.476	24.88	0.9079	24.86	3.95	24.7	3.532	23.16	1.101	23.77	1.331	23.79	0.8416	25.02	2.546	23.92	1.773	23.72	7.712	24.52	0.5404	25.07	1.062	23.88	2.258	24.68	1.318	24.44	0.5239	25.09	1.681	25.91	2.33	25.28	2.148	24.49	2.849	26.47	2.316	26.37	0.7534	26.75	0.5376	26.18	1.121	25.11
4.676	24.38	0.981	24.82	4.476	24.83	0.908	24.92	3.95	24.84	3.532	23.18	1.102	23.89	1.331	23.77	0.8417	25.12	2.546	24.16	1.773	23.61	7.713	24.48	0.5405	25.15	1.063	23.74	2.258	24.7	1.318	24.34	0.524	25.14	1.681	25.58	2.33	25.36	2.148	24.4	2.849	26.4	2.316	26.16	0.7535	27.08	0.5377	26.18	1.121	25.27
4.676	24.46	0.9811	24.86	4.476	24.84	0.9081	24.82	3.95	24.85	3.532	23.18	1.102	23.77	1.331	23.76	0.8418	25.05	2.546	23.97	1.773	23.85	7.713	24.35	0.5406	25.07	1.063	23.54	2.258	24.66	1.319	24.42	0.5241	25	1.681	25.7	2.33	25.31	2.148	24.45	2.849	26.29	2.316	26.94	0.7536	26.96	0.5378	26.23	1.121	25.12
4.676	24.65	0.9813	25.04	4.476	25.21	0.9082	24.9	3.95	24.64	3.533	23.69	1.102	23.85	1.332	23.68	0.8419	24.96	2.546	23.71	1.774	23.81	7.713	24.23	0.5407	25.2	1.063	23.41	2.258	24.66	1.319	24.48	0.5242	24.79	1.681	25.95	2.33	25.23	2.148	24.58	2.849	26.65	2.317	26.95	0.7538	26.88	0.5379	26.3	1.121	24.98
4.676	24.46	0.9814	24.93	4.476	25.09	0.9083	24.84	3.951	24.21	3.533	23.64	1.102	23.72	1.332	23.62	0.842	24.88	2.546	23.81	1.774	24	7.713	24.35	0.5408	25.02	1.063	23.35	2.258	24.73	1.319	24.72	0.5243	24.55	1.681	25.89	2.33	25.31	2.148	24.52	2.849	26.68	2.317	26.55	0.7539	26.69	0.538	26.19	1.121	24.92
4.676	24.38	0.9815	24.86	4.476	24.96	0.9084	24.88	3.951	24.39	3.533	23.25	1.102	23.84	1.332	23.64	0.8421	24.75	2.546	23.94	1.774	23.78	7.713	24.26	0.5409	24.98	1.063	23.39	2.258	24.76	1.319	25.11	0.5244	24.42	1.681	25.74	2.33	25.2	2.148	24.33	2.849	26.48	2.317	26.22	0.754	26.94	0.5381	26.09	1.121	25.01
4.676	24.5	0.9816	24.72	4.476	24.6	0.9085	24.77	3.951	24.53	3.533	23.22	1.102	23.79	1.332	23.63	0.8422	24.53	2.547	23.76	1.774	24.04	7.713	24.26	0.541	24.73	1.063	23.37	2.259	24.77	1.319	24.49	0.5245	24.42	1.682	25.71	2.33	25.34	2.148	24.29	2.85	26.32	2.317	26.41	0.7541	26.99	0.5382	26.24	1.121	25.16
4.676	24.59	0.9817	24.69	4.476	24.58	0.9086	24.77	3.951	24.31	3.533	23.52	1.102	23.93	1.332	23.57	0.8423	24.61	2.547	23.78	1.774	24.09	7.713	24.18	0.5411	24.79	1.063	23.86	2.259	24.79	1.319	24.29	0.5246	24.5	1.682	25.82	2.33	25.34	2.148	24.43	2.85	26.52	2.317	26.5	0.7542	26.95	0.5383	26.39	1.122	24.99
4.676	24.54	0.9818	24.71	4.476	24.85	0.9088	24.9	3.951	24.35	3.533	23.86	1.102	24.09	1.332	23.68	0.8424	24.73	2.547	23.69	1.774	24.13	7.713	24.21	0.5413	24.83	1.063	23.89	2.259	24.78	1.319	24.35	0.5247	24.71	1.682	25.88	2.331	25.24	2.149	24.31	2.85	26.49	2.317	26.55	0.7543	26.94	0.5384	26.19	1.122	25.04
4.676	24.46	0.9819	24.56	4.477	24.91	0.9089	24.86	3.951	24.24	3.533	23.96	1.102	23.76	1.332	23.57	0.8425	24.68	2.547	23.7	1.774	24.22	7.713	24.17	0.5414	24.8	1.063	23.37	2.259	24.86	1.319	24.68	0.5248	25.1	1.682	25.82	2.331	25.14	2.149	24.43	2.85	26.77	2.317	26.42	0.7544	26.96	0.5385	26.32	1.122	25.02
4.677	24.51	0.982	24.6	4.477	24.89	0.909	24.87	3.951	24.23	3.533	23.77	1.103	23.67	1.332	23.71	0.8426	24.58	2.547	23.69	1.774	24.19	7.713	24.26	0.5415	24.82	1.063	23.41	2.259	24.8	1.319	25.08	0.5249	24.65	1.682	25.76	2.331	24.97	2.149	24.28	2.85	26.59	2.317	26.45	0.7545	26.93	0.5386	26.5	1.122	24.96
4.677	24.5	0.9821	24.55	4.477	24.77	0.9091	24.97	3.951	24.22	3.533	23.68	1.103	23.94	1.332	23.53	0.8427	24.51	2.547	23.71	1.774	24.07	7.714	24.27	0.5416	24.85	1.064	23.77	2.259	24.98	1.319	24.73	0.525	24.5	1.682	25.65	2.331	25.15	2.149	24.13	2.85	26.36	2.317	26.46	0.7546	26.99	0.5388	26.35	1.122	25.08
4.677	24.4	0.9822	24.49	4.477	24.72	0.9092	24.92	3.951	24.2	3.533	23.66	1.103	23.92	1.333	23.47	0.8428	24.41	2.547	23.74	1.774	24.03	7.714	24.43	0.5417	24.84	1.064	24.08	2.259	25.02	1.32	24.55	0.5251	24.44	1.682	25.76	2.331	24.96	2.149	23.87	2.85	26.37	2.318	26.31	0.7547	26.91	0.5389	26.59	1.122	25.02
4.677	24.34	0.9823	24.52	4.477	24.69	0.9093	24.86	3.951	24.19	3.534	23.82	1.103	23.75	1.333	23.54	0.8429	24.38	2.547	23.69	1.775	24.28	7.714	23.98	0.5418	24.77	1.064	23.96	2.259	25.12	1.32	24.7	0.5252	24.69	1.682	25.68	2.331	25.1	2.149	23.65	2.85	26.42	2.318	26.46	0.7548	26.77	0.539	26.54	1.122	25.09
4.677	24.25	0.9824	24.41	4.477	24.75	0.9094	24.9	3.952	24.07	3.534	23.83	1.103	23.75	1.333	23.43	0.843	24.43	2.547	23.69	1.775	24.2	7.714	24.14	0.5419	24.7	1.064	23.85	2.259	25.12	1.32	24.68	0.5253	24.87	1.682	25.67	2.331	25.1	2.149	23.73	2.85	26.37	2.318	26.29	0.7549	26.66	0.5391	26.52	1.122	25.03
4.677	24.31	0.9825	24.51	4.477	24.58	0.9095	24.98	3.952	24.15	3.534	23.74	1.103	23.8	1.333	23.28	0.8431	24.25	2.548	23.76	1.775	24.05	7.714	24.26	0.542	24.37	1.064	23.88	2.259	25.27	1.32	24.76	0.5254	25.04	1.683	25.9	2.331	24.93	2.149	23.79	2.851	26.3	2.318	26.36	0.755	26.95	0.5392	26.52	1.122	24.98
4.677	24.29	0.9826	24.56	4.477	24.69	0.9096	25.05	3.952	24.14	3.534	23.83	1.103	23.87	1.333	22.9	0.8432	24.25	2.548	23.81	1.775	24.25	7.714	24.38	0.5421	24.6	1.064	23.81	2.26	25.29	1.32	24.76	0.5255	24.86	1.683	25.76	2.331	24.81	2.149	23.85	2.851	26.34	2.318	26.12	0.7551	26.98	0.5393	26.65	1.123	24.99
4.677	24.23	0.9827	24.62	4.477	24.6	0.9097	25.16	3.952	24.26	3.534	23.9	1.103	23.91	1.333	23.38	0.8433	24.27	2.548	23.64	1.775	24.44	7.714	24.36	0.5422	24.64	1.064	23.89	2.26	25.3	1.32	24.66	0.5256	24.59	1.683	25.8	2.331	24.79	2.149	24.26	2.851	26.39	2.318	26.15	0.7552	26.87	0.5394	26.54	1.123	24.99
4.677	23.87	0.9828	24.59	4.478	24.69	0.9098	25.03	3.952	24.09	3.534	23.91	1.103	23.94	1.333	23.33	0.8434	24.25	2.548	23.44	1.775	24.65	7.714	24.13	0.5423	24.63	1.064	24.07	2.26	25.51	1.32	24.82	0.5257	24.72	1.683	25.88	2.332	24.84	2.15	24.02	2.851	26.26	2.318	26.02	0.7553	26.72	0.5395	26.48	1.123	24.99
4.678	24.09	0.9829	24.55	4.478	24.59	0.9099	25.18	3.952	24.05	3.534	23.89	1.103	23.8	1.333	23.4	0.8435	24.24	2.548	23.58	1.775	24.85	7.714	24.22	0.5424	24.58	1.064	23.94	2.26	25.34	1.32	24.97	0.5258	24.89	1.683	25.7	2.332	24.9	2.15	23.73	2.851	26.24	2.318	26.06	0.7554	26.77	0.5396	26.61	1.123	25.05
4.678	23.97	0.983	24.55	4.478	24.62	0.91	25.77	3.952	24.03	3.534	23.96	1.104	23.79	1.333	23.17	0.8436	24.35	2.548	23.61	1.775	24.87	7.714	24.26	0.5425	24.6	1.064	23.68	2.26	25.34	1.32	24.9	0.5259	24.82	1.683	25.57	2.332	24.92	2.15	23.94	2.851	26.19	2.318	26.07	0.7555	26.89	0.5397	26.84	1.123	25.14
4.678	23.8	0.9831	24.54	4.478	24.58	0.9101	25.58	3.952	24.28	3.534	23.92	1.104	23.9	1.333	23.18	0.8438	24.27	2.548	23.58	1.775	24.72	7.715	24.29	0.5426	24.63	1.065	23.98	2.26	25.56	1.321	24.93	0.526	24.77	1.683	25.73	2.332	24.84	2.15	24.25	2.851	26.27	2.318	26.02	0.7556	26.81	0.5398	27.02	1.123	25.21
4.678	23.77	0.9832	24.68	4.478	24.6	0.9102	25.12	3.952	24.22	3.534	23.8	1.104	23.76	1.334	23.25	0.8439	24.23	2.548	23.55	1.776	24.55	7.715	24.28	0.5427	24.54	1.065	24	2.26	25.32	1.321	24.93	0.5261	24.72	1.683	25.7	2.332	24.86	2.15	24.36	2.851	26.24	2.319	26.01	0.7557	26.62	0.5399	27.09	1.123	25.03
4.678	23.63	0.9833	24.7	4.478	24.59	0.9103	24.77	3.953	24.05	3.535	23.88	1.104	23.94	1.334	23.25	0.844	24.33	2.548	23.58	1.776	24.67	7.715	24.12	0.5428	24.64	1.065	24.03	2.26	25.27	1.321	24.98	0.5263	24.78	1.683	25.71	2.332	24.86	2.15	24.18	2.851	26.28	2.319	25.97	0.7558	26.76	0.54	27.18	1.123	24.96
4.678	23.72	0.9834	24.72	4.478	24.46	0.9104	24.81	3.953	24.16	3.535	23.94	1.104	23.94	1.334	23.12	0.8441	24.33	2.548	23.39	1.776	24.72	7.715	24.21	0.5429	24.65	1.065	23.93	2.26	25.54	1.321	25.01	0.5264	25	1.683	25.86	2.332	24.82	2.15	24.04	2.851	26.29	2.319	25.72	0.7559	26.8	0.5401	27.13	1.123	24.93
4.678	23.72	0.9835	24.79	4.478	24.53	0.9105	25	3.953	24.15	3.535	23.95	1.104	23.91	1.334	23.05	0.8442	24.22	2.549	23.24	1.776	24.78	7.715	24.21	0.543	24.6	1.065	24.03	2.261	25.57	1.321	25.05	0.5265	25.14	1.684	25.84	2.332	24.96	2.15	24.09	2.852	26.31	2.319	25.72	0.756	26.81	0.5402	26.99	1.123	24.86
4.678	23.86	0.9836	24.82	4.478	24.4	0.9106	25.07	3.953	23.97	3.535	24.07	1.104	23.92	1.334	23.12	0.8443	24.1	2.549	23.17	1.776	24.58	7.715	24.28	0.5431	24.79	1.065	24.03	2.261	25.75	1.321	25.15	0.5266	25.23	1.684	25.78	2.332	24.92	2.15	24.18	2.852	26.45	2.319	25.62	0.7561	26.87	0.5403	26.99	1.124	25.15
4.678	23.71	0.9838	24.6	4.478	24.3	0.9107	25.1	3.953	24.07	3.535	24.08	1.104	23.87	1.334	23.21	0.8444	24.24	2.549	23.26	1.776	24.57	7.715	24.27	0.5432	24.65	1.065	24.11	2.261	26	1.321	25.14	0.5267	25.12	1.684	25.85	2.333	24.88	2.151	24.49	2.852	26.47	2.319	25.69	0.7563	26.85	0.5404	27.07	1.124	25.21
4.678	23.61	0.9839	24.87	4.479	24.37	0.9108	25.07	3.953	23.93	3.535	24.25	1.104	23.77	1.334	23.18	0.8445	24.24	2.549	23.32	1.776	24.58	7.715	24.25	0.5433	24.76	1.065	24.08	2.261	26.05	1.321	25.18	0.5268	25.31	1.684	25.79	2.333	25.05	2.151	24.2	2.852	26.56	2.319	25.64	0.7564	26.91	0.5405	27.04	1.124	24.98
4.679	23.74	0.984	24.88	4.479	24.25	0.9109	24.93	3.953	24.05	3.535	24.27	1.104	23.74	1.334	23.25	0.8446	24.13	2.549	23.17	1.776	24.58	7.715	24.3	0.5434	24.79	1.065	24.12	2.261	25.74	1.321	25.32	0.5269	25.24	1.684	25.88	2.333	24.9	2.151	24.23	2.852	26.44	2.319	25.64	0.7565	26.95	0.5406	26.97	1.124	24.92
4.679	23.77	0.9841	24.92	4.479	24.5	0.911	25.06	3.953	24.06	3.535	24.29	1.105	23.8	1.334	23.27	0.8447	24.2	2.549	23.26	1.776	24.57	7.716	24.34	0.5435	24.7	1.066	24.2	2.261	25.55	1.321	25.36	0.527	25.36	1.684	26.02	2.333	24.98	2.151	24.5	2.852	26.42	2.319	25.5	0.7566	27.12	0.5407	26.97	1.124	24.91
4.679	23.57	0.9842	24.73	4.479	24.15	0.9111	25.02	3.953	24.07	3.535	24.26	1.105	23.71	1.334	23.22	0.8448	24.2	2.549	23.37	1.776	24.48	7.716	24.29	0.5436	24.64	1.066	24.09	2.261	25.51	1.322	25.45	0.5271	25.31	1.684	26.01	2.333	24.85	2.151	24.59	2.852	26.58	2.319	25.61	0.7567	27	0.5408	27	1.124	24.92
4.679	23.54	0.9843	24.64	4.479	24.12	0.9113	24.98	3.953	23.94	3.536	24.47	1.105	23.7	1.335	23.28	0.8449	24.29	2.549	23.38	1.777	24.59	7.716	24.03	0.5438	24.59	1.066	24.29	2.261	25.41	1.322	25.41	0.5272	25.41	1.684	26.28	2.333	24.96	2.151	24.41	2.852	26.8	2.32	25.71	0.7568	26.89	0.5409	27.02	1.124	25.01
4.679	23.62	0.9844	24.74	4.479	24.14	0.9114	24.92	3.954	24.22	3.536	24.28	1.105	23.61	1.335	23.26	0.845	24.03	2.549	23.34	1.777	24.55	7.716	24.23	0.5439	24.43	1.066	24.34	2.261	25.63	1.322	25.5	0.5273	25.48	1.684	25.96	2.333	24.98	2.151	24.44	2.852	26.91	2.32	25.47	0.7569	27.43	0.541	26.91	1.124	24.94
4.679	23.63	0.9845	24.98	4.479	23.94	0.9115	24.92	3.954	24.06	3.536	24.37	1.105	23.46	1.335	23.17	0.8451	23.89	2.549	23.29	1.777	24.54	7.716	24.15	0.544	24.41	1.066	24.35	2.261	25.66	1.322	25.49	0.5274	25.43	1.684	26.11	2.333	24.89	2.151	24.37	2.853	26.33	2.32	25.53	0.757	27.51	0.5411	26.94	1.124	24.96
4.679	23.64	0.9846	24.79	4.479	23.98	0.9116	24.67	3.954	24	3.536	24.31	1.105	23.28	1.335	23.16	0.8452	23.94	2.55	23.34	1.777	24.48	7.716	24.13	0.5441	24.47	1.066	24.47	2.262	25.47	1.322	25.54	0.5275	25.51	1.685	26.47	2.333	25.03	2.151	24.38	2.853	26.94	2.32	25.66	0.7571	27.32	0.5413	26.97	1.124	25.09
4.679	23.65	0.9847	24.67	4.479	24.1	0.9117	24.77	3.954	23.99	3.536	24.53	1.105	23.25	1.335	23.2	0.8453	23.82	2.55	23.35	1.777	24.57	7.716	24.12	0.5442	24.5	1.066	24.54	2.262	25.3	1.322	25.57	0.5276	25.64	1.685	26.49	2.333	25.2	2.151	24.6	2.853	27.2	2.32	25.64	0.7572	26.97	0.5414	26.99	1.125	25.14
4.679	23.66	0.9848	24.72	4.479	23.98	0.9118	24.86	3.954	23.9	3.536	24.37	1.105	23.11	1.335	23.16	0.8454	23.92	2.55	23.42	1.777	24.6	7.716	23.9	0.5443	24.57	1.066	24.55	2.262	25.39	1.322	25.53	0.5277	25.66	1.685	26.14	2.334	24.95	2.152	24.61	2.853	27.01	2.32	25.58	0.7573	26.98	0.5415	27.01	1.125	25.06
4.679	23.6	0.9849	24.86	4.48	23.89	0.9119	24.75	3.954	23.96	3.536	24.41	1.105	23.25	1.335	23.21	0.8455	24.02	2.55	23.37	1.777	24.58	7.716	23.89	0.5444	24.43	1.066	24.65	2.262	25.43	1.322	25.64	0.5278	25.59	1.685	26	2.334	24.85	2.152	24.65	2.853	26.76	2.32	25.28	0.7574	27.47	0.5416	27.06	1.125	25.13
4.68	23.59	0.985	24.58	4.48	23.83	0.912	24.9	3.954	23.94	3.536	24.46	1.106	23.4	1.335	23.25	0.8456	23.92	2.55	23.33	1.777	24.5	7.716	23.55	0.5445	24.53	1.066	24.62	2.262	25.46	1.322	25.5	0.5279	25.67	1.685	25.87	2.334	25.04	2.152	24.62	2.853	26.54	2.32	25.38	0.7575	27.33	0.5417	26.92	1.125	25.2
4.68	23.69	0.9851	24.73	4.48	23.77	0.9121	24.67	3.954	23.92	3.536	24.69	1.106	23.9	1.335	23.27	0.8457	24	2.55	23.44	1.777	24.61	7.717	23.46	0.5446	24.47	1.067	24.77	2.262	25.47	1.323	25.47	0.528	25.62	1.685	25.84	2.334	25.14	2.152	24.64	2.853	26.81	2.32	25.46	0.7576	27.2	0.5418	26.98	1.125	25.23
4.68	23.64	0.9852	24.68	4.48	23.94	0.9122	24.55	3.954	23.81	3.536	24.73	1.106	23.36	1.336	23.24	0.8458	24.04	2.55	23.44	1.778	24.59	7.717	23.6	0.5447	24.57	1.067	24.75	2.262	25.56	1.323	25.71	0.5281	25.83	1.685	26.05	2.334	25	2.152	24.68	2.853	26.77	2.321	25.61	0.7577	27	0.5419	27.04	1.125	25.23
4.68	23.61	0.9853	24.7	4.48	23.92	0.9123	24.48	3.954	23.79	3.537	24.94	1.106	23.21	1.336	23.25	0.8459	23.97	2.55	23.32	1.778	24.59	7.717	23.65	0.5448	24.31	1.067	24.7	2.262	25.63	1.323	25.93	0.5282	25.98	1.685	26.04	2.334	24.85	2.152	24.69	2.853	26.71	2.321	25.55	0.7578	27.05	0.542	26.92	1.125	25.12
4.68	23.5	0.9854	24.58	4.48	23.92	0.9124	24.63	3.955	23.75	3.537	25.15	1.106	23.23	1.336	23.21	0.846	23.84	2.55	23.36	1.778	24.59	7.717	23.73	0.5449	24.17	1.067	24.68	2.262	25.63	1.323	25.83	0.5283	25.6	1.685	25.96	2.334	24.7	2.152	24.82	2.853	26.7	2.321	25.53	0.7579	27.05	0.5421	26.78	1.125	25.03
4.68	23.58	0.9855	24.66	4.48	23.7	0.9125	24.59	3.955	23.81	3.537	25.01	1.106	23.69	1.336	22.84	0.8461	23.87	2.551	23.52	1.778	24.36	7.717	24.19	0.545	24.31	1.067	24.91	2.263	25.66	1.323	25.91	0.5284	25.47	1.686	25.79	2.334	24.73	2.152	24.81	2.854	26.57	2.321	25.42	0.758	26.99	0.5422	26.99	1.125	25.06
4.68	23.62	0.9856	24.69	4.48	23.84	0.9126	24.46	3.955	24.04	3.537	24.94	1.106	23.93	1.336	22.97	0.8463	23.9	2.551	23.59	1.778	24.52	7.717	23.65	0.5451	24.37	1.067	24.99	2.263	25.64	1.323	25.91	0.5285	25.54	1.686	25.72	2.334	24.86	2.152	24.79	2.854	26.49	2.321	25.47	0.7581	27.06	0.5423	27.01	1.126	25.09
4.68	23.8	0.9857	24.55	4.48	23.91	0.9127	24.45	3.955	24.02	3.537	24.77	1.106	23.63	1.336	23.09	0.8464	23.89	2.551	23.22	1.778	24.76	7.717	23.6	0.5452	24.59	1.067	25.21	2.263	25.67	1.323	25.91	0.5286	25.56	1.686	25.79	2.334	24.84	2.153	24.9	2.854	26.48	2.321	25.44	0.7582	27.01	0.5424	27	1.126	25.06
4.68	23.52	0.9858	24.5	4.481	23.78	0.9128	24.39	3.955	23.72	3.537	24.9	1.106	23.65	1.336	23.15	0.8465	23.95	2.551	23.04	1.778	24.61	7.717	23.86	0.5453	24.45	1.067	25.3	2.263	25.68	1.323	25.71	0.5288	25.87	1.686	25.76	2.335	24.75	2.153	24.96	2.854	26.41	2.321	25.35	0.7583	26.87	0.5425	26.73	1.126	25.12
4.681	23.39	0.9859	24.7	4.481	23.86	0.9129	24.57	3.955	23.82	3.537	24.92	1.106	23.49	1.336	22.98	0.8466	23.83	2.551	23.43	1.778	24.38	7.717	24.2	0.5454	24.3	1.067	25.14	2.263	25.66	1.323	25.66	0.5289	25.88	1.686	25.89	2.335	24.59	2.153	24.86	2.854	26.46	2.321	25.31	0.7584	26.96	0.5426	26.92	1.126	25.22
4.681	23.4	0.986	24.69	4.481	23.95	0.913	24.32	3.955	23.93	3.537	24.75	1.107	23.67	1.336	22.88	0.8467	23.93	2.551	23.48	1.778	24.47	7.718	24.34	0.5455	24.3	1.068	25.08	2.263	25.71	1.323	25.79	0.529	26.15	1.686	25.82	2.335	24.67	2.153	24.89	2.854	26.4	2.321	25.07	0.7585	26.93	0.5427	27.12	1.126	25.12
4.681	23.41	0.9861	24.71	4.481	23.86	0.9131	24.31	3.955	24.06	3.537	24.75	1.107	23.83	1.336	23	0.8468	24.11	2.551	23.46	1.778	24.67	7.718	24.11	0.5456	24.43	1.068	25.17	2.263	25.73	1.324	25.82	0.5291	26.04	1.686	25.65	2.335	24.66	2.153	25.15	2.854	26.41	2.321	25.29	0.7586	26.82	0.5428	26.99	1.126	25.07
4.681	23.49	0.9863	24.68	4.481	23.98	0.9132	24.15	3.955	24.03	3.538	24.76	1.107	23.58	1.337	22.99	0.8469	24	2.551	23.08	1.779	24.68	7.718	23.94	0.5457	24.47	1.068	24.9	2.263	25.61	1.324	25.75	0.5292	25.83	1.686	25.6	2.335	24.58	2.153	25.08	2.854	26.16	2.322	25.41	0.7588	26.8	0.5429	26.87	1.126	25.04
4.681	23.4	0.9864	24.78	4.481	23.9	0.9133	24.27	3.956	23.93	3.538	24.66	1.107	23.58	1.337	23.14	0.847	24.21	2.551	23.15	1.779	24.61	7.718	23.92	0.5458	24.33	1.068	24.89	2.263	25.63	1.324	25.84	0.5293	25.7	1.686	25.56	2.335	24.66	2.153	25.13	2.854	26.21	2.322	25.46	0.7589	26.77	0.543	26.94	1.126	25.03
4.681	23.37	0.9865	24.73	4.481	23.92	0.9134	24.34	3.956	23.93	3.538	24.46	1.107	23.73	1.337	23.03	0.8471	24.16	2.551	23.21	1.779	24.71	7.718	23.98	0.5459	24.44	1.068	24.95	2.263	25.88	1.324	25.7	0.5294	25.82	1.686	25.63	2.335	24.66	2.153	25.16	2.854	26.18	2.322	25.42	0.759	26.5	0.5431	27.04	1.126	25.17
4.681	23.32	0.9866	24.86	4.481	23.87	0.9135	24.25	3.956	23.96	3.538	24.64	1.107	23.68	1.337	22.88	0.8472	23.87	2.552	23.16	1.779	24.56	7.718	24.31	0.546	24.52	1.068	24.85	2.264	25.82	1.324	25.61	0.5295	25.81	1.687	25.65	2.335	24.74	2.153	25.29	2.855	26.26	2.322	25.18	0.7591	26.52	0.5432	26.95	1.126	25.12
4.681	23.37	0.9867	24.83	4.481	23.77	0.9136	24.03	3.956	23.94	3.538	24.62	1.107	23.73	1.337	22.97	0.8473	23.9	2.552	23.16	1.779	24.57	7.718	24.36	0.5461	24.53	1.068	24.84	2.264	25.58	1.324	25.64	0.5296	25.76	1.687	25.54	2.335	24.78	2.153	25.46	2.855	26.21	2.322	25.28	0.7592	26.62	0.5433	27.04	1.127	25.27
4.681	23.42	0.9868	24.81	4.481	23.77	0.9138	23.8	3.956	23.9	3.538	24.63	1.107	23.71	1.337	23.07	0.8474	24.13	2.552	23.21	1.779	24.59	7.718	24.26	0.5463	24.39	1.068	24.87	2.264	25.52	1.324	25.69	0.5297	25.83	1.687	25.51	2.336	24.85	2.154	25.36	2.855	26.1	2.322	25.21	0.7593	26.52	0.5434	26.91	1.127	25.36
4.681	23.39	0.9869	24.87	4.482	23.71	0.9139	23.99	3.956	23.83	3.538	24.74	1.107	23.74	1.337	23.11	0.8475	24.11	2.552	23.23	1.779	24.67	7.718	24.23	0.5464	24.52	1.068	24.82	2.264	25.84	1.324	25.72	0.5298	25.8	1.687	25.43	2.336	24.78	2.154	25.63	2.855	26.09	2.322	25.11	0.7594	26.64	0.5435	26.91	1.127	24.92
4.682	23.51	0.987	25.22	4.482	23.62	0.914	24.09	3.956	23.84	3.538	24.69	1.108	23.8	1.337	23.1	0.8476	24	2.552	23.2	1.779	24.65	7.718	24.24	0.5465	24.49	1.068	24.79	2.264	25.85	1.324	25.82	0.5299	25.72	1.687	25.47	2.336	24.94	2.154	25.71	2.855	26.03	2.322	25.09	0.7595	26.45	0.5436	26.95	1.127	25.55
4.682	23.68	0.9871	24.86	4.482	23.69	0.9141	24.05	3.956	23.83	3.538	24.75	1.108	23.88	1.337	23.17	0.8477	23.92	2.552	23.19	1.779	24.62	7.719	24.21	0.5466	24.51	1.069	24.69	2.264	25.82	1.324	25.79	0.53	25.86	1.687	25.46	2.336	24.74	2.154	25.52	2.855	26	2.322	25.25	0.7596	26.33	0.5438	26.92	1.127	25.67
4.682	23.34	0.9872	25.2	4.482	23.74	0.9142	24.07	3.956	23.88	3.538	24.75	1.108	23.9	1.338	23.12	0.8478	23.95	2.552	23.2	1.779	24.6	7.719	24.15	0.5467	24.82	1.069	24.74	2.264	25.75	1.325	25.83	0.5301	25.99	1.687	25.45	2.336	24.75	2.154	25.43	2.855	26.12	2.323	25.29	0.7597	26.43	0.5439	27.02	1.127	25.42
4.682	23.31	0.9873	25.45	4.482	23.59	0.9143	23.91	3.956	23.8	3.539	24.84	1.108	23.79	1.338	23.1	0.8479	23.91	2.552	23.27	1.78	24.7	7.719	24.24	0.5468	24.58	1.069	24.78	2.264	25.7	1.325	25.91	0.5302	26	1.687	25.34	2.336	24.81	2.154	25.42	2.855	25.89	2.323	25.31	0.7598	26.37	0.544	27.07	1.127	25.19
4.682	23.46	0.9874	25.43	4.482	23.62	0.9144	23.99	3.957	23.72	3.539	24.83	1.108	24	1.338	23.21	0.848	23.87	2.552	23.22	1.78	24.67	7.719	24.43	0.5469	24.39	1.069	24.8	2.264	25.7	1.325	25.91	0.5303	25.99	1.687	25.38	2.336	24.73	2.154	25.48	2.855	25.99	2.323	25.2	0.7599	26.42	0.5441	27.01	1.127	25.14
4.682	23.67	0.9875	25.04	4.482	23.56	0.9145	23.96	3.957	23.99	3.539	24.73	1.108	24.1	1.338	23	0.8481	23.82	2.553	23.49	1.78	24.6	7.719	24.32	0.547	24.34	1.069	24.81	2.264	25.55	1.325	25.81	0.5304	26.01	1.688	25.38	2.336	24.44	2.154	25.45	2.856	25.89	2.323	25.21	0.76	26.3	0.5442	27.06	1.127	25.15
4.682	23.5	0.9876	24.86	4.482	23.68	0.9146	23.92	3.957	23.88	3.539	24.75	1.108	24.13	1.338	23.22	0.8482	23.8	2.553	23.45	1.78	24.5	7.719	24.33	0.5471	24.32	1.069	24.84	2.265	25.54	1.325	25.91	0.5305	26	1.688	25.22	2.336	24.4	2.154	25.47	2.856	25.77	2.323	25.26	0.7601	26.13	0.5443	27.03	1.128	25.22
4.682	23.45	0.9877	24.84	4.482	23.87	0.9147	23.84	3.957	23.73	3.539	24.74	1.108	24.14	1.338	23.27	0.8483	23.8	2.553	23.32	1.78	24.41	7.719	24.38	0.5472	24.47	1.069	24.83	2.265	25.59	1.325	25.97	0.5306	26.01	1.688	25.34	2.336	24.37	2.154	25.4	2.856	25.92	2.323	25.29	0.7602	26.14	0.5444	27.1	1.128	25.38
4.682	23.32	0.9878	25.12	4.483	23.78	0.9148	24.02	3.957	23.75	3.539	24.79	1.108	24.14	1.338	23.2	0.8484	23.82	2.553	23.36	1.78	24.64	7.719	24.39	0.5473	24.51	1.069	24.81	2.265	25.73	1.325	25.87	0.5307	25.96	1.688	25.3	2.337	24.33	2.155	25.03	2.856	25.94	2.323	25.07	0.7603	26.27	0.5445	27.1	1.128	25.21
4.683	23.52	0.9879	25.25	4.483	23.43	0.9149	24.16	3.957	23.85	3.539	24.71	1.108	24.26	1.338	22.99	0.8485	23.77	2.553	23.4	1.78	24.69	7.719	24.34	0.5474	24.3	1.069	24.85	2.265	25.67	1.325	26	0.5308	25.97	1.688	25.16	2.337	24.4	2.155	25.22	2.856	25.76	2.323	25.18	0.7604	26.25	0.5446	27.06	1.128	25.21
4.683	23.52	0.988	25.11	4.483	23.51	0.915	24.11	3.957	23.85	3.539	24.87	1.109	24.4	1.338	22.82	0.8486	23.87	2.553	23.41	1.78	24.55	7.719	24.47	0.5475	23.95	1.069	24.95	2.265	25.64	1.325	25.84	0.5309	26.01	1.688	25.34	2.337	25.05	2.155	25.15	2.856	25.9	2.323	25.4	0.7605	26.07	0.5447	27.1	1.128	25.11
4.683	23.5	0.9881	24.97	4.483	23.73	0.9151	24.13	3.957	23.84	3.539	25	1.109	24.41	1.338	22.69	0.8488	23.77	2.553	23.34	1.78	24.64	7.72	24.57	0.5476	23.79	1.07	24.98	2.265	25.55	1.326	25.7	0.531	26.04	1.688	25.32	2.337	24.6	2.155	25.24	2.856	25.92	2.323	25.4	0.7606	25.89	0.5448	27.03	1.128	25.13
4.683	23.36	0.9882	24.81	4.483	23.82	0.9152	24.12	3.957	23.76	3.539	24.85	1.109	24.39	1.339	22.41	0.8489	23.81	2.553	23.17	1.781	24.59	7.72	24.58	0.5477	23.88	1.07	25.13	2.265	25.5	1.326	26.16	0.5311	26.11	1.688	25.16	2.337	24.17	2.155	25.3	2.856	25.82	2.324	25.33	0.7607	26.11	0.5449	27.01	1.128	25.07
4.683	23.38	0.9883	24.89	4.483	23.73	0.9153	24.16	3.958	23.67	3.54	24.7	1.109	24.41	1.339	22.41	0.849	23.91	2.553	22.95	1.781	24.51	7.72	24.65	0.5478	23.66	1.07	24.93	2.265	25.58	1.326	26.12	0.5313	26.09	1.688	25.01	2.337	24.31	2.155	25.25	2.856	25.71	2.324	25.25	0.7608	26.15	0.545	27.08	1.128	25.1
4.683	23.37	0.9884	24.83	4.483	23.6	0.9154	24.17	3.958	23.36	3.54	24.85	1.109	24.35	1.339	22.5	0.8491	23.96	2.553	22.76	1.781	24.43	7.72	24.66	0.5479	23.78	1.07	25.02	2.265	25.5	1.326	25.86	0.5314	25.95	1.688	25.25	2.337	24.75	2.155	25.19	2.856	25.76	2.324	25.12	0.7609	26.33	0.5451	27	1.128	25.11
4.683	23.18	0.9885	24.83	4.483	23.56	0.9155	24.17	3.958	23.28	3.54	24.94	1.109	24.66	1.339	22.58	0.8492	23.88	2.554	22.65	1.781	24.48	7.72	24.76	0.548	24.19	1.07	25.17	2.266	25.57	1.326	25.65	0.5315	25.85	1.689	25.24	2.337	24.8	2.155	25.16	2.857	25.92	2.324	25.39	0.761	26.15	0.5452	27.11	1.128	25.02
4.683	23.38	0.9886	24.78	4.483	23.73	0.9156	24.09	3.958	23.16	3.54	24.92	1.109	24.5	1.339	22.76	0.8493	23.86	2.554	22.62	1.781	24.73	7.72	24.8	0.5481	23.98	1.07	25.13	2.266	25.48	1.326	25.69	0.5316	26.01	1.689	25.05	2.337	24.45	2.155	25.22	2.857	25.87	2.324	25.28	0.7611	26.14	0.5453	27.31	1.129	25.06
4.683	23.37	0.9888	24.65	4.483	23.76	0.9157	24.05	3.958	23.1	3.54	24.94	1.109	24.38	1.339	23.04	0.8494	23.85	2.554	22.69	1.781	24.94	7.72	24.74	0.5482	23.66	1.07	24.83	2.266	25.49	1.326	25.92	0.5317	26.03	1.689	25.01	2.338	24.58	2.156	25.31	2.857	25.73	2.324	25.13	0.7613	26.14	0.5454	27.2	1.129	25.07
4.683	23.42	0.9889	24.68	4.484	23.79	0.9158	24.2	3.958	23.29	3.54	24.95	1.109	24.48	1.339	22.33	0.8495	23.84	2.554	23.01	1.781	24.62	7.72	24.87	0.5483	23.82	1.07	24.93	2.266	25.68	1.326	25.93	0.5318	25.68	1.689	24.86	2.338	24.5	2.156	25.32	2.857	25.7	2.324	25.13	0.7614	26.09	0.5455	27.16	1.129	25
4.684	23.36	0.989	24.6	4.484	23.69	0.9159	24.08	3.958	23.71	3.54	24.84	1.109	24.66	1.339	22.27	0.8496	23.75	2.554	23.22	1.781	25.12	7.72	24.93	0.5484	24.02	1.07	25.05	2.266	25.69	1.326	25.74	0.5319	25.74	1.689	24.77	2.338	24.49	2.156	25.24	2.857	25.61	2.324	25.27	0.7615	26.12	0.5456	27.23	1.129	25.02
4.684	23.39	0.9891	24.65	4.484	23.64	0.916	23.89	3.958	23.7	3.54	24.93	1.11	24.88	1.339	22.5	0.8497	23.71	2.554	22.59	1.781	25.25	7.721	24.87	0.5485	24.38	1.071	25.15	2.266	25.6	1.326	25.8	0.532	25.86	1.689	24.8	2.338	24.66	2.156	25.26	2.857	25.69	2.324	25.2	0.7616	26.12	0.5457	27.36	1.129	25.04
4.684	23.3	0.9892	24.53	4.484	23.67	0.9161	23.68	3.958	23.19	3.54	24.92	1.11	24.89	1.339	22.87	0.8498	23.58	2.554	22.57	1.781	25.06	7.721	24.79	0.5486	24.27	1.071	25.12	2.266	25.76	1.327	25.81	0.5321	25.94	1.689	24.79	2.338	24.65	2.156	25.42	2.857	25.53	2.324	25.28	0.7617	26.14	0.5458	27.11	1.129	25.01
4.684	23.29	0.9893	24.47	4.484	23.76	0.9163	23.82	3.958	23.34	3.541	25.15	1.11	24.94	1.34	22.99	0.8499	23.43	2.554	22.59	1.782	24.78	7.721	24.97	0.5488	24.19	1.071	24.96	2.266	25.8	1.327	25.97	0.5322	25.97	1.689	24.96	2.338	24.68	2.156	25.44	2.857	25.7	2.325	25.17	0.7618	26.19	0.5459	27.35	1.129	24.93
4.684	23.4	0.9894	24.38	4.484	23.71	0.9164	23.99	3.959	23.52	3.541	24.84	1.11	24.77	1.34	22.84	0.85	23.28	2.554	22.87	1.782	24.65	7.721	25.02	0.5489	24	1.071	24.87	2.266	25.79	1.327	25.89	0.5323	25.84	1.689	24.9	2.338	24.69	2.156	25.24	2.857	25.46	2.325	25.37	0.7619	26.19	0.546	27.77	1.129	24.83
4.684	23.35	0.9895	24.4	4.484	23.58	0.9165	24.1	3.959	23.9	3.541	24.91	1.11	24.7	1.34	22.82	0.8501	23.21	2.554	23.11	1.782	24.73	7.721	25.07	0.549	24.25	1.071	24.96	2.266	26.04	1.327	25.69	0.5324	25.67	1.689	24.91	2.338	24.62	2.156	25.38	2.858	25.57	2.325	25.46	0.762	26.08	0.5461	27.63	1.129	24.85
4.684	23.37	0.9896	24.46	4.484	23.63	0.9166	23.87	3.959	23.93	3.541	24.72	1.11	24.59	1.34	22.73	0.8502	23.33	2.555	23.09	1.782	24.85	7.721	25.46	0.5491	24.28	1.071	25	2.267	26.01	1.327	25.75	0.5325	25.79	1.69	24.91	2.338	24.68	2.156	25.53	2.858	25.58	2.325	25.16	0.7621	26.25	0.5463	27.1	1.129	24.7
4.684	23.2	0.9897	24.54	4.484	23.72	0.9167	23.54	3.959	23.8	3.541	24.88	1.11	24.71	1.34	23.01	0.8503	23.84	2.555	22.89	1.782	25.01	7.721	25.49	0.5492	24.54	1.071	24.95	2.267	25.79	1.327	25.83	0.5326	25.87	1.69	24.98	2.338	24.67	2.156	25.33	2.858	25.58	2.325	25.22	0.7622	26.15	0.5464	26.98	1.13	24.76
4.684	22.85	0.9898	24.47	4.484	23.69	0.9168	23.72	3.959	23.53	3.541	24.79	1.11	24.67	1.34	23.07	0.8504	23.83	2.555	22.9	1.782	24.96	7.721	25.39	0.5493	24.44	1.071	24.88	2.267	26.34	1.327	25.77	0.5327	26.04	1.69	24.85	2.339	24.78	2.157	25.22	2.858	25.53	2.325	25.22	0.7623	26.08	0.5465	27.06	1.13	24.56
4.684	22.77	0.9899	24.37	4.485	23.93	0.9169	23.98	3.959	23.53	3.541	24.78	1.11	24.68	1.34	23.03	0.8505	23.24	2.555	22.85	1.782	24.86	7.721	25.28	0.5494	24.34	1.071	24.9	2.267	26.54	1.327	25.81	0.5328	26.05	1.69	24.95	2.339	24.83	2.157	25.32	2.858	25.56	2.325	25.09	0.7624	26.11	0.5466	27.28	1.13	24.62
4.685	22.8	0.99	24.34	4.485	23.79	0.917	24.04	3.959	23.69	3.541	24.84	1.111	24.55	1.34	23	0.8506	23.37	2.555	23.06	1.782	24.75	7.721	25.31	0.5495	24.33	1.071	24.89	2.267	26.15	1.327	25.63	0.5329	25.88	1.69	24.93	2.339	24.86	2.157	25.42	2.858	25.56	2.325	25.11	0.7625	26.03	0.5467	27.34	1.13	24.54
4.685	22.9	0.9901	24.29	4.485	23.62	0.9171	23.81	3.959	23.93	3.541	24.89	1.111	24.62	1.34	23.01	0.8507	23.62	2.555	23.12	1.782	24.82	7.722	25.24	0.5496	24.52	1.072	24.93	2.267	25.93	1.328	25.63	0.533	25.93	1.69	24.97	2.339	24.94	2.157	25.6	2.858	25.57	2.325	25.2	0.7626	26.11	0.5468	27.2	1.13	24.42
4.685	22.93	0.9902	24.32	4.485	23.61	0.9172	23.68	3.959	23.9	3.541	24.74	1.111	24.62	1.341	23.04	0.8508	23.83	2.555	23.13	1.783	24.82	7.722	25.35	0.5497	24.54	1.072	24.8	2.267	25.87	1.328	25.8	0.5331	25.97	1.69	24.79	2.339	25.08	2.157	25.6	2.858	25.64	2.326	25.08	0.7627	26.15	0.5469	27.08	1.13	24.47
4.685	23.18	0.9903	24.32	4.485	23.43	0.9173	23.71	3.959	23.79	3.542	24.81	1.111	24.61	1.341	23.11	0.8509	23.82	2.555	23.24	1.783	24.67	7.722	25.29	0.5498	24.55	1.072	24.8	2.267	26.12	1.328	25.81	0.5332	26.05	1.69	24.93	2.339	25.17	2.157	25.46	2.858	25.54	2.326	25.01	0.7628	26.12	0.547	27.04	1.13	24.35
4.685	23.37	0.9904	24.4	4.485	23.43	0.9174	23.84	3.96	23.62	3.542	24.85	1.111	24.68	1.341	23.12	0.851	23.71	2.555	23.21	1.783	24.78	7.722	25.17	0.5499	24.68	1.072	24.93	2.267	26.03	1.328	25.81	0.5333	25.96	1.69	25	2.339	25.15	2.157	25.47	2.858	25.47	2.326	24.77	0.7629	25.98	0.5471	26.95	1.13	24.45
4.685	22.85	0.9905	24.17	4.485	23.22	0.9175	23.89	3.96	23.66	3.542	24.69	1.111	24.68	1.341	23.2	0.8511	23.53	2.556	23.17	1.783	24.8	7.722	25.17	0.55	24.53	1.072	24.87	2.268	26	1.328	25.88	0.5334	25.96	1.691	24.95	2.339	25.13	2.157	25.54	2.859	25.54	2.326	24.48	0.763	26.02	0.5472	26.91	1.13	24.34
4.685	22.91	0.9906	24.28	4.485	23.05	0.9176	23.84	3.96	23.89	3.542	24.87	1.111	24.67	1.341	23.02	0.8513	23.59	2.556	23.26	1.783	24.68	7.722	25.14	0.5501	24.76	1.072	24.86	2.268	25.85	1.328	25.92	0.5335	26	1.691	24.87	2.339	25.18	2.157	25.47	2.859	25.53	2.326	24.56	0.7631	26.01	0.5473	27.01	1.131	24.36
4.685	23.09	0.9907	24.2	4.485	23.01	0.9177	23.87	3.96	23.8	3.542	24.83	1.111	24.71	1.341	23.25	0.8514	23.61	2.556	23.48	1.783	24.76	7.722	25.01	0.5502	24.49	1.072	24.87	2.268	25.86	1.328	26.01	0.5336	25.88	1.691	24.91	2.339	25.42	2.158	25.58	2.859	25.58	2.326	24.73	0.7632	25.9	0.5474	26.93	1.131	24.12
4.685	23.59	0.9908	24.25	4.486	23.16	0.9178	23.91	3.96	23.9	3.542	24.76	1.111	24.71	1.341	23.13	0.8515	23.72	2.556	23.47	1.783	24.58	7.722	25.1	0.5503	24.49	1.072	24.91	2.268	26.05	1.328	25.95	0.5338	25.95	1.691	25.06	2.34	25.29	2.158	25.47	2.859	25.57	2.326	24.66	0.7633	26.08	0.5475	27.02	1.131	24.06
4.686	23.5	0.9909	24.04	4.486	23.12	0.9179	24.01	3.96	23.95	3.542	24.84	1.111	24.64	1.341	23.33	0.8516	23.8	2.556	23.39	1.783	24.61	7.722	25.14	0.5504	24.66	1.072	24.96	2.268	25.69	1.328	25.92	0.5339	25.89	1.691	24.95	2.34	25.34	2.158	25.35	2.859	25.59	2.326	24.94	0.7634	26.09	0.5476	26.99	1.131	24.33
4.686	23.28	0.991	23.83	4.486	23.45	0.918	23.91	3.96	23.98	3.542	24.88	1.112	24.74	1.341	23.19	0.8517	23.74	2.556	23.49	1.783	24.49	7.723	25.02	0.5505	24.82	1.073	24.94	2.268	25.56	1.328	26.08	0.534	25.93	1.691	25.11	2.34	25.62	2.158	25.43	2.859	25.57	2.326	25.14	0.7635	25.67	0.5477	26.97	1.131	24.27
4.686	23.21	0.9911	24.05	4.486	23.5	0.9181	23.98	3.96	23.91	3.542	25.08	1.112	24.68	1.341	23.29	0.8518	23.6	2.556	23.45	1.783	24.39	7.723	25.03	0.5506	24.75	1.073	25	2.268	25.61	1.329	26.08	0.5341	25.96	1.691	25.08	2.34	25.63	2.158	25.47	2.859	25.57	2.326	24.51	0.7636	25.88	0.5478	26.99	1.131	24.38
4.686	23.12	0.9913	24.14	4.486	23.01	0.9182	24.04	3.96	23.99	3.543	24.97	1.112	24.65	1.342	23.29	0.8519	23.74	2.556	23.5	1.784	24.19	7.723	24.92	0.5507	24.78	1.073	25.09	2.268	25.58	1.329	26.28	0.5342	26.02	1.691	24.73	2.34	25.5	2.158	25.38	2.859	25.3	2.327	24.69	0.7638	26.12	0.5479	26.89	1.131	24.41
4.686	23.22	0.9914	24.01	4.486	23.06	0.9183	24.06	3.961	24.04	3.543	25.02	1.112	24.75	1.342	23.4	0.852	23.82	2.556	23.59	1.784	24.26	7.723	25.09	0.5508	24.75	1.073	25.16	2.268	25.58	1.329	26.39	0.5343	26.15	1.691	24.71	2.34	25.59	2.158	25.27	2.859	25.28	2.327	24.97	0.7639	26.12	0.548	26.86	1.131	24.38
4.686	23.27	0.9915	23.95	4.486	23.3	0.9184	24.07	3.961	24.12	3.543	25.47	1.112	24.75	1.342	23.4	0.8521	23.8	2.556	23.64	1.784	24.18	7.723	24.94	0.5509	24.74	1.073	25.23	2.268	25.53	1.329	25.93	0.5344	26.09	1.691	25.05	2.34	25.57	2.158	25.25	2.859	25.47	2.327	25.1	0.764	25.89	0.5481	26.76	1.131	24.31
4.686	23.21	0.9916	23.93	4.486	23.67	0.9185	24	3.961	24.12	3.543	25.45	1.112	24.81	1.342	23.55	0.8522	23.85	2.557	23.69	1.784	23.96	7.723	24.96	0.551	24.93	1.073	25.49	2.269	25.58	1.329	26.41	0.5345	26.18	1.692	25.02	2.34	25.35	2.158	25.27	2.86	25.52	2.327	25.25	0.7641	25.68	0.5482	26.76	1.131	24.24
4.686	23.23	0.9917	23.96	4.486	23.77	0.9186	23.87	3.961	24.18	3.543	25.22	1.112	24.93	1.342	23.62	0.8523	23.85	2.557	23.43	1.784	23.93	7.723	25.08	0.5511	24.9	1.073	25.21	2.269	25.39	1.329	26.7	0.5346	26.35	1.692	24.99	2.34	25.41	2.158	25.45	2.86	25.52	2.327	24.89	0.7642	25.7	0.5483	26.77	1.132	24.24
4.686	23.19	0.9918	23.83	4.486	23.54	0.9188	23.87	3.961	24.16	3.543	24.9	1.112	24.62	1.342	23.46	0.8524	23.83	2.557	23.67	1.784	24	7.723	25.12	0.5513	24.91	1.073	25.21	2.269	25.36	1.329	26.44	0.5347	26.49	1.692	24.9	2.341	25.45	2.159	25.32	2.86	25.52	2.327	24.77	0.7643	25.9	0.5484	26.81	1.132	24.38
4.686	23.32	0.9919	23.78	4.487	23.42	0.9189	23.92	3.961	24.29	3.543	24.91	1.112	24.78	1.342	23.51	0.8525	23.82	2.557	23.77	1.784	23.99	7.723	25.12	0.5514	24.81	1.073	25.78	2.269	25.5	1.329	26.18	0.5348	26.03	1.692	24.7	2.341	25.66	2.159	25.19	2.86	25.55	2.327	24.89	0.7644	25.95	0.5485	26.74	1.132	24.35
4.687	23.28	0.992	23.83	4.487	23.44	0.919	23.92	3.961	24.42	3.543	25.03	1.113	24.99	1.342	23.63	0.8526	24	2.557	23.8	1.784	23.91	7.723	25.18	0.5515	24.96	1.073	25.82	2.269	25.33	1.329	25.95	0.5349	26.42	1.692	24.81	2.341	26.06	2.159	25.35	2.86	25.49	2.327	25	0.7645	25.93	0.5486	26.55	1.132	24.3
4.687	23.38	0.9921	23.88	4.487	23.66	0.9191	23.99	3.961	24.29	3.543	25.13	1.113	24.85	1.342	23.72	0.8527	24.12	2.557	23.7	1.784	23.94	7.724	25.25	0.5516	25.01	1.074	25.53	2.269	25.35	1.329	26.2	0.535	26.73	1.692	24.85	2.341	25.87	2.159	25.36	2.86	25.44	2.327	24.97	0.7646	25.97	0.5488	26.68	1.132	24.37
4.687	23.36	0.9922	23.97	4.487	23.71	0.9192	23.71	3.961	24.52	3.543	25.12	1.113	24.7	1.343	23.86	0.8528	24.3	2.557	23.8	1.784	24.09	7.724	24.84	0.5517	24.97	1.074	25.28	2.269	25.23	1.33	26.2	0.5351	26.52	1.692	24.73	2.341	25.83	2.159	25.3	2.86	25.56	2.328	25.14	0.7647	25.94	0.5489	26.73	1.132	24.32
4.687	23.29	0.9923	23.95	4.487	23.74	0.9193	23.54	3.961	24.39	3.544	25.09	1.113	24.68	1.343	23.74	0.8529	24.16	2.557	23.69	1.785	23.9	7.724	25.37	0.5518	25.03	1.074	25.2	2.269	25.32	1.33	26.26	0.5352	26.26	1.692	24.65	2.341	25.8	2.159	25.35	2.86	25.51	2.328	25.12	0.7648	26.12	0.549	26.7	1.132	24.25
4.687	23.35	0.9924	23.96	4.487	23.68	0.9194	23.29	3.962	24.51	3.544	24.99	1.113	24.79	1.343	23.68	0.853	24.31	2.557	23.77	1.785	24.04	7.724	25.29	0.5519	25.18	1.074	25.22	2.269	25.27	1.33	26.16	0.5353	25.89	1.692	24.72	2.341	25.66	2.159	25.36	2.86	25.45	2.328	25.21	0.7649	25.9	0.5491	26.7	1.132	24.43
4.687	23.51	0.9925	23.96	4.487	23.74	0.9195	23.32	3.962	24.67	3.544	25.17	1.113	24.72	1.343	23.89	0.8531	24.47	2.558	23.84	1.785	24.02	7.724	25.31	0.552	25.36	1.074	25.28	2.269	25.34	1.33	26.14	0.5354	25.98	1.693	24.74	2.341	25.46	2.159	25.41	2.861	25.47	2.328	25.31	0.765	25.9	0.5492	26.67	1.132	24.36
4.687	23.55	0.9926	23.89	4.487	23.68	0.9196	23.21	3.962	24.59	3.544	25.05	1.113	24.77	1.343	24.05	0.8532	24.44	2.558	23.69	1.785	23.98	7.724	25.16	0.5521	25.55	1.074	25.22	2.27	25.2	1.33	26.22	0.5355	26.21	1.693	24.71	2.341	25.6	2.159	25.74	2.861	25.5	2.328	25.18	0.7651	25.94	0.5493	26.51	1.133	24.29
4.687	23.52	0.9927	24.04	4.487	23.81	0.9197	23.38	3.962	24.44	3.544	24.98	1.113	24.72	1.343	24.08	0.8533	24.39	2.558	23.94	1.785	23.99	7.724	25.25	0.5522	25.7	1.074	25.09	2.27	25.27	1.33	25.97	0.5356	26.45	1.693	24.6	2.341	25.68	2.159	25.45	2.861	25.58	2.328	25.38	0.7652	26.05	0.5494	26.45	1.133	24.32
4.687	23.51	0.9928	23.95	4.488	23.86	0.9198	23.73	3.962	24.66	3.544	24.84	1.113	24.77	1.343	24.21	0.8534	24.46	2.558	24.1	1.785	23.84	7.724	25.37	0.5523	25.7	1.074	25.08	2.27	25.29	1.33	25.84	0.5357	26.35	1.693	24.72	2.342	25.68	2.16	25.78	2.861	25.62	2.328	25.38	0.7653	26.14	0.5495	26.51	1.133	24.29
4.688	23.62	0.9929	24.03	4.488	23.72	0.9199	23.71	3.962	24.73	3.544	24.78	1.113	24.73	1.343	24.25	0.8535	24.42	2.558	24.1	1.785	23.93	7.724	25.45	0.5524	25.41	1.074	25.11	2.27	25.24	1.33	25.93	0.5358	26.01	1.693	24.84	2.342	25.65	2.16	26.05	2.861	25.7	2.328	25.42	0.7654	26.05	0.5496	26.6	1.133	24.19
4.688	23.78	0.993	23.92	4.488	23.7	0.92	23.16	3.962	24.9	3.544	24.77	1.114	24.81	1.343	24.13	0.8536	24.61	2.558	24.3	1.785	23.93	7.724	25.44	0.5525	25.36	1.074	24.94	2.27	25.13	1.33	25.86	0.5359	26.04	1.693	24.84	2.342	25.52	2.16	25.95	2.861	25.48	2.328	25.28	0.7655	26.05	0.5497	26.39	1.133	24.19
4.688	24.11	0.9931	23.94	4.488	23.87	0.9201	23.17	3.962	25.01	3.544	24.68	1.114	24.84	1.343	24.04	0.8538	24.55	2.558	24.53	1.785	24	7.725	25.28	0.5526	25.36	1.075	24.96	2.27	25.08	1.331	25.81	0.536	25.94	1.693	24.96	2.342	25.55	2.16	25.81	2.861	25.4	2.328	25.32	0.7656	26.08	0.5498	26.13	1.133	23.9
4.688	23.99	0.9932	23.95	4.488	23.86	0.9202	23.45	3.962	24.98	3.544	24.69	1.114	24.73	1.344	24.02	0.8539	24.45	2.558	24.22	1.786	24.04	7.725	25.24	0.5527	25.49	1.075	24.99	2.27	25.17	1.331	25.65	0.5361	26	1.693	24.86	2.342	25.63	2.16	25.46	2.861	25.41	2.329	25.33	0.7657	25.97	0.5499	26.39	1.133	24.11
4.688	23.92	0.9933	23.9	4.488	23.74	0.9203	23.82	3.963	24.57	3.545	24.59	1.114	24.68	1.344	24.12	0.854	24.49	2.558	24.22	1.786	24.04	7.725	25.33	0.5528	25.41	1.075	24.85	2.27	25.28	1.331	25.68	0.5363	26.1	1.693	24.8	2.342	25.65	2.16	25.69	2.861	25.43	2.329	25.48	0.7658	26.03	0.55	26.43	1.133	24.1
4.688	24	0.9934	23.82	4.488	23.82	0.9204	23.82	3.963	24.68	3.545	24.65	1.114	24.78	1.344	24.12	0.8541	24.57	2.558	24.15	1.786	23.99	7.725	25.31	0.5529	25.29	1.075	24.89	2.27	25.11	1.331	25.65	0.5364	26.05	1.693	24.83	2.342	25.5	2.16	25.76	2.861	25.25	2.329	25.42	0.7659	25.92	0.5501	26.47	1.133	24.14
4.688	23.96	0.9935	23.87	4.488	24	0.9205	23.67	3.963	24.76	3.545	24.56	1.114	24.75	1.344	24.08	0.8542	24.6	2.559	24.24	1.786	23.79	7.725	25.23	0.553	25.15	1.075	24.97	2.271	24.95	1.331	25.75	0.5365	25.92	1.694	24.81	2.342	25.58	2.16	25.92	2.862	25.34	2.329	25.48	0.766	25.79	0.5502	26.43	1.133	24.3
4.688	23.99	0.9936	23.91	4.488	24.11	0.9206	23.69	3.963	24.82	3.545	24.49	1.114	24.63	1.344	23.95	0.8543	24.74	2.559	24.24	1.786	23.74	7.725	25.26	0.5531	25.34	1.075	24.85	2.271	24.85	1.331	25.72	0.5366	25.88	1.694	24.8	2.342	25.67	2.16	25.8	2.862	25.25	2.329	25.57	0.7661	25.61	0.5503	26.38	1.134	24.03
4.688	24.09	0.9938	24.07	4.488	23.92	0.9207	23.64	3.963	24.61	3.545	24.4	1.114	24.6	1.344	23.69	0.8544	24.69	2.559	24.25	1.786	23.79	7.725	25.24	0.5532	25.28	1.075	24.81	2.271	25.12	1.331	25.64	0.5367	25.78	1.694	24.81	2.343	25.72	2.161	25.45	2.862	25.2	2.329	25.63	0.7663	25.48	0.5504	26.26	1.134	23.94
4.688	24.04	0.9939	23.86	4.489	24	0.9208	23.71	3.963	24.76	3.545	24.3	1.114	24.78	1.344	23.81	0.8545	24.93	2.559	24.32	1.786	23.72	7.725	25.2	0.5533	25.2	1.075	24.8	2.271	25.03	1.331	25.58	0.5368	25.88	1.694	24.43	2.343	25.72	2.161	25.4	2.862	25.02	2.329	25.6	0.7664	25.31	0.5505	26.23	1.134	23.95
4.689	24.06	0.994	23.85	4.489	24.05	0.9209	23.77	3.963	24.71	3.545	24.3	1.114	24.76	1.344	23.86	0.8546	25.16	2.559	24.27	1.786	23.68	7.725	25.27	0.5534	25.47	1.075	24.68	2.271	24.84	1.331	25.53	0.5369	25.74	1.694	24.36	2.343	25.75	2.161	25.45	2.862	24.79	2.329	25.62	0.7665	25.24	0.5506	26.09	1.134	24.21
4.689	24.18	0.9941	23.88	4.489	24.17	0.921	23.82	3.963	24.53	3.545	24.29	1.115	24.69	1.344	23.81	0.8547	24.84	2.559	24.18	1.786	23.69	7.726	25.15	0.5535	25.2	1.076	24.71	2.271	24.92	1.331	25.46	0.537	25.75	1.694	24.29	2.343	25.77	2.161	25.61	2.862	24.74	2.329	25.64	0.7666	25.27	0.5507	26.24	1.134	24.12
4.689	24.17	0.9942	24.02	4.489	24.13	0.9211	23.89	3.963	24.5	3.545	24.21	1.115	24.67	1.344	23.81	0.8548	24.79	2.559	24.03	1.786	23.73	7.726	24.84	0.5536	25.13	1.076	24.69	2.271	25.19	1.332	25.43	0.5371	25.77	1.694	24.39	2.343	25.83	2.161	25.55	2.862	24.77	2.329	25.78	0.7667	25.63	0.5508	26.03	1.134	24.04
4.689	24.16	0.9943	23.79	4.489	24.19	0.9213	23.87	3.963	24.61	3.546	24.29	1.115	24.82	1.345	23.91	0.8549	24.73	2.559	24.14	1.787	23.78	7.726	24.94	0.5538	25.25	1.076	24.64	2.271	25.03	1.332	25.36	0.5372	25.75	1.694	24.36	2.343	25.93	2.161	25.41	2.862	24.92	2.33	25.7	0.7668	25.87	0.5509	26.16	1.134	24.12
4.689	24.46	0.9944	23.71	4.489	24.22	0.9214	23.89	3.964	24.69	3.546	24.19	1.115	24.87	1.345	23.85	0.855	24.7	2.559	24.13	1.787	23.65	7.726	24.98	0.5539	25.34	1.076	24.52	2.271	24.66	1.332	25.39	0.5373	25.46	1.694	24.81	2.343	25.86	2.161	25.38	2.862	25.11	2.33	25.7	0.7669	25.22	0.551	26.18	1.134	24.06
4.689	24.64	0.9945	23.7	4.489	24.36	0.9215	23.91	3.964	24.62	3.546	24.24	1.115	24.81	1.345	23.78	0.8551	24.75	2.559	24.13	1.787	23.71	7.726	25.02	0.554	25.14	1.076	24.5	2.271	24.81	1.332	25.35	0.5374	25.65	1.694	24.8	2.343	25.81	2.161	25.32	2.863	25.53	2.33	25.86	0.767	25.29	0.5511	26.12	1.134	24.24
4.689	24.38	0.9946	23.65	4.489	24.34	0.9216	23.87	3.964	24.72	3.546	24.34	1.115	24.88	1.345	23.82	0.8552	24.7	2.56	24.05	1.787	23.7	7.726	25.05	0.5541	25.16	1.076	24.53	2.272	24.64	1.332	25.43	0.5375	25.62	1.695	24.27	2.343	25.92	2.161	25.34	2.863	24.98	2.33	25.88	0.7671	25.55	0.5513	26.2	1.134	24.14
4.689	24.26	0.9947	23.71	4.489	24.35	0.9217	24.03	3.964	24.58	3.546	24.22	1.115	24.86	1.345	23.92	0.8553	24.66	2.56	24.4	1.787	23.56	7.726	25.03	0.5542	25.19	1.076	24.65	2.272	24.72	1.332	25.39	0.5376	25.56	1.695	24.33	2.343	25.6	2.161	25.48	2.863	24.8	2.33	25.87	0.7672	25.77	0.5514	26.21	1.135	24
4.689	24.18	0.9948	23.81	4.489	24.28	0.9218	24.09	3.964	24.55	3.546	24.28	1.115	24.84	1.345	23.89	0.8554	24.68	2.56	24.05	1.787	23.69	7.726	25.07	0.5543	25.34	1.076	24.58	2.272	24.8	1.332	25.34	0.5377	25.53	1.695	24.37	2.344	25.78	2.162	25.24	2.863	24.99	2.33	25.98	0.7673	25.89	0.5515	26.07	1.135	24.12
4.689	24.25	0.9949	23.74	4.49	24.38	0.9219	24.19	3.964	24.7	3.546	24.36	1.115	25.05	1.345	23.83	0.8555	24.76	2.56	24.17	1.787	23.76	7.726	25.16	0.5544	25.33	1.076	24.62	2.272	24.71	1.332	25.32	0.5378	25.57	1.695	24.79	2.344	26.02	2.162	25.27	2.863	25.24	2.33	26.1	0.7674	25.49	0.5516	26.18	1.135	24.09
4.69	24.2	0.995	23.77	4.49	24.49	0.922	24.03	3.964	24.74	3.546	24.3	1.116	25.23	1.345	23.9	0.8556	24.68	2.56	24.13	1.787	23.64	7.726	25.04	0.5545	25.32	1.076	24.5	2.272	24.82	1.332	25.37	0.5379	25.49	1.695	24.75	2.344	25.91	2.162	25.12	2.863	25.39	2.33	26.18	0.7675	25.37	0.5517	26.26	1.135	24.07
4.69	24.14	0.9951	23.71	4.49	24.73	0.9221	24.01	3.964	24.73	3.546	24.21	1.116	24.85	1.345	24.02	0.8557	24.78	2.56	24.16	1.787	23.6	7.727	25.26	0.5546	25.41	1.077	24.45	2.272	24.76	1.333	25.27	0.538	25.44	1.695	24.6	2.344	25.65	2.162	24.99	2.863	25.29	2.33	26.37	0.7676	25.47	0.5518	26.13	1.135	24.07
4.69	24.01	0.9952	23.74	4.49	24.82	0.9222	24.11	3.964	24.85	3.546	24.1	1.116	25.19	1.346	24.08	0.8558	24.8	2.56	24.21	1.788	23.69	7.727	25.2	0.5547	25.2	1.077	24.39	2.272	24.83	1.333	25.3	0.5381	25.48	1.695	24.53	2.344	25.76	2.162	25	2.863	25.3	2.331	26.45	0.7677	25.68	0.5519	26.19	1.135	24.17
4.69	24.03	0.9953	23.83	4.49	24.77	0.9223	24.27	3.964	24.82	3.547	24.27	1.116	25.51	1.346	23.83	0.8559	24.73	2.56	24.12	1.788	23.49	7.727	25.42	0.5548	25.36	1.077	24.33	2.272	24.79	1.333	25.09	0.5382	25.41	1.695	24.42	2.344	25.78	2.162	24.96	2.863	25.37	2.331	26.37	0.7678	25.92	0.552	26.21	1.135	24.2
4.69	24.11	0.9954	23.84	4.49	24.92	0.9224	24.15	3.965	24.88	3.547	24.41	1.116	25.38	1.346	23.81	0.856	24.71	2.56	24.03	1.788	23.65	7.727	25.46	0.5549	25.5	1.077	24.35	2.272	24.72	1.333	25.12	0.5383	25.42	1.695	24.59	2.344	25.94	2.162	24.82	2.863	25.5	2.331	26.27	0.7679	26.03	0.5521	26.14	1.135	24.31
4.69	24.26	0.9955	23.86	4.49	24.78	0.9225	24.11	3.965	24.85	3.547	24.22	1.116	25.34	1.346	24.1	0.8561	24.82	2.561	24.03	1.788	24	7.727	25.22	0.555	25.47	1.077	24.28	2.273	24.77	1.333	25.35	0.5384	25.47	1.696	24.78	2.344	26.17	2.162	24.82	2.864	25.39	2.331	26.17	0.768	25.91	0.5522	26.15	1.135	24.21
4.69	24.26	0.9956	23.86	4.49	24.57	0.9226	24.24	3.965	24.58	3.547	24.08	1.116	24.96	1.346	24.19	0.8563	24.8	2.561	24.11	1.788	23.67	7.727	25.74	0.5551	25.2	1.077	24.15	2.273	24.7	1.333	25.51	0.5385	25.48	1.696	24.68	2.344	25.76	2.162	24.76	2.864	25.31	2.331	26.29	0.7681	25.86	0.5523	26.13	1.136	24.12
4.69	24.2	0.9957	23.81	4.49	24.53	0.9227	24.33	3.965	24.85	3.547	24.17	1.116	24.64	1.346	24.09	0.8564	24.79	2.561	24.21	1.788	23.57	7.727	26.01	0.5552	25.37	1.077	24.31	2.273	24.82	1.333	25.2	0.5386	25.25	1.696	24.64	2.344	25.74	2.163	24.82	2.864	25.37	2.331	26.4	0.7682	25.78	0.5524	26.07	1.136	24.07
4.69	24.02	0.9958	23.92	4.491	24.52	0.9228	24.38	3.965	25.13	3.547	23.98	1.116	24.84	1.346	24.12	0.8565	24.84	2.561	24.27	1.788	23.71	7.727	25.85	0.5553	25.36	1.077	24.44	2.273	24.73	1.333	25.16	0.5388	25.11	1.696	24.59	2.345	25.79	2.163	24.75	2.864	25.49	2.331	26.14	0.7683	25.89	0.5525	26.24	1.136	24.3
4.691	24.23	0.9959	23.88	4.491	24.66	0.9229	24.36	3.965	24.93	3.547	24.03	1.116	24.96	1.346	24.06	0.8566	24.84	2.561	24.11	1.788	23.8	7.727	25.42	0.5554	25.4	1.077	24.35	2.273	24.7	1.333	25.22	0.5389	25.26	1.696	24.7	2.345	25.76	2.163	24.79	2.864	25.38	2.331	26.07	0.7684	26.06	0.5526	26.17	1.136	24.11
4.691	24.34	0.996	23.82	4.491	24.46	0.923	24.32	3.965	24.75	3.547	24.02	1.117	25.01	1.346	24.12	0.8567	24.9	2.561	24.17	1.788	23.75	7.728	25.29	0.5555	25.5	1.078	24.26	2.273	24.64	1.333	25.24	0.539	25.18	1.696	24.8	2.345	25.7	2.163	24.89	2.864	25.36	2.331	26.09	0.7685	26.14	0.5527	26.03	1.136	23.97
4.691	24.36	0.9961	23.85	4.491	24.37	0.9231	24.4	3.965	24.71	3.547	24.01	1.117	25.01	1.346	24.05	0.8568	24.86	2.561	24.22	1.788	23.8	7.728	25.49	0.5556	25.4	1.078	24.19	2.273	24.73	1.334	25	0.5391	25.17	1.696	24.85	2.345	25.78	2.163	24.73	2.864	25.48	2.331	26.04	0.7686	26.13	0.5528	26.15	1.136	23.88
4.691	24.43	0.9963	23.9	4.491	24.34	0.9232	24.53	3.965	24.77	3.548	23.95	1.117	24.82	1.347	24.05	0.8569	24.91	2.561	24.17	1.789	23.65	7.728	25.6	0.5557	25.34	1.078	24.01	2.273	24.98	1.334	25.03	0.5392	25.29	1.696	24.86	2.345	25.81	2.163	24.8	2.864	25.65	2.332	25.78	0.7688	26.13	0.5529	26.32	1.136	23.84
4.691	24.42	0.9964	23.85	4.491	24.45	0.9233	24.46	3.966	24.93	3.548	23.96	1.117	24.83	1.347	24.03	0.857	24.66	2.561	24.37	1.789	23.77	7.728	25.64	0.5558	25.5	1.078	23.95	2.273	25.05	1.334	24.91	0.5393	25.1	1.696	24.85	2.345	25.74	2.163	24.81	2.864	25.55	2.332	25.99	0.7689	26.31	0.553	26.25	1.136	23.47
4.691	24.37	0.9965	23.71	4.491	24.58	0.9234	24.47	3.966	24.89	3.548	23.84	1.117	24.77	1.347	24.09	0.8571	24.64	2.561	24.29	1.789	23.8	7.728	25.65	0.5559	25.52	1.078	23.97	2.273	24.59	1.334	25.01	0.5394	25.16	1.696	24.93	2.345	25.73	2.163	24.83	2.864	25.65	2.332	25.92	0.769	26.2	0.5531	26.16	1.136	23.51
4.691	24.35	0.9966	23.36	4.491	24.49	0.9235	24.42	3.966	24.97	3.548	23.94	1.117	24.75	1.347	24.21	0.8572	24.97	2.562	24.2	1.789	23.64	7.728	25.49	0.556	25.49	1.078	24.05	2.274	24.61	1.334	24.95	0.5395	25.1	1.697	25	2.345	25.76	2.163	24.71	2.865	25.56	2.332	25.94	0.7691	26.19	0.5532	26.1	1.136	23.57
4.691	24.26	0.9967	23.28	4.491	24.52	0.9236	24.58	3.966	24.77	3.548	23.93	1.117	24.68	1.347	24.22	0.8573	24.84	2.562	24.33	1.789	23.79	7.728	25.44	0.5561	25.55	1.078	24.02	2.274	24.88	1.334	25.03	0.5396	24.97	1.697	24.97	2.345	25.71	2.163	24.67	2.865	25.46	2.332	26.02	0.7692	26.24	0.5533	25.98	1.137	23.5
4.691	24.16	0.9968	23.45	4.491	24.45	0.9238	24.74	3.966	24.75	3.548	23.83	1.117	24.71	1.347	24.02	0.8574	24.76	2.562	24.31	1.789	23.89	7.728	25.41	0.5563	25.39	1.078	24.02	2.274	24.89	1.334	25.04	0.5397	25.02	1.697	25.13	2.346	25.57	2.164	24.61	2.865	25.47	2.332	25.93	0.7693	26.24	0.5534	26.18	1.137	23.7
4.691	24.45	0.9969	23.28	4.492	24.56	0.9239	24.92	3.966	24.87	3.548	23.9	1.117	24.66	1.347	23.9	0.8575	24.69	2.562	24.38	1.789	23.62	7.728	25.2	0.5564	25.45	1.078	23.98	2.274	24.72	1.334	24.93	0.5398	25.13	1.697	25.22	2.346	25.53	2.164	24.81	2.865	25.66	2.332	25.94	0.7694	26.36	0.5535	26.08	1.137	24.18
4.692	24.24	0.997	23.19	4.492	24.61	0.924	25.15	3.966	24.88	3.548	23.84	1.118	24.58	1.347	23.83	0.8576	24.85	2.562	24.38	1.789	23.5	7.728	25.32	0.5565	25.3	1.078	24.02	2.274	24.79	1.334	25.07	0.5399	25.19	1.697	25.25	2.346	25.63	2.164	24.68	2.865	25.64	2.332	26.09	0.7695	26.39	0.5536	26.13	1.137	23.37
4.692	24.25	0.9971	23.64	4.492	24.72	0.9241	25.11	3.966	24.73	3.548	23.8	1.118	24.64	1.347	23.9	0.8577	24.9	2.562	24.24	1.789	23.64	7.729	25.14	0.5566	25.31	1.079	24.26	2.274	24.78	1.334	24.98	0.54	25.05	1.697	25.22	2.346	25.78	2.164	24.64	2.865	25.7	2.332	26.08	0.7696	26.44	0.5538	26.05	1.137	23.32
4.692	24.65	0.9972	23.43	4.492	24.56	0.9242	25	3.966	24.66	3.548	23.92	1.118	24.61	1.348	23.88	0.8578	24.92	2.562	24.27	1.789	23.51	7.729	25.07	0.5567	25.37	1.079	24.28	2.274	24.93	1.335	25.1	0.5401	25.1	1.697	25.34	2.346	25.73	2.164	24.73	2.865	25.8	2.333	25.97	0.7697	26.35	0.5539	26.13	1.137	23.64
4.692	24.52	0.9973	23.2	4.492	24.59	0.9243	24.84	3.966	24.67	3.549	23.77	1.118	24.73	1.348	24.01	0.8579	24.72	2.562	24.32	1.79	23.52	7.729	25.03	0.5568	25.18	1.079	24.12	2.274	24.93	1.335	25.05	0.5402	25.09	1.697	25.43	2.346	25.74	2.164	24.62	2.865	26.06	2.333	26.11	0.7698	26.4	0.554	26.2	1.137	24.05
4.692	24.12	0.9974	23.3	4.492	24.74	0.9244	24.88	3.967	24.72	3.549	23.76	1.118	24.53	1.348	23.92	0.858	24.83	2.562	24.2	1.79	23.52	7.729	25.09	0.5569	25.29	1.079	24.19	2.274	24.64	1.335	25.04	0.5403	25.18	1.697	25.37	2.346	25.79	2.164	24.67	2.865	25.87	2.333	26.01	0.7699	26.39	0.5541	26.09	1.137	24.04
4.692	24.16	0.9975	23.41	4.492	24.62	0.9245	24.95	3.967	24.82	3.549	23.96	1.118	24.46	1.348	23.99	0.8581	24.81	2.563	24.03	1.79	23.68	7.729	25.03	0.557	25.3	1.079	24.17	2.274	24.64	1.335	24.96	0.5404	25.18	1.698	25.41	2.346	25.79	2.164	24.66	2.866	25.91	2.333	25.98	0.77	26.38	0.5542	25.94	1.137	23.91
4.692	24.31	0.9976	23.57	4.492	24.71	0.9246	24.9	3.967	24.63	3.549	24.02	1.118	24.53	1.348	23.86	0.8582	24.82	2.563	24.15	1.79	23.56	7.729	25.07	0.5571	25.31	1.079	24.16	2.275	24.49	1.335	24.92	0.5405	25.13	1.698	25.5	2.346	25.92	2.164	24.6	2.866	25.94	2.333	26	0.7701	26.47	0.5543	26.01	1.138	23.91
4.692	24.38	0.9977	23.78	4.492	24.52	0.9247	25.01	3.967	24.65	3.549	23.96	1.118	24.53	1.348	23.97	0.8583	24.87	2.563	24.33	1.79	23.7	7.729	24.94	0.5572	25.27	1.079	24.15	2.275	24.75	1.335	25.03	0.5406	25.13	1.698	25.52	2.346	26	2.164	24.42	2.866	26.09	2.333	25.91	0.7702	26.49	0.5544	26.01	1.138	23.88
4.692	24.43	0.9978	23.57	4.493	24.59	0.9248	24.81	3.967	24.71	3.549	23.92	1.118	24.5	1.348	23.9	0.8584	24.79	2.563	24.19	1.79	23.69	7.729	24.9	0.5573	25.37	1.079	24.17	2.275	24.84	1.335	24.99	0.5407	25.04	1.698	25.66	2.347	26.07	2.165	24.5	2.866	26.07	2.333	26.23	0.7703	26.53	0.5545	26	1.138	23.99
4.693	24.34	0.9979	23.48	4.493	24.87	0.9249	24.69	3.967	24.68	3.549	24.18	1.118	24.35	1.348	23.95	0.8585	24.73	2.563	24.18	1.79	23.63	7.729	24.86	0.5574	25.16	1.079	24.13	2.275	24.71	1.335	24.99	0.5408	25.05	1.698	25.72	2.347	26.25	2.165	24.53	2.866	26.07	2.333	26.11	0.7704	26.41	0.5546	25.95	1.138	24.16
4.693	24.16	0.998	23.49	4.493	24.87	0.925	24.74	3.967	24.8	3.549	24	1.119	24.36	1.348	24.14	0.8586	24.77	2.563	24.04	1.79	23.53	7.729	24.72	0.5575	25.29	1.079	24.2	2.275	24.65	1.335	25	0.5409	25.19	1.698	25.44	2.347	25.94	2.165	24.58	2.866	26.13	2.333	25.96	0.7705	26.43	0.5547	26.11	1.138	24.25
4.693	24.23	0.9981	23.61	4.493	24.7	0.9251	24.81	3.967	24.8	3.549	23.9	1.119	24.41	1.348	24.1	0.8588	24.82	2.563	23.96	1.79	23.54	7.73	24.67	0.5576	25.48	1.08	24.11	2.275	24.75	1.336	25.21	0.541	25.02	1.698	25.37	2.347	26.41	2.165	24.58	2.866	26.04	2.333	25.98	0.7706	26.73	0.5548	26.17	1.138	24.11
4.693	24.31	0.9982	23.77	4.493	24.61	0.9252	24.71	3.967	24.77	3.549	24.03	1.119	24.35	1.349	24	0.8589	24.76	2.563	24.01	1.791	23.47	7.73	24.82	0.5577	25.44	1.08	24.05	2.275	24.65	1.336	24.86	0.5411	25.17	1.698	25.59	2.347	26.62	2.165	24.45	2.866	26.19	2.334	26.22	0.7707	26.82	0.5549	25.99	1.138	23.97
4.693	24.33	0.9983	23.63	4.493	24.61	0.9253	24.71	3.968	24.81	3.55	24.1	1.119	24.39	1.349	24.05	0.859	24.71	2.563	24.02	1.791	23.1	7.73	24.66	0.5578	25.49	1.08	24.31	2.275	24.69	1.336	24.84	0.5413	25.15	1.698	25.83	2.347	26.37	2.165	24.52	2.866	26.43	2.334	26.24	0.7708	26.97	0.555	25.92	1.138	24.11
4.693	24.24	0.9984	23.68	4.493	24.83	0.9254	24.61	3.968	24.94	3.55	24.18	1.119	24.43	1.349	24.17	0.8591	24.67	2.563	24.12	1.791	23	7.73	24.62	0.5579	25.73	1.08	24.1	2.275	24.6	1.336	25.13	0.5414	25.07	1.698	25.79	2.347	26.16	2.165	24.42	2.866	26.43	2.334	26.3	0.7709	27.02	0.5551	25.96	1.138	24
4.693	24.37	0.9985	23.76	4.493	24.84	0.9255	24.65	3.968	24.94	3.55	24.02	1.119	24.24	1.349	24.5	0.8592	24.74	2.564	24.3	1.791	23.1	7.73	24.56	0.558	25.51	1.08	23.92	2.276	24.62	1.336	25.29	0.5415	25.43	1.699	25.9	2.347	26.04	2.165	24.56	2.867	26.66	2.334	26.21	0.771	26.93	0.5552	25.9	1.138	24.2
4.693	24.17	0.9986	23.77	4.493	24.66	0.9256	24.96	3.968	24.95	3.55	24.05	1.119	24.18	1.349	24.42	0.8593	24.81	2.564	24.24	1.791	23.13	7.73	24.62	0.5581	25.62	1.08	24.03	2.276	24.7	1.336	25.05	0.5416	25.11	1.699	25.84	2.347	26.07	2.165	24.43	2.867	26.72	2.334	26.16	0.7711	26.83	0.5553	25.6	1.139	24.23
4.693	24.22	0.9988	23.74	4.493	24.47	0.9257	24.7	3.968	25.01	3.55	23.87	1.119	24.3	1.349	24.2	0.8594	24.9	2.564	24.44	1.791	23.16	7.73	24.78	0.5582	25.99	1.08	24.18	2.276	24.71	1.336	25	0.5417	24.96	1.699	25.88	2.348	26.11	2.166	24.54	2.867	26.59	2.334	26.3	0.7713	26.75	0.5554	25.37	1.139	24.14
4.693	24.25	0.9989	23.83	4.494	24.63	0.9258	24.76	3.968	25.18	3.55	23.86	1.119	23.94	1.349	24.7	0.8595	24.97	2.564	24.23	1.791	23.74	7.73	24.68	0.5583	26.04	1.08	24.16	2.276	24.69	1.336	25.02	0.5418	25.13	1.699	25.84	2.348	26.12	2.166	24.41	2.867	26.49	2.334	26.18	0.7714	26.75	0.5555	25.34	1.139	24
4.694	24.37	0.999	23.9	4.494	24.39	0.9259	24.64	3.968	25.17	3.55	24.12	1.119	23.86	1.349	24.75	0.8596	24.98	2.564	24.2	1.791	23.27	7.73	24.59	0.5584	25.73	1.08	24	2.276	24.52	1.336	25.03	0.5419	25.31	1.699	25.62	2.348	26.09	2.166	24.42	2.867	26.52	2.334	26.3	0.7715	26.87	0.5556	25.58	1.139	24.18
4.694	24.43	0.9991	23.96	4.494	24.52	0.926	24.73	3.968	25.05	3.55	24.03	1.12	23.99	1.349	24.57	0.8597	24.91	2.564	24.81	1.791	22.92	7.731	24.67	0.5585	25.58	1.081	24.07	2.276	24.31	1.336	25.04	0.542	25.11	1.699	25.69	2.348	25.88	2.166	24.42	2.867	26.53	2.334	26.25	0.7716	26.75	0.5557	25.43	1.139	24.25
4.694	24.37	0.9992	24	4.494	24.72	0.9261	24.81	3.968	25.63	3.55	23.74	1.12	24.05	1.349	24.31	0.8598	24.82	2.564	24.85	1.791	23.09	7.731	24.75	0.5586	25.43	1.081	23.96	2.276	24.26	1.337	24.95	0.5421	25.15	1.699	25.72	2.348	25.97	2.166	24.46	2.867	26.38	2.334	26.26	0.7717	26.73	0.5558	25.83	1.139	24.27
4.694	24.3	0.9993	23.96	4.494	24.58	0.9263	24.81	3.968	25.53	3.551	23.91	1.12	23.85	1.35	24.19	0.8599	24.95	2.564	24.83	1.792	23.32	7.731	24.78	0.5588	25.6	1.081	23.87	2.276	24.29	1.337	25.02	0.5422	24.99	1.699	25.63	2.348	25.93	2.166	24.53	2.867	26.41	2.335	26.25	0.7718	26.8	0.5559	25.89	1.139	24.22
4.694	24.38	0.9994	24.11	4.494	24.44	0.9264	24.71	3.969	25.11	3.551	23.83	1.12	23.91	1.35	24.28	0.86	25.12	2.564	24.42	1.792	23.65	7.731	24.55	0.5589	25.78	1.081	23.81	2.276	24.15	1.337	25	0.5423	24.87	1.699	25.62	2.348	25.7	2.166	24.54	2.867	26.41	2.335	26.28	0.7719	26.67	0.556	25.35	1.139	24.37
4.694	24.42	0.9995	24.19	4.494	24.64	0.9265	24.62	3.969	24.73	3.551	23.75	1.12	23.83	1.35	24.32	0.8601	25.16	2.564	24.4	1.792	23.7	7.731	24.55	0.559	25.89	1.081	23.83	2.276	24.31	1.337	24.94	0.5424	25	1.699	25.56	2.348	25.85	2.166	24.49	2.868	26.55	2.335	26.11	0.772	26.71	0.5561	25.51	1.139	24.3
4.694	24.4	0.9996	24.24	4.494	24.51	0.9266	24.8	3.969	24.65	3.551	23.82	1.12	24.02	1.35	24.5	0.8602	25.19	2.565	24.38	1.792	23.75	7.731	24.59	0.5591	25.68	1.081	23.81	2.277	24.6	1.337	24.94	0.5425	25.1	1.7	25.56	2.348	25.68	2.166	24.25	2.868	26.35	2.335	26.08	0.7721	26.8	0.5563	25.85	1.139	24.28
4.694	24.44	0.9997	24.1	4.494	24.44	0.9267	24.98	3.969	25.02	3.551	23.92	1.12	23.88	1.35	24.43	0.8603	25.16	2.565	24.43	1.792	23.41	7.731	24.61	0.5592	25.56	1.081	23.78	2.277	24.92	1.337	24.96	0.5426	24.86	1.7	25.61	2.348	25.65	2.166	24.47	2.868	26.34	2.335	26.11	0.7722	26.82	0.5564	26.14	1.14	24.38
4.694	24.47	0.9998	24.08	4.494	24.45	0.9268	24.93	3.969	25.1	3.551	23.89	1.12	23.92	1.35	24.27	0.8604	24.97	2.565	24.47	1.792	23.36	7.731	24.64	0.5593	25.67	1.081	24	2.277	24.24	1.337	24.96	0.5427	24.89	1.7	25.6	2.349	25.58	2.167	24.55	2.868	26.36	2.335	26.2	0.7723	26.9	0.5565	26.17	1.14	24.54
4.694	24.53	0.9999	24.18	4.495	24.55	0.9269	24.64	3.969	25.17	3.551	24.01	1.12	23.78	1.35	24.07	0.8605	25.49	2.565	24.52	1.792	23.4	7.731	24.6	0.5594	25.53	1.081	23.96	2.277	24.1	1.337	24.85	0.5428	24.81	1.7	25.66	2.349	25.57	2.167	24.56	2.868	26.46	2.335	26.16	0.7724	26.94	0.5566	25.88	1.14	24.61
4.695	24.44	1	24.27	4.495	24.53	0.927	24.64	3.969	24.89	3.551	23.8	1.121	23.89	1.35	24.06	0.8606	25.83	2.565	24.41	1.792	23.52	7.731	24.54	0.5595	25.55	1.081	24.03	2.277	24.42	1.337	24.91	0.5429	24.96	1.7	25.63	2.349	25.55	2.167	24.51	2.868	26.42	2.335	26.2	0.7725	26.75	0.5567	25.92	1.14	24.67
4.695	24.51	1	24.18	4.495	24.49	0.9271	24.91	3.969	24.71	3.551	23.72	1.121	23.84	1.35	23.95	0.8607	25.32	2.565	24.48	1.792	23.63	7.732	24.49	0.5596	25.45	1.082	24	2.277	24.72	1.338	24.92	0.543	24.99	1.7	25.72	2.349	25.56	2.167	24.35	2.868	26.39	2.335	26.07	0.7726	26.86	0.5568	25.95	1.14	24.7
4.695	24.66	1	24.16	4.495	24.56	0.9272	24.99	3.969	24.68	3.551	23.7	1.121	23.9	1.351	23.99	0.8608	24.94	2.565	24.32	1.793	23.52	7.732	24.39	0.5597	25.55	1.082	24.1	2.277	24.84	1.338	24.83	0.5431	24.99	1.7	25.89	2.349	25.56	2.167	24.36	2.868	26.28	2.336	26.1	0.7727	26.81	0.5569	26.08	1.14	24.79
4.695	24.72	1	24.29	4.495	24.55	0.9273	25.06	3.969	24.82	3.552	23.75	1.121	23.86	1.351	23.94	0.8609	24.87	2.565	24.36	1.793	23.52	7.732	24.16	0.5598	25.38	1.082	24.08	2.277	24.71	1.338	24.82	0.5432	25.02	1.7	25.86	2.349	25.44	2.167	24.41	2.868	26.17	2.336	26.03	0.7728	26.94	0.557	26.13	1.14	24.92
4.695	24.49	1	24.35	4.495	24.64	0.9274	24.84	3.97	24.85	3.552	23.75	1.121	23.88	1.351	23.98	0.861	25.26	2.565	24.26	1.793	23.49	7.732	24.31	0.5599	25.42	1.082	24	2.277	24.6	1.338	24.77	0.5433	24.99	1.7	25.82	2.349	25.4	2.167	24.46	2.868	26.17	2.336	26.12	0.7729	26.86	0.5571	26.2	1.14	24.84
4.695	24.96	1.001	24.39	4.495	24.61	0.9275	24.81	3.97	24.79	3.552	23.82	1.121	23.89	1.351	23.8	0.8611	25.08	2.566	24.27	1.793	23.39	7.732	24.42	0.56	25.37	1.082	23.99	2.278	24.5	1.338	24.76	0.5434	24.83	1.701	25.78	2.349	25.58	2.167	24.22	2.869	26.25	2.336	26.01	0.773	26.87	0.5572	26.16	1.14	24.69
4.695	24.93	1.001	24.33	4.495	24.67	0.9276	24.79	3.97	24.65	3.552	23.76	1.121	24.02	1.351	23.84	0.8613	25.17	2.566	24.26	1.793	23.51	7.732	24.32	0.5601	25.38	1.082	24.11	2.278	24.58	1.338	24.73	0.5435	25.03	1.701	25.82	2.349	25.56	2.167	24.4	2.869	26.26	2.336	26.1	0.7731	26.82	0.5573	26.15	1.141	24.73
4.695	24.82	1.001	24.45	4.495	24.88	0.9277	25.04	3.97	24.78	3.552	23.5	1.121	24.01	1.351	23.69	0.8614	24.9	2.566	24.14	1.793	23.67	7.732	24.26	0.5602	25.15	1.082	23.97	2.278	24.75	1.338	24.79	0.5436	24.97	1.701	25.83	2.349	25.31	2.168	24.42	2.869	26.23	2.336	26.24	0.7732	27.03	0.5574	26.12	1.141	24.96
4.695	24.42	1.001	24.35	4.496	24.93	0.9278	24.94	3.97	24.68	3.552	23.45	1.121	23.96	1.351	23.85	0.8615	24.83	2.566	24.09	1.793	23.66	7.732	24.42	0.5603	25.08	1.082	23.98	2.278	24.6	1.338	24.53	0.5438	25.11	1.701	25.84	2.35	25.23	2.168	24.57	2.869	26.3	2.336	26.38	0.7733	26.84	0.5575	26.21	1.141	25.3
4.696	24.23	1.001	24.47	4.496	25.08	0.9279	24.92	3.97	24.54	3.552	23.34	1.121	23.91	1.351	23.87	0.8616	24.79	2.566	24.09	1.793	23.68	7.732	24.45	0.5604	25.06	1.082	24.08	2.278	24.54	1.338	24.4	0.5439	25.03	1.701	25.71	2.35	25.33	2.168	24.36	2.869	26.34	2.336	26.24	0.7734	26.74	0.5576	26.14	1.141	25.49
4.696	24.32	1.001	24.53	4.496	24.89	0.928	24.89	3.97	24.52	3.552	23.46	1.122	23.9	1.351	23.8	0.8617	24.85	2.566	23.92	1.793	23.73	7.733	24.26	0.5605	25.04	1.083	23.94	2.278	24.56	1.338	24.42	0.544	25.28	1.701	25.62	2.35	25.35	2.168	24.13	2.869	26.27	2.336	26.06	0.7735	26.93	0.5577	26.13	1.141	25.51
4.696	24.51	1.001	24.76	4.496	24.8	0.9281	24.94	3.97	24.71	3.552	23.48	1.122	23.84	1.351	23.79	0.8618	24.75	2.566	23.76	1.793	23.86	7.733	24.22	0.5606	24.94	1.083	23.48	2.278	24.68	1.339	24.43	0.5441	24.98	1.701	25.6	2.35	25.2	2.168	24.47	2.869	26.16	2.336	26.85	0.7736	26.92	0.5578	26.16	1.141	25.22
4.696	24.54	1.001	24.87	4.496	25.4	0.9282	25.03	3.97	24.71	3.553	23.84	1.122	23.96	1.352	23.55	0.8619	24.73	2.566	23.85	1.794	23.94	7.733	24.26	0.5607	24.91	1.083	23.36	2.278	24.69	1.339	24.45	0.5442	24.82	1.701	25.91	2.35	25.3	2.168	24.44	2.869	26.49	2.337	26.77	0.7738	26.79	0.5579	25.88	1.141	25.06
4.696	24.45	1.001	24.83	4.496	25.41	0.9283	24.93	3.971	24.72	3.553	23.76	1.122	23.93	1.352	23.61	0.862	24.77	2.566	23.95	1.794	23.97	7.733	24.25	0.5608	25.02	1.083	23.48	2.278	24.53	1.339	24.51	0.5443	24.57	1.701	25.98	2.35	25.39	2.168	24.53	2.869	26.42	2.337	26.46	0.7739	26.87	0.558	25.83	1.141	24.92
4.696	24.39	1.001	24.83	4.496	25.23	0.9284	25.03	3.971	24.56	3.553	23.18	1.122	24	1.352	23.61	0.8621	24.72	2.566	23.79	1.794	24.07	7.733	24.27	0.5609	24.96	1.083	23.56	2.278	24.7	1.339	24.97	0.5444	24.54	1.701	25.61	2.35	25.25	2.168	24.47	2.869	26.23	2.337	26.14	0.774	26.74	0.5581	26.2	1.141	25.11
4.696	24.46	1.002	24.73	4.496	24.76	0.9285	24.82	3.971	24.45	3.553	23.29	1.122	23.86	1.352	23.54	0.8622	24.71	2.567	23.74	1.794	24.2	7.733	24.25	0.561	24.77	1.083	23.44	2.279	24.66	1.339	24.55	0.5445	24.47	1.702	25.6	2.35	25.27	2.168	24.38	2.87	26.26	2.337	26.16	0.7741	27.02	0.5582	26.25	1.141	25.09
4.696	24.4	1.002	24.66	4.496	24.64	0.9286	24.69	3.971	24.43	3.553	23.72	1.122	23.95	1.352	23.53	0.8623	24.73	2.567	23.61	1.794	24.35	7.733	24.2	0.5611	24.76	1.083	23.84	2.279	24.69	1.339	24.48	0.5446	24.5	1.702	25.79	2.35	25.43	2.168	24.37	2.87	26.45	2.337	26.39	0.7742	26.94	0.5583	26.19	1.142	25.03
4.696	24.52	1.002	24.69	4.496	24.89	0.9288	24.64	3.971	24.37	3.553	23.88	1.122	24.13	1.352	23.56	0.8624	24.68	2.567	23.59	1.794	24.15	7.733	24.29	0.5613	24.73	1.083	23.88	2.279	24.71	1.339	24.53	0.5447	24.67	1.702	25.85	2.351	25.34	2.169	24.4	2.87	26.49	2.337	26.57	0.7743	26.82	0.5584	26.32	1.142	25.01
4.696	24.52	1.002	24.73	4.497	25.11	0.9289	24.67	3.971	24.41	3.553	23.74	1.122	23.97	1.352	23.65	0.8625	24.76	2.567	23.63	1.794	24.11	7.733	24.39	0.5614	24.82	1.083	23.43	2.279	24.85	1.339	24.84	0.5448	25.14	1.702	25.56	2.351	25.04	2.169	24.47	2.87	26.51	2.337	26.31	0.7744	26.68	0.5585	26.29	1.142	24.93
4.697	24.44	1.002	24.68	4.497	24.95	0.929	24.67	3.971	24.42	3.553	23.61	1.123	23.8	1.352	23.71	0.8626	24.83	2.567	23.7	1.794	24.25	7.733	24.26	0.5615	24.66	1.083	23.27	2.279	24.8	1.339	25	0.5449	24.64	1.702	25.66	2.351	25.02	2.169	24.29	2.87	26.27	2.337	26.27	0.7745	26.74	0.5586	26.25	1.142	24.96
4.697	24.32	1.002	24.69	4.497	24.78	0.9291	24.86	3.971	24.36	3.553	23.66	1.123	23.9	1.352	23.49	0.8627	24.71	2.567	23.59	1.794	24.38	7.734	24.34	0.5616	24.65	1.084	23.38	2.279	24.89	1.339	24.81	0.545	24.37	1.702	25.74	2.351	25.2	2.169	24.17	2.87	26.34	2.337	26.39	0.7746	26.82	0.5588	26.47	1.142	25.08
4.697	24.38	1.002	24.8	4.497	24.92	0.9292	24.71	3.971	24.43	3.553	23.45	1.123	23.89	1.353	23.4	0.8628	24.63	2.567	23.67	1.794	24.22	7.734	24.56	0.5617	24.6	1.084	23.69	2.279	25.11	1.34	24.74	0.5451	24.59	1.702	25.79	2.351	25.05	2.169	23.81	2.87	26.39	2.338	26.36	0.7747	26.87	0.5589	26.52	1.142	24.94
4.697	24.38	1.002	24.69	4.497	24.65	0.9293	24.58	3.971	24.4	3.554	23.69	1.123	23.81	1.353	23.71	0.8629	24.61	2.567	23.64	1.795	24.29	7.734	24.27	0.5618	24.71	1.084	23.8	2.279	25.16	1.34	24.72	0.5452	24.98	1.702	26	2.351	25.04	2.169	23.75	2.87	26.5	2.338	26.26	0.7748	26.87	0.559	26.51	1.142	24.8
4.697	24.31	1.002	24.69	4.497	24.72	0.9294	24.58	3.972	24.27	3.554	23.69	1.123	23.74	1.353	23.54	0.863	24.57	2.567	23.56	1.795	24.27	7.734	24.15	0.5619	24.68	1.084	23.65	2.279	25.11	1.34	24.73	0.5453	25.05	1.702	25.92	2.351	25.11	2.169	23.76	2.87	26.48	2.338	26.23	0.7749	26.85	0.5591	26.62	1.142	24.84
4.697	24.26	1.003	24.73	4.497	24.64	0.9295	24.9	3.972	24.21	3.554	23.54	1.123	23.72	1.353	23.41	0.8631	24.33	2.568	23.54	1.795	24.19	7.734	24.38	0.562	24.65	1.084	23.58	2.279	25.22	1.34	24.78	0.5454	24.82	1.703	25.68	2.351	25.15	2.169	23.88	2.871	26.44	2.338	26.38	0.775	26.87	0.5592	26.58	1.142	24.86
4.697	24.14	1.003	24.63	4.497	24.71	0.9296	24.84	3.972	24.15	3.554	23.71	1.123	23.67	1.353	23.13	0.8632	24.35	2.568	23.72	1.795	24.22	7.734	24.56	0.5621	24.82	1.084	23.57	2.28	25.33	1.34	24.9	0.5455	24.81	1.703	25.75	2.351	25.14	2.169	23.9	2.871	26.43	2.338	26.28	0.7751	26.77	0.5593	26.6	1.143	24.87
4.697	24.3	1.003	24.71	4.497	24.52	0.9297	25.1	3.972	24.24	3.554	23.71	1.123	23.78	1.353	23.24	0.8633	24.25	2.568	23.49	1.795	24.42	7.734	24.43	0.5622	24.75	1.084	23.74	2.28	25.26	1.34	24.84	0.5456	24.73	1.703	25.79	2.351	24.82	2.169	24.4	2.871	26.42	2.338	26.31	0.7752	26.77	0.5594	26.62	1.143	25
4.697	24.22	1.003	24.75	4.498	24.51	0.9298	24.97	3.972	24.24	3.554	23.75	1.123	23.84	1.353	23.41	0.8634	24.5	2.568	23.37	1.795	24.53	7.734	24.24	0.5623	24.77	1.084	23.77	2.28	25.21	1.34	24.79	0.5457	24.65	1.703	25.72	2.352	24.84	2.17	24.17	2.871	26.54	2.338	26.18	0.7753	26.74	0.5595	26.42	1.143	24.96
4.698	24.05	1.003	24.6	4.498	24.58	0.9299	24.85	3.972	24.08	3.554	23.72	1.123	23.86	1.353	23.35	0.8635	24.5	2.568	23.56	1.795	24.63	7.734	24.18	0.5624	24.8	1.084	23.78	2.28	25.36	1.34	24.9	0.5458	24.85	1.703	25.77	2.352	24.8	2.17	23.76	2.871	26.39	2.338	26.03	0.7754	26.83	0.5596	26.7	1.143	25.02
4.698	23.99	1.003	24.63	4.498	24.41	0.93	25.37	3.972	24.03	3.554	23.85	1.124	23.65	1.353	23.14	0.8636	24.5	2.568	23.66	1.795	24.87	7.734	24.3	0.5625	24.8	1.084	23.78	2.28	25.47	1.34	24.69	0.5459	25.13	1.703	25.67	2.352	24.89	2.17	23.82	2.871	26.3	2.338	26.03	0.7755	26.84	0.5597	26.86	1.143	24.94
4.698	23.81	1.003	24.72	4.498	24.32	0.9301	25.46	3.972	24.06	3.554	23.88	1.124	23.76	1.353	23.36	0.8638	24.25	2.568	23.6	1.795	24.65	7.735	24.35	0.5626	24.63	1.085	23.82	2.28	25.6	1.341	24.87	0.546	25	1.703	25.62	2.352	24.84	2.17	24.2	2.871	26.42	2.338	26.1	0.7756	26.8	0.5598	27.05	1.143	24.91
4.698	23.73	1.003	24.82	4.498	24.46	0.9302	25.34	3.972	24.17	3.554	23.83	1.124	23.8	1.354	23.29	0.8639	23.87	2.568	23.38	1.796	24.39	7.735	24.21	0.5627	24.69	1.085	23.87	2.28	25.4	1.341	25.02	0.5461	24.88	1.703	25.66	2.352	24.86	2.17	24.32	2.871	26.48	2.339	25.93	0.7757	26.9	0.5599	27.09	1.143	24.99
4.698	23.85	1.003	24.87	4.498	24.35	0.9303	24.91	3.973	24.1	3.555	23.77	1.124	23.82	1.354	23.2	0.864	24.25	2.568	23.44	1.796	24.38	7.735	24.08	0.5628	24.72	1.085	23.73	2.28	25.36	1.341	24.79	0.5463	24.71	1.703	25.71	2.352	24.78	2.17	24.24	2.871	26.39	2.339	26	0.7758	26.81	0.56	27.31	1.143	25.03
4.698	24.04	1.003	24.72	4.498	24.32	0.9304	24.84	3.973	23.79	3.555	23.98	1.124	23.67	1.354	23.2	0.8641	24.23	2.568	23.29	1.796	24.43	7.735	24.03	0.5629	24.71	1.085	24.05	2.28	25.43	1.341	24.89	0.5464	25	1.703	25.71	2.352	24.87	2.17	24.28	2.871	26.48	2.339	25.88	0.7759	26.8	0.5601	27.18	1.143	25.02
4.698	23.8	1.004	24.72	4.498	24.19	0.9305	25.05	3.973	23.83	3.555	24.09	1.124	23.92	1.354	23.2	0.8642	24.06	2.569	23.21	1.796	24.35	7.735	24.2	0.563	24.74	1.085	24.08	2.281	25.66	1.341	24.97	0.5465	24.97	1.704	25.73	2.352	24.93	2.17	24.23	2.872	26.4	2.339	25.87	0.776	26.91	0.5602	27.18	1.143	24.8
4.698	23.75	1.004	24.71	4.498	24.28	0.9306	25.3	3.973	23.98	3.555	24.14	1.124	23.83	1.354	23.08	0.8643	23.79	2.569	23.21	1.796	24.5	7.735	24.18	0.5631	24.73	1.085	24.2	2.281	25.72	1.341	25.02	0.5466	24.94	1.704	25.83	2.352	24.97	2.17	24.24	2.872	26.4	2.339	25.98	0.7761	26.86	0.5603	27.12	1.144	25.14
4.698	23.67	1.004	24.38	4.498	24.26	0.9307	25.21	3.973	24.05	3.555	24.34	1.124	23.86	1.354	23.07	0.8644	23.93	2.569	23.25	1.796	24.61	7.735	24.2	0.5632	24.55	1.085	24.28	2.281	25.86	1.341	25.1	0.5467	25.12	1.704	25.77	2.353	24.81	2.171	24.37	2.872	26.65	2.339	25.85	0.7763	26.95	0.5604	27.06	1.144	25.2
4.698	23.57	1.004	24.62	4.499	24.37	0.9308	25.09	3.973	23.96	3.555	24.34	1.124	23.89	1.354	23.01	0.8645	24.11	2.569	23.24	1.796	24.54	7.735	24.16	0.5633	24.56	1.085	24.21	2.281	25.97	1.341	25.12	0.5468	25.1	1.704	25.75	2.353	24.8	2.171	24.48	2.872	26.37	2.339	25.59	0.7764	26.96	0.5605	27.07	1.144	25.14
4.699	23.71	1.004	24.8	4.499	24.27	0.9309	25.08	3.973	23.86	3.555	24.3	1.124	23.87	1.354	23.12	0.8646	24.02	2.569	23.31	1.796	24.56	7.735	24.16	0.5634	24.55	1.085	24.19	2.281	25.62	1.341	25.13	0.5469	25.14	1.704	25.72	2.353	24.7	2.171	24.38	2.872	26.38	2.339	25.51	0.7765	27	0.5606	27.19	1.144	24.95
4.699	23.77	1.004	24.76	4.499	24.21	0.931	25.07	3.973	23.99	3.555	24.45	1.125	23.94	1.354	23.17	0.8647	23.96	2.569	23.28	1.796	24.45	7.736	24.19	0.5635	24.51	1.086	24.38	2.281	25.55	1.341	25.17	0.547	25.11	1.704	25.89	2.353	24.82	2.171	24.5	2.872	26.5	2.339	25.5	0.7766	27.32	0.5607	27.06	1.144	25.08
4.699	23.56	1.004	24.64	4.499	24.33	0.9311	25.02	3.973	23.91	3.555	24.43	1.125	23.94	1.354	23.13	0.8648	23.96	2.569	23.25	1.796	24.54	7.736	24.11	0.5636	24.51	1.086	24.33	2.281	25.53	1.342	25.3	0.5471	25.23	1.704	26.07	2.353	25.04	2.171	24.38	2.872	26.52	2.339	25.51	0.7767	27.21	0.5608	27.04	1.144	25.22
4.699	23.39	1.004	24.42	4.499	24.34	0.9313	25.11	3.973	23.91	3.556	24.54	1.125	23.89	1.355	23.19	0.8649	23.97	2.569	23.38	1.797	24.5	7.736	24.24	0.5638	24.55	1.086	24.37	2.281	25.51	1.342	25.42	0.5472	25.19	1.704	26.32	2.353	24.82	2.171	24.26	2.872	26.79	2.34	25.58	0.7768	26.92	0.5609	27.02	1.144	25.36
4.699	23.56	1.004	24.6	4.499	24.26	0.9314	24.98	3.974	23.94	3.556	24.57	1.125	23.7	1.355	23.17	0.865	23.92	2.569	23.37	1.797	24.43	7.736	24.15	0.5639	24.38	1.086	24.48	2.281	25.42	1.342	25.41	0.5473	25.27	1.704	25.97	2.353	24.83	2.171	24.53	2.872	26.69	2.34	25.48	0.7769	27.66	0.561	27.02	1.144	25.18
4.699	23.51	1.004	24.7	4.499	24.2	0.9315	24.85	3.974	23.96	3.556	24.48	1.125	23.61	1.355	23.28	0.8651	23.85	2.569	23.3	1.797	24.57	7.736	24.17	0.564	24.33	1.086	24.44	2.281	25.58	1.342	25.53	0.5474	25.37	1.704	25.9	2.353	24.92	2.171	24.39	2.873	26.34	2.34	25.54	0.777	27.51	0.5611	27.07	1.144	25.18
4.699	23.64	1.005	24.83	4.499	24.07	0.9316	24.94	3.974	23.99	3.556	24.42	1.125	23.32	1.355	23.19	0.8652	23.89	2.57	23.34	1.797	24.63	7.736	24.26	0.5641	24.44	1.086	24.54	2.282	25.46	1.342	25.58	0.5475	25.47	1.705	26.58	2.353	24.82	2.171	24.49	2.873	26.98	2.34	25.44	0.7771	27.35	0.5613	27.03	1.144	25.14
4.699	23.43	1.005	24.72	4.499	24.21	0.9317	24.71	3.974	24.05	3.556	24.62	1.125	23.26	1.355	23.24	0.8653	24.11	2.57	23.38	1.797	24.61	7.736	24.14	0.5642	24.45	1.086	24.48	2.282	25.44	1.342	25.55	0.5476	25.66	1.705	26.39	2.353	25.06	2.171	24.45	2.873	27.17	2.34	25.57	0.7772	26.95	0.5614	26.95	1.145	25.14
4.699	23.59	1.005	24.73	4.499	24.32	0.9318	24.58	3.974	24.04	3.556	24.58	1.125	23.46	1.355	23.15	0.8654	24.13	2.57	23.22	1.797	24.56	7.736	24.17	0.5643	24.4	1.086	24.56	2.282	25.4	1.342	25.6	0.5477	25.64	1.705	26.26	2.354	24.94	2.172	24.55	2.873	26.81	2.34	25.38	0.7773	26.95	0.5615	26.93	1.145	25.17
4.699	23.63	1.005	24.76	4.5	24.08	0.9319	24.73	3.974	24.02	3.556	24.32	1.125	23.39	1.355	23.09	0.8655	24.21	2.57	23.35	1.797	24.66	7.736	23.8	0.5644	24.46	1.086	24.5	2.282	25.41	1.342	25.66	0.5478	25.5	1.705	26.09	2.354	24.66	2.172	24.52	2.873	26.59	2.34	25.24	0.7774	27.17	0.5616	26.8	1.145	25.01
4.7	23.51	1.005	24.8	4.5	23.89	0.932	24.71	3.974	23.9	3.556	24.4	1.126	23.43	1.355	23.16	0.8656	24.16	2.57	23.33	1.797	24.74	7.736	23.67	0.5645	24.38	1.086	24.53	2.282	25.46	1.342	25.6	0.5479	25.65	1.705	26.07	2.354	24.91	2.172	24.44	2.873	26.38	2.34	25.42	0.7775	27.26	0.5617	26.85	1.145	25.1
4.7	23.52	1.005	24.82	4.5	23.93	0.9321	24.62	3.974	24.03	3.556	24.55	1.126	23.64	1.355	23.24	0.8657	24	2.57	23.29	1.797	24.64	7.737	23.64	0.5646	24.42	1.087	24.61	2.282	25.5	1.343	25.53	0.548	25.62	1.705	26.16	2.354	25.06	2.172	24.55	2.873	26.64	2.34	25.53	0.7776	27.22	0.5618	26.87	1.145	25.16
4.7	23.61	1.005	24.79	4.5	23.93	0.9322	24.51	3.974	24.12	3.556	24.67	1.126	23.22	1.356	23.22	0.8658	24.05	2.57	23.3	1.798	24.64	7.737	23.63	0.5647	24.65	1.087	24.48	2.282	25.49	1.343	25.69	0.5481	25.69	1.705	26.12	2.354	25.09	2.172	24.6	2.873	26.66	2.341	25.5	0.7777	27.18	0.5619	26.87	1.145	25.12
4.7	23.58	1.005	24.84	4.5	23.97	0.9323	24.28	3.974	23.96	3.557	24.65	1.126	22.95	1.356	23.3	0.8659	24.11	2.57	23.4	1.798	24.58	7.737	23.75	0.5648	24.4	1.087	24.52	2.282	25.48	1.343	25.81	0.5482	25.83	1.705	26.08	2.354	24.89	2.172	24.65	2.873	26.59	2.341	25.43	0.7778	26.92	0.562	26.87	1.145	24.9
4.7	23.53	1.005	24.84	4.5	23.97	0.9324	24.58	3.975	23.88	3.557	24.98	1.126	23.04	1.356	23.14	0.866	24.11	2.57	23.35	1.798	24.56	7.737	23.73	0.5649	24.3	1.087	24.56	2.282	25.5	1.343	26.02	0.5483	25.63	1.705	25.95	2.354	24.8	2.172	24.69	2.873	26.57	2.341	25.24	0.7779	26.79	0.5621	26.87	1.145	24.96
4.7	23.65	1.006	24.76	4.5	23.83	0.9325	24.49	3.975	23.79	3.557	24.99	1.126	23.34	1.356	22.84	0.8661	24.16	2.571	23.53	1.798	24.45	7.737	24.3	0.565	24.54	1.087	24.75	2.283	25.48	1.343	26.26	0.5484	25.61	1.706	26.09	2.354	24.9	2.172	24.76	2.874	26.49	2.341	25.39	0.778	26.75	0.5622	26.89	1.145	24.99
4.7	23.54	1.006	24.77	4.5	23.76	0.9326	24.39	3.975	24.01	3.557	24.7	1.126	23.55	1.356	22.89	0.8663	23.97	2.571	23.61	1.798	24.78	7.737	24.01	0.5651	24.6	1.087	24.78	2.283	25.7	1.343	26.17	0.5485	25.7	1.706	25.98	2.354	24.98	2.172	25.01	2.874	26.51	2.341	25.32	0.7781	26.97	0.5623	26.86	1.146	25.08
4.7	23.54	1.006	24.77	4.5	23.69	0.9327	24.38	3.975	24.09	3.557	24.64	1.126	23.56	1.356	23.07	0.8664	24.02	2.571	23.36	1.798	24.86	7.737	23.54	0.5652	24.63	1.087	24.91	2.283	25.76	1.343	25.93	0.5486	25.93	1.706	26	2.354	24.86	2.173	24.9	2.874	26.44	2.341	25.29	0.7782	26.88	0.5624	27.09	1.146	24.87
4.7	23.56	1.006	24.77	4.501	23.78	0.9328	24.23	3.975	23.92	3.557	24.74	1.126	23.44	1.356	23.15	0.8665	24.02	2.571	23.36	1.798	24.55	7.737	23.67	0.5653	24.54	1.087	25.09	2.283	25.78	1.343	25.82	0.5488	26.11	1.706	25.94	2.355	24.89	2.173	25.03	2.874	26.56	2.341	25.25	0.7783	26.87	0.5625	26.82	1.146	24.82
4.701	23.68	1.006	24.86	4.501	23.77	0.9329	24.15	3.975	23.62	3.557	24.64	1.126	23.42	1.356	23.16	0.8666	23.93	2.571	23.34	1.798	24.5	7.737	23.95	0.5654	24.35	1.087	25.11	2.283	25.65	1.343	25.63	0.5489	26.14	1.706	25.85	2.355	24.65	2.173	25	2.874	26.48	2.341	25.42	0.7784	26.69	0.5626	26.77	1.146	25
4.701	23.61	1.006	24.85	4.501	23.73	0.933	24.18	3.975	23.83	3.557	24.69	1.127	23.34	1.356	22.99	0.8667	23.91	2.571	23.41	1.798	24.48	7.738	24.26	0.5655	24.44	1.088	25.01	2.283	25.72	1.343	25.81	0.549	26.57	1.706	25.66	2.355	24.78	2.173	24.93	2.874	26.52	2.341	25.38	0.7785	26.89	0.5627	27.13	1.146	24.94
4.701	23.52	1.006	24.66	4.501	23.8	0.9331	24.34	3.975	23.92	3.557	24.62	1.127	23.68	1.356	22.95	0.8668	23.94	2.571	23.33	1.798	24.53	7.738	24.07	0.5656	24.59	1.088	24.88	2.283	25.82	1.344	25.8	0.5491	26.15	1.706	25.71	2.355	24.74	2.173	25.17	2.874	26.46	2.341	25.42	0.7786	27.06	0.5628	27.07	1.146	24.91
4.701	23.52	1.006	24.71	4.501	23.89	0.9332	24.27	3.975	23.85	3.558	24.62	1.127	23.94	1.357	22.94	0.8669	23.89	2.571	23.27	1.799	24.45	7.738	24.03	0.5657	24.55	1.088	24.78	2.283	25.68	1.344	25.79	0.5492	25.99	1.706	25.66	2.355	24.76	2.173	25.22	2.874	26.44	2.342	25.5	0.7788	26.77	0.5629	26.81	1.146	24.97
4.701	23.37	1.006	24.84	4.501	23.83	0.9333	24.1	3.976	23.74	3.558	24.67	1.127	23.74	1.357	23.02	0.867	24	2.571	23.29	1.799	24.45	7.738	23.9	0.5658	24.53	1.088	24.9	2.283	25.51	1.344	25.73	0.5493	25.86	1.706	25.56	2.355	24.67	2.173	25.09	2.874	26.49	2.342	25.47	0.7789	26.65	0.563	26.77	1.146	25.05
4.701	23.36	1.006	24.79	4.501	23.82	0.9334	24.42	3.976	23.63	3.558	24.72	1.127	23.71	1.357	23.02	0.8671	23.95	2.571	23.11	1.799	24.46	7.738	23.91	0.5659	24.56	1.088	25.01	2.283	25.92	1.344	25.85	0.5494	25.73	1.706	25.5	2.355	24.77	2.173	25	2.874	26.41	2.342	25.39	0.779	26.52	0.5631	26.9	1.146	25.03
4.701	23.32	1.007	24.83	4.501	23.81	0.9335	24.44	3.976	23.8	3.558	24.69	1.127	23.67	1.357	23.05	0.8672	23.7	2.572	23.21	1.799	24.37	7.738	24.03	0.566	24.57	1.088	24.88	2.284	25.97	1.344	25.67	0.5495	25.84	1.707	25.59	2.355	24.71	2.173	25.15	2.875	26.36	2.342	25.42	0.7791	26.52	0.5632	27.04	1.146	25.12
4.701	23.4	1.007	24.89	4.501	23.77	0.9336	24.27	3.976	23.92	3.558	24.71	1.127	23.83	1.357	22.79	0.8673	23.7	2.572	23.31	1.799	24.48	7.738	24.11	0.5661	24.5	1.088	24.86	2.284	25.67	1.344	25.56	0.5496	25.96	1.707	25.55	2.355	24.97	2.173	25.31	2.875	26.42	2.342	25.54	0.7792	26.66	0.5633	27.05	1.147	25.1
4.701	23.45	1.007	24.86	4.501	23.71	0.9338	24.03	3.976	23.76	3.558	24.73	1.127	23.94	1.357	22.94	0.8674	23.95	2.572	23.08	1.799	24.48	7.738	24.01	0.5663	24.47	1.088	24.84	2.284	25.61	1.344	25.6	0.5497	25.89	1.707	25.42	2.356	24.89	2.174	25.47	2.875	26.35	2.342	25.32	0.7793	26.47	0.5634	27.03	1.147	25.39
4.701	23.39	1.007	24.84	4.502	23.7	0.9339	24.24	3.976	23.72	3.558	24.76	1.127	23.83	1.357	23.06	0.8675	24.01	2.572	23.18	1.799	24.49	7.738	24.07	0.5664	24.57	1.088	24.89	2.284	25.83	1.344	25.75	0.5498	25.85	1.707	25.31	2.356	24.83	2.174	25.66	2.875	26.2	2.342	25.26	0.7794	26.41	0.5635	27.02	1.147	25.08
4.702	23.46	1.007	25.1	4.502	23.84	0.934	24.32	3.976	23.75	3.558	24.77	1.128	23.83	1.357	23.09	0.8676	23.71	2.572	23.12	1.799	24.59	7.738	24.1	0.5665	24.56	1.088	24.94	2.284	25.8	1.344	25.69	0.5499	25.92	1.707	25.39	2.356	24.72	2.174	25.65	2.875	26.31	2.342	25.43	0.7795	26.36	0.5636	27.18	1.147	25.55
4.702	23.47	1.007	24.73	4.502	23.76	0.9341	24.36	3.976	23.8	3.558	24.83	1.128	23.94	1.357	23.1	0.8677	23.73	2.572	23.21	1.799	24.64	7.739	24.23	0.5666	24.31	1.089	24.82	2.284	25.79	1.344	25.82	0.55	25.84	1.707	25.37	2.356	24.82	2.174	25.52	2.875	26.17	2.342	25.45	0.7796	26.33	0.5638	27.08	1.147	25.86
4.702	23.2	1.007	24.93	4.502	23.87	0.9342	24.19	3.976	23.87	3.558	24.91	1.128	24.03	1.358	22.99	0.8678	23.61	2.572	23.14	1.799	24.57	7.739	24.2	0.5667	24.37	1.089	24.76	2.284	25.67	1.345	25.65	0.5501	25.93	1.707	25.33	2.356	24.68	2.174	25.54	2.875	26.04	2.343	25.38	0.7797	26.32	0.5639	27.05	1.147	25.63
4.702	23.22	1.007	25.44	4.502	23.83	0.9343	24.26	3.976	23.87	3.559	24.91	1.128	24.08	1.358	23.11	0.8679	23.7	2.572	23.15	1.8	24.67	7.739	24.15	0.5668	24.43	1.089	24.83	2.284	25.72	1.345	25.74	0.5502	25.87	1.707	25.17	2.356	24.64	2.174	25.44	2.875	25.91	2.343	25.31	0.7798	26.35	0.564	27.08	1.147	25.32
4.702	23.44	1.007	25.32	4.502	23.83	0.9344	24.21	3.977	23.83	3.559	24.91	1.128	23.89	1.358	23.2	0.868	23.88	2.572	23.22	1.8	24.57	7.739	24.31	0.5669	24.27	1.089	24.96	2.284	25.9	1.345	25.79	0.5503	25.8	1.707	25.18	2.356	24.66	2.174	25.41	2.875	26.1	2.343	25.17	0.7799	26.42	0.5641	27.16	1.147	25.15
4.702	23.52	1.008	25.02	4.502	23.79	0.9345	24.09	3.977	23.83	3.559	24.92	1.128	24.13	1.358	23.17	0.8681	23.89	2.573	23.21	1.8	24.56	7.739	24.19	0.567	24.23	1.089	24.95	2.284	25.84	1.345	25.92	0.5504	25.89	1.708	25.35	2.356	24.23	2.174	25.31	2.876	25.96	2.343	25.29	0.78	26.41	0.5642	27.19	1.147	25.19
4.702	23.37	1.008	24.69	4.502	23.72	0.9346	24.05	3.977	23.94	3.559	24.87	1.128	24.15	1.358	23.12	0.8682	23.85	2.573	23.33	1.8	24.69	7.739	24.31	0.5671	24.23	1.089	25.01	2.285	25.59	1.345	25.8	0.5505	25.86	1.708	25.34	2.356	24.25	2.174	25.39	2.876	26.05	2.343	25.33	0.7801	26.35	0.5643	27.08	1.148	25.48
4.702	23.33	1.008	24.77	4.502	23.93	0.9347	24.09	3.977	23.88	3.559	24.97	1.128	24.25	1.358	23.04	0.8683	23.92	2.573	23.27	1.8	24.73	7.739	24.23	0.5672	24.32	1.089	24.92	2.285	25.63	1.345	25.7	0.5506	25.95	1.708	25.31	2.356	24.31	2.174	25.23	2.876	25.83	2.343	25.34	0.7802	26.21	0.5644	27.05	1.148	25.5
4.702	23.3	1.008	24.86	4.503	23.98	0.9348	23.93	3.977	23.87	3.559	24.95	1.128	24.21	1.358	23.22	0.8684	23.89	2.573	23.39	1.8	24.52	7.739	24.4	0.5673	24.21	1.089	24.92	2.285	25.58	1.345	25.77	0.5507	25.84	1.708	25.22	2.357	24.33	2.175	25.25	2.876	25.79	2.343	24.99	0.7803	26.33	0.5645	26.99	1.148	25.42
4.703	23.43	1.008	25.02	4.503	23.72	0.9349	23.93	3.977	23.97	3.559	24.66	1.128	24.32	1.358	23.25	0.8685	23.78	2.573	23.43	1.8	24.68	7.739	24.66	0.5674	24.05	1.089	24.98	2.285	25.58	1.345	25.93	0.5508	25.93	1.708	25.16	2.357	24.38	2.175	25.24	2.876	25.74	2.343	25.1	0.7804	26.42	0.5646	27	1.148	25.23
4.703	23.44	1.008	25.1	4.503	23.74	0.935	24.05	3.977	23.76	3.559	24.76	1.129	24.28	1.358	22.96	0.8686	23.83	2.573	23.34	1.8	24.66	7.739	24.62	0.5675	23.85	1.089	24.73	2.285	25.54	1.345	25.88	0.5509	25.97	1.708	25.26	2.357	24.76	2.175	25.19	2.876	25.82	2.343	25.31	0.7805	26.24	0.5647	26.91	1.148	25.26
4.703	23.48	1.008	25.02	4.503	23.86	0.9351	24	3.977	23.98	3.559	24.99	1.129	24.26	1.358	22.72	0.8688	24.01	2.573	23.32	1.8	24.64	7.74	24.56	0.5676	23.74	1.09	24.88	2.285	25.52	1.346	25.59	0.551	25.95	1.708	25.43	2.357	24.49	2.175	25.29	2.876	25.8	2.343	25.34	0.7806	26.16	0.5648	26.98	1.148	25.26
4.703	23.39	1.008	24.97	4.503	24.07	0.9352	24.09	3.977	23.93	3.559	24.79	1.129	24.27	1.359	22.6	0.8689	23.95	2.573	23.21	1.801	24.78	7.74	24.68	0.5677	23.73	1.09	24.83	2.285	25.57	1.346	26.06	0.5511	25.97	1.708	25.1	2.357	24.31	2.175	25.19	2.876	25.68	2.344	25.22	0.7807	26.07	0.5649	27.03	1.148	25.24
4.703	23.27	1.008	24.89	4.503	23.86	0.9353	24	3.978	23.85	3.56	24.44	1.129	24.22	1.359	22.48	0.869	23.95	2.573	23	1.801	24.66	7.74	24.71	0.5678	23.85	1.09	24.59	2.285	25.55	1.346	26.07	0.5513	26	1.708	25.02	2.357	24.38	2.175	25.27	2.876	25.45	2.344	25.06	0.7808	26.31	0.565	27.11	1.148	25.18
4.703	23.47	1.008	24.89	4.503	23.64	0.9354	23.89	3.978	23.53	3.56	24.75	1.129	24.24	1.359	22.44	0.8691	23.99	2.573	22.81	1.801	24.71	7.74	24.76	0.5679	23.98	1.09	24.76	2.285	25.55	1.346	25.84	0.5514	26.05	1.708	25.23	2.357	24.59	2.175	25.13	2.876	25.51	2.344	24.99	0.7809	26.33	0.5651	27.12	1.148	25.07
4.703	23.45	1.009	24.91	4.503	23.27	0.9355	23.96	3.978	23.38	3.56	24.69	1.129	24.36	1.359	22.64	0.8692	23.95	2.574	22.67	1.801	24.9	7.74	24.71	0.568	24.2	1.09	25.09	2.286	25.68	1.346	25.77	0.5515	25.88	1.709	25.18	2.357	24.93	2.175	25.15	2.877	25.71	2.344	25.21	0.781	26.24	0.5652	26.93	1.148	25.04
4.703	23.63	1.009	24.98	4.503	23.55	0.9356	23.81	3.978	23.37	3.56	24.65	1.129	24.44	1.359	22.74	0.8693	24.09	2.574	22.72	1.801	24.83	7.74	24.92	0.5681	24.16	1.09	24.99	2.286	25.67	1.346	25.91	0.5516	26.22	1.709	25.13	2.357	24.72	2.175	25.16	2.877	25.76	2.344	25.32	0.7811	26.19	0.5653	27.08	1.149	25.04
4.703	23.48	1.009	24.86	4.503	23.66	0.9357	23.88	3.978	23.36	3.56	24.8	1.129	24.25	1.359	22.96	0.8694	23.89	2.574	22.8	1.801	25.09	7.74	24.79	0.5682	23.68	1.09	24.8	2.286	25.6	1.346	25.96	0.5517	26.13	1.709	25.16	2.358	24.46	2.176	25.24	2.877	25.57	2.344	25.21	0.7813	26.32	0.5654	27.11	1.149	24.95
4.703	23.58	1.009	24.8	4.504	23.57	0.9358	23.85	3.978	23.27	3.56	24.69	1.129	24.34	1.359	22.43	0.8695	24.01	2.574	23.17	1.801	24.9	7.74	24.81	0.5683	23.97	1.09	24.84	2.286	25.67	1.346	26.07	0.5518	26.07	1.709	25.08	2.358	24.54	2.176	25.34	2.877	25.63	2.344	25.22	0.7814	26.25	0.5655	27.05	1.149	24.9
4.704	23.6	1.009	24.75	4.504	23.57	0.9359	23.89	3.978	23.55	3.56	24.65	1.129	24.49	1.359	22.27	0.8696	23.84	2.574	23.3	1.801	24.93	7.74	24.84	0.5684	24.1	1.09	24.9	2.286	25.59	1.346	25.94	0.5519	26.03	1.709	24.88	2.358	24.46	2.176	25.33	2.877	25.6	2.344	25.18	0.7815	26.14	0.5656	27.39	1.149	24.8
4.704	23.41	1.009	24.73	4.504	23.55	0.936	23.86	3.978	23.76	3.56	24.76	1.13	24.73	1.359	22.58	0.8697	23.8	2.574	22.71	1.801	25.31	7.741	24.91	0.5685	24.42	1.091	24.95	2.286	25.63	1.346	25.9	0.552	26.07	1.709	24.95	2.358	24.65	2.176	25.44	2.877	25.65	2.344	25.12	0.7816	26	0.5657	27.42	1.149	24.93
4.704	23.24	1.009	24.67	4.504	23.59	0.9361	23.92	3.978	23.26	3.56	24.85	1.13	24.89	1.359	22.72	0.8698	23.43	2.574	22.59	1.801	25.21	7.741	24.86	0.5686	24.41	1.091	24.96	2.286	25.79	1.347	25.95	0.5521	26.24	1.709	24.84	2.358	24.72	2.176	25.33	2.877	25.59	2.344	25.18	0.7817	26.05	0.5658	27.25	1.149	24.77
4.704	23.25	1.009	24.6	4.504	23.65	0.9363	23.97	3.978	23.2	3.561	24.76	1.13	24.95	1.36	22.91	0.8699	23.41	2.574	22.76	1.802	24.81	7.741	24.85	0.5688	24.24	1.091	24.71	2.286	25.77	1.347	25.92	0.5522	26.16	1.709	24.88	2.358	24.61	2.176	25.33	2.877	25.57	2.345	25.3	0.7818	25.92	0.5659	27.19	1.149	24.75
4.704	23.34	1.009	24.59	4.504	23.67	0.9364	23.92	3.979	23.34	3.561	24.64	1.13	24.93	1.36	22.79	0.87	23.21	2.574	23.08	1.802	24.55	7.741	24.94	0.5689	24.31	1.091	24.88	2.286	25.69	1.347	25.95	0.5523	26.11	1.709	24.85	2.358	24.61	2.176	25.12	2.877	25.71	2.345	25.37	0.7819	26.02	0.566	27.68	1.149	24.64
4.704	23.32	1.009	24.49	4.504	23.68	0.9365	24.13	3.979	23.68	3.561	24.8	1.13	24.82	1.36	22.86	0.8701	23.29	2.574	23.11	1.802	24.69	7.741	24.88	0.569	24.22	1.091	25.04	2.286	26.05	1.347	26.06	0.5524	26	1.709	24.84	2.358	24.72	2.176	25.4	2.878	25.72	2.345	25.26	0.782	25.9	0.5661	27.45	1.149	24.76
4.704	23.23	1.01	24.54	4.504	23.69	0.9366	24.15	3.979	23.88	3.561	25.02	1.13	24.77	1.36	22.82	0.8702	23.18	2.575	22.99	1.802	24.77	7.741	25.2	0.5691	24.36	1.091	25	2.287	26.11	1.347	26.16	0.5525	25.95	1.71	24.95	2.358	24.66	2.176	25.59	2.878	25.69	2.345	25.28	0.7821	26.03	0.5663	27.13	1.149	24.78
4.704	23.25	1.01	24.57	4.504	23.67	0.9367	23.83	3.979	23.67	3.561	24.86	1.13	24.88	1.36	22.95	0.8703	23.53	2.575	22.81	1.802	24.86	7.741	25.28	0.5692	24.34	1.091	25.09	2.287	25.88	1.347	25.92	0.5526	25.8	1.71	24.88	2.358	24.69	2.176	25.47	2.878	25.64	2.345	25.28	0.7822	26.08	0.5664	26.94	1.15	24.61
4.704	22.9	1.01	24.56	4.504	23.81	0.9368	23.92	3.979	23.38	3.561	24.68	1.13	24.97	1.36	22.99	0.8704	23.79	2.575	22.79	1.802	24.78	7.741	25.32	0.5693	24.22	1.091	25.07	2.287	26.39	1.347	25.9	0.5527	26.06	1.71	24.85	2.359	24.96	2.177	25.28	2.878	25.67	2.345	25.27	0.7823	26.03	0.5665	27.03	1.15	24.33
4.704	22.6	1.01	24.19	4.505	23.82	0.9369	24.18	3.979	23.38	3.561	24.74	1.13	24.8	1.36	23.1	0.8705	23.21	2.575	23	1.802	24.55	7.741	25.19	0.5694	24.45	1.091	25.09	2.287	26.46	1.347	25.81	0.5528	25.93	1.71	24.85	2.359	24.82	2.177	25.27	2.878	25.7	2.345	25.41	0.7824	25.93	0.5666	27.25	1.15	24.46
4.705	22.77	1.01	24.26	4.505	23.76	0.937	24.18	3.979	23.54	3.561	24.86	1.131	24.77	1.36	23.09	0.8706	23.2	2.575	23.15	1.802	24.67	7.741	25.2	0.5695	24.43	1.091	24.98	2.287	26.13	1.347	25.94	0.5529	26.03	1.71	24.77	2.359	24.82	2.177	25.36	2.878	25.7	2.345	25.38	0.7825	25.98	0.5667	27.37	1.15	24.53
4.705	22.73	1.01	24.17	4.505	23.77	0.9371	24.16	3.979	23.82	3.561	24.87	1.131	24.72	1.36	23.03	0.8707	23.35	2.575	23.06	1.802	24.57	7.742	25.1	0.5696	24.36	1.092	24.97	2.287	25.92	1.348	25.87	0.553	26.12	1.71	24.85	2.359	24.87	2.177	25.52	2.878	25.7	2.345	25.24	0.7826	25.99	0.5668	27.1	1.15	24.56
4.705	22.76	1.01	24.14	4.505	23.62	0.9372	23.99	3.979	23.78	3.561	24.9	1.131	24.75	1.361	23.09	0.8708	23.8	2.575	23.08	1.803	24.61	7.742	25.04	0.5697	24.31	1.092	24.97	2.287	25.68	1.348	25.81	0.5531	25.96	1.71	24.92	2.359	24.82	2.177	25.56	2.878	25.62	2.346	25.15	0.7827	25.84	0.5669	26.98	1.15	24.65
4.705	23.02	1.01	24.18	4.505	23.56	0.9373	23.77	3.979	23.63	3.562	24.88	1.131	24.74	1.361	23.2	0.8709	23.79	2.575	23.12	1.803	24.66	7.742	25.01	0.5698	24.42	1.092	24.98	2.287	25.84	1.348	25.85	0.5532	25.78	1.71	24.81	2.359	24.94	2.177	25.43	2.878	25.6	2.346	25.01	0.7828	25.87	0.567	27.05	1.15	24.51
4.705	23.44	1.01	24.26	4.505	23.51	0.9374	23.88	3.98	23.65	3.562	24.84	1.131	24.73	1.361	23.27	0.871	23.75	2.575	23.2	1.803	24.66	7.742	25.01	0.5699	24.45	1.092	24.93	2.287	26.09	1.348	25.86	0.5533	25.85	1.71	24.8	2.359	25.06	2.177	25.35	2.878	25.62	2.346	24.78	0.7829	26	0.5671	27.13	1.15	24.52
4.705	22.82	1.011	23.95	4.505	23.22	0.9375	23.98	3.98	23.72	3.562	24.96	1.131	24.58	1.361	23.18	0.8711	23.66	2.576	23.18	1.803	24.68	7.742	25.01	0.57	24.4	1.092	24.94	2.288	26.17	1.348	25.78	0.5534	25.86	1.711	24.9	2.359	25.07	2.177	25.53	2.879	25.61	2.346	24.4	0.783	25.98	0.5672	27.13	1.15	24.63
4.705	22.72	1.011	24.08	4.505	23.08	0.9376	23.93	3.98	23.96	3.562	24.89	1.131	24.78	1.361	23.17	0.8713	23.6	2.576	23.38	1.803	24.55	7.742	25.05	0.5701	24.3	1.092	24.98	2.288	25.88	1.348	25.87	0.5535	25.77	1.711	24.84	2.359	25.2	2.177	25.65	2.879	25.75	2.346	24.52	0.7831	25.9	0.5673	26.93	1.151	24.55
4.705	22.91	1.011	24.1	4.505	23.23	0.9377	23.83	3.98	23.94	3.562	24.83	1.131	24.72	1.361	23.32	0.8714	23.65	2.576	23.46	1.803	24.57	7.742	25.02	0.5702	24.47	1.092	24.98	2.288	25.73	1.348	25.77	0.5536	25.85	1.711	24.92	2.359	25.2	2.178	25.9	2.879	25.52	2.346	24.66	0.7832	25.86	0.5674	26.96	1.151	24.32
4.705	23.28	1.011	24.2	4.506	23.23	0.9378	23.98	3.98	23.98	3.562	24.81	1.131	24.81	1.361	23.3	0.8715	23.87	2.576	23.31	1.803	24.61	7.742	25.03	0.5703	24.5	1.092	25.03	2.288	25.76	1.348	25.74	0.5538	25.75	1.711	24.95	2.36	25.33	2.178	25.49	2.879	25.5	2.346	24.6	0.7833	26.03	0.5675	26.87	1.151	24.27
4.706	23.57	1.011	24.02	4.506	23.19	0.9379	23.91	3.98	23.98	3.562	25.06	1.131	24.56	1.361	23.12	0.8716	23.9	2.576	23.44	1.803	24.74	7.742	25.08	0.5704	24.71	1.092	24.86	2.288	25.83	1.348	25.79	0.5539	25.93	1.711	24.96	2.36	25.34	2.178	25.36	2.879	25.56	2.346	24.75	0.7834	26.08	0.5676	26.78	1.151	24.51
4.706	23.39	1.011	23.86	4.506	23.26	0.938	23.95	3.98	24.13	3.562	25.11	1.132	24.61	1.361	23.27	0.8717	23.79	2.576	23.48	1.803	24.55	7.743	25.06	0.5705	24.67	1.093	24.87	2.288	25.76	1.348	25.84	0.554	25.91	1.711	25.16	2.36	25.33	2.178	25.28	2.879	25.65	2.346	25.16	0.7835	25.86	0.5677	26.92	1.151	24.6
4.706	23.31	1.011	24.05	4.506	23.58	0.9381	23.85	3.98	24.07	3.562	25.25	1.132	24.68	1.361	23.31	0.8718	23.79	2.576	23.53	1.803	24.51	7.743	25.23	0.5706	24.67	1.093	24.9	2.288	25.78	1.349	26	0.5541	25.89	1.711	25.1	2.36	25.37	2.178	25.22	2.879	25.62	2.346	24.38	0.7836	25.84	0.5678	26.96	1.151	24.38
4.706	23.25	1.011	24.26	4.506	23.12	0.9382	23.79	3.98	24.05	3.563	25.04	1.132	24.63	1.362	23.33	0.8719	23.85	2.576	23.58	1.804	24.27	7.743	25.05	0.5707	24.76	1.093	24.9	2.288	25.78	1.349	26.21	0.5542	25.94	1.711	24.73	2.36	25.47	2.178	25.09	2.879	25.27	2.347	24.33	0.7838	26.11	0.5679	26.98	1.151	24.34
4.706	23.2	1.011	24.06	4.506	23.08	0.9383	23.89	3.981	24.12	3.563	25.1	1.132	24.63	1.362	23.38	0.872	23.97	2.576	23.67	1.804	24.31	7.743	25.16	0.5708	24.74	1.093	25.17	2.288	25.67	1.349	26.17	0.5543	25.98	1.711	24.89	2.36	25.48	2.178	25.22	2.879	25.24	2.347	24.69	0.7839	26.28	0.568	26.89	1.151	24.45
4.706	23.23	1.011	23.96	4.506	23.24	0.9384	23.92	3.981	24.26	3.563	25.47	1.132	24.7	1.362	23.35	0.8721	23.88	2.576	23.66	1.804	24.36	7.743	25.21	0.5709	24.8	1.093	25.09	2.288	25.63	1.349	25.81	0.5544	25.93	1.711	25.16	2.36	25.67	2.178	25.4	2.879	25.52	2.347	24.97	0.784	26.03	0.5681	26.84	1.151	24.24
4.706	23.35	1.012	24.05	4.506	23.41	0.9385	23.84	3.981	24.37	3.563	25.46	1.132	24.73	1.362	23.45	0.8722	23.92	2.577	23.64	1.804	24.39	7.743	25.29	0.571	24.9	1.093	25.32	2.289	25.54	1.349	26.37	0.5545	26.1	1.712	25.07	2.36	25.47	2.178	25.35	2.88	25.54	2.347	25.24	0.7841	25.79	0.5682	26.86	1.151	24.32
4.706	23.46	1.012	24.07	4.506	23.64	0.9386	23.85	3.981	24.27	3.563	25.27	1.132	24.63	1.362	23.4	0.8723	24.11	2.577	23.84	1.804	24.28	7.743	25.27	0.5711	24.99	1.093	25	2.289	25.46	1.349	26.56	0.5546	26.24	1.712	24.94	2.36	25.42	2.178	25.23	2.88	25.35	2.347	24.86	0.7842	25.94	0.5683	26.79	1.152	24.48
4.706	23.42	1.012	23.95	4.506	23.42	0.9388	23.85	3.981	24.38	3.563	24.86	1.132	24.57	1.362	23.4	0.8724	24.03	2.577	23.83	1.804	24.21	7.743	25.23	0.5713	25.06	1.093	25.02	2.289	25.49	1.349	26.4	0.5547	26.36	1.712	24.72	2.361	25.46	2.179	25.23	2.88	25.29	2.347	24.7	0.7843	25.96	0.5684	26.77	1.152	24.27
4.706	23.36	1.012	23.93	4.507	23.35	0.9389	23.83	3.981	24.35	3.563	24.76	1.132	24.75	1.362	23.43	0.8725	24.04	2.577	23.93	1.804	24.06	7.743	25.31	0.5714	25.06	1.093	25.51	2.289	25.44	1.349	26.12	0.5548	26.04	1.712	24.75	2.361	25.81	2.179	25.23	2.88	25.24	2.347	24.76	0.7844	25.99	0.5685	26.74	1.152	24.13
4.707	23.46	1.012	23.94	4.507	23.3	0.939	23.8	3.981	24.29	3.563	24.97	1.133	24.78	1.362	23.55	0.8726	24.09	2.577	23.78	1.804	24.16	7.743	25.26	0.5715	25.13	1.093	25.46	2.289	25.38	1.349	25.91	0.5549	26.5	1.712	24.98	2.361	25.79	2.179	25.2	2.88	25.27	2.347	24.95	0.7845	25.94	0.5686	26.78	1.152	24.19
4.707	23.29	1.012	23.97	4.507	23.38	0.9391	23.77	3.981	24.28	3.563	25.14	1.133	24.66	1.362	23.58	0.8727	24.36	2.577	23.62	1.804	24.05	7.744	25.3	0.5716	25.11	1.094	25.27	2.289	25.43	1.349	26.04	0.555	26.89	1.712	24.82	2.361	25.9	2.179	25.24	2.88	25.63	2.347	25.12	0.7846	26.11	0.5688	26.68	1.152	24.19
4.707	23.37	1.012	24.07	4.507	23.59	0.9392	23.64	3.981	24.41	3.563	25.07	1.133	24.68	1.363	23.63	0.8728	24.19	2.577	23.92	1.804	24.05	7.744	25	0.5717	25.18	1.094	24.97	2.289	25.43	1.35	26.19	0.5551	26.61	1.712	24.61	2.361	25.96	2.179	25.29	2.88	25.45	2.348	25.04	0.7847	25.93	0.5689	26.68	1.152	24.21
4.707	23.31	1.012	23.92	4.507	23.68	0.9393	23.34	3.981	24.23	3.564	24.96	1.133	24.75	1.363	23.61	0.8729	24.2	2.577	23.74	1.805	24.05	7.744	25.27	0.5718	25.16	1.094	25.03	2.289	25.23	1.35	26.27	0.5552	26.22	1.712	24.65	2.361	26.11	2.179	25.39	2.88	25.3	2.348	25.16	0.7848	25.99	0.569	26.75	1.152	24.24
4.707	23.33	1.012	23.89	4.507	23.59	0.9394	23.42	3.982	24.41	3.564	24.87	1.133	24.71	1.363	23.68	0.873	24.22	2.577	23.71	1.805	23.95	7.744	25.43	0.5719	25.38	1.094	25.13	2.289	25.07	1.35	26.38	0.5553	26.05	1.712	24.8	2.361	25.91	2.179	25.52	2.88	25.24	2.348	25.16	0.7849	26.09	0.5691	26.75	1.152	24.26
4.707	23.4	1.013	23.94	4.507	23.68	0.9395	23.47	3.982	24.42	3.564	25.02	1.133	24.84	1.363	23.88	0.8731	24.34	2.578	23.67	1.805	23.93	7.744	25.2	0.572	25.43	1.094	25.23	2.289	25.15	1.35	26.09	0.5554	26.22	1.713	24.76	2.361	25.76	2.179	25.63	2.881	25.4	2.348	25.17	0.785	25.94	0.5692	26.66	1.152	24.21
4.707	23.43	1.013	24.03	4.507	23.68	0.9396	23.35	3.982	24.43	3.564	24.82	1.133	24.87	1.363	23.98	0.8732	24.49	2.578	23.76	1.805	23.97	7.744	25.14	0.5721	25.47	1.094	25.23	2.29	25.17	1.35	26.05	0.5555	26.44	1.713	24.6	2.361	25.56	2.179	25.83	2.881	25.42	2.348	25.28	0.7851	25.97	0.5693	26.49	1.153	24.19
4.707	23.55	1.013	23.96	4.507	23.74	0.9397	23.37	3.982	24.39	3.564	24.75	1.133	24.83	1.363	24.04	0.8733	24.31	2.578	23.88	1.805	23.76	7.744	25.05	0.5722	25.6	1.094	25.13	2.29	25.14	1.35	26.06	0.5556	26.41	1.713	24.66	2.361	25.6	2.179	25.54	2.881	25.38	2.348	25.24	0.7852	25.95	0.5694	26.53	1.153	23.98
4.707	23.47	1.013	24	4.508	23.67	0.9398	23.7	3.982	24.57	3.564	24.87	1.133	24.86	1.363	24.19	0.8734	24.29	2.578	24.01	1.805	23.67	7.744	25.02	0.5723	25.72	1.094	24.92	2.29	25.26	1.35	26.07	0.5557	26.45	1.713	24.75	2.362	25.66	2.18	25.62	2.881	25.4	2.348	25.27	0.7853	26.1	0.5695	26.51	1.153	24.13
4.708	23.63	1.013	23.99	4.508	23.81	0.9399	23.92	3.982	24.71	3.564	24.82	1.133	24.85	1.363	24.32	0.8735	24.21	2.578	24.13	1.805	23.79	7.744	25.24	0.5724	25.51	1.094	25.03	2.29	25.18	1.35	25.94	0.5558	26.11	1.713	24.69	2.362	25.74	2.18	26.12	2.881	25.43	2.348	25.27	0.7854	26.33	0.5696	26.45	1.153	23.97
4.708	23.75	1.013	23.87	4.508	23.82	0.94	23.37	3.982	24.87	3.564	24.94	1.134	25.02	1.363	24.01	0.8736	24.34	2.578	24.3	1.805	23.88	7.744	25.31	0.5725	25.4	1.094	25.09	2.29	25.16	1.35	25.92	0.5559	26.14	1.713	24.87	2.362	25.71	2.18	26.09	2.881	25.57	2.348	25.37	0.7855	26.04	0.5697	26.21	1.153	24.04
4.708	23.87	1.013	23.76	4.508	23.85	0.9401	23.38	3.982	25.02	3.564	24.88	1.134	24.95	1.363	24.07	0.8738	24.52	2.578	24.34	1.805	23.83	7.745	25.29	0.5726	25.39	1.095	24.99	2.29	25.05	1.351	25.88	0.556	26.1	1.713	24.82	2.362	25.64	2.18	25.89	2.881	25.55	2.348	25.34	0.7856	25.91	0.5698	26.1	1.153	24.26
4.708	23.94	1.013	23.74	4.508	23.89	0.9402	23.43	3.982	24.99	3.564	24.87	1.134	24.97	1.364	24	0.8739	24.53	2.578	24.37	1.806	23.83	7.745	25.14	0.5727	25.44	1.095	25.05	2.29	25.03	1.351	25.84	0.5561	26.1	1.713	24.76	2.362	25.63	2.18	25.51	2.881	25.5	2.349	25.47	0.7857	25.93	0.5699	26.26	1.153	24.17
4.708	23.94	1.013	23.86	4.508	23.86	0.9403	23.71	3.983	24.83	3.565	24.71	1.134	24.9	1.364	24.21	0.874	24.44	2.578	24.22	1.806	23.81	7.745	25.15	0.5728	25.33	1.095	25.11	2.29	25.19	1.351	25.86	0.5563	26.21	1.713	24.65	2.362	25.71	2.18	25.44	2.881	25.47	2.349	25.44	0.7858	25.92	0.57	26.39	1.153	24.11
4.708	23.99	1.013	23.62	4.508	23.94	0.9404	23.9	3.983	24.69	3.565	24.72	1.134	24.89	1.364	24.11	0.8741	24.49	2.578	24.06	1.806	23.94	7.745	25.22	0.5729	25.38	1.095	25.05	2.29	25.17	1.351	25.73	0.5564	25.92	1.713	24.67	2.362	25.61	2.18	25.78	2.881	25.58	2.349	25.49	0.7859	25.92	0.5701	26.33	1.153	24.25
4.708	23.87	1.014	23.73	4.508	24	0.9405	23.83	3.983	24.69	3.565	24.64	1.134	24.75	1.364	23.99	0.8742	24.53	2.579	24.16	1.806	23.8	7.745	25.2	0.573	25.26	1.095	24.83	2.291	24.94	1.351	25.77	0.5565	25.96	1.714	24.8	2.362	25.58	2.18	25.8	2.882	25.53	2.349	25.53	0.786	25.68	0.5702	26.13	1.153	24.49
4.708	23.94	1.014	23.87	4.508	24.01	0.9406	23.7	3.983	24.72	3.565	24.58	1.134	24.75	1.364	24.07	0.8743	24.7	2.579	24.2	1.806	23.82	7.745	25.12	0.5731	25.3	1.095	24.88	2.291	25.06	1.351	25.77	0.5566	26.03	1.714	24.75	2.362	25.6	2.18	25.62	2.882	25.54	2.349	25.53	0.7861	25.45	0.5703	26.15	1.154	24.21
4.708	24.04	1.014	23.95	4.508	24.19	0.9407	23.52	3.983	24.75	3.565	24.53	1.134	24.75	1.364	24.04	0.8744	24.79	2.579	24.21	1.806	23.77	7.745	25.06	0.5732	25.25	1.095	24.74	2.291	25.17	1.351	25.64	0.5567	25.88	1.714	24.65	2.363	25.52	2.181	25.55	2.882	25.4	2.349	25.73	0.7863	25.31	0.5704	26.02	1.154	24.22
4.708	24.15	1.014	23.81	4.509	24.23	0.9408	23.63	3.983	24.74	3.565	24.71	1.134	24.77	1.364	23.84	0.8745	25.16	2.579	24.21	1.806	23.82	7.745	25.13	0.5733	25.17	1.095	24.94	2.291	25.05	1.351	25.59	0.5568	25.95	1.714	24.42	2.363	25.65	2.181	25.43	2.882	25.28	2.349	25.74	0.7864	25.24	0.5705	26.14	1.154	24.31
4.709	24.15	1.014	23.51	4.509	24.27	0.9409	23.72	3.983	24.88	3.565	24.52	1.134	24.68	1.364	23.94	0.8746	25.1	2.579	24.15	1.806	23.93	7.745	25.19	0.5734	25.07	1.095	24.82	2.291	25.04	1.351	25.55	0.5569	25.72	1.714	24.28	2.363	25.78	2.181	25.41	2.882	24.94	2.349	25.76	0.7865	25.35	0.5706	26.07	1.154	24.43
4.709	24.01	1.014	23.58	4.509	24.19	0.941	23.68	3.983	24.77	3.565	24.55	1.135	24.72	1.364	23.87	0.8747	25.04	2.579	24.2	1.806	23.88	7.746	25.1	0.5735	25.09	1.096	24.82	2.291	25.02	1.351	25.49	0.557	25.69	1.714	24.3	2.363	25.75	2.181	25.34	2.882	24.96	2.349	25.65	0.7866	25.26	0.5707	26.01	1.154	24.22
4.709	24.03	1.014	23.88	4.509	24.13	0.9411	23.62	3.983	24.8	3.565	24.35	1.135	24.78	1.364	24.08	0.8748	24.88	2.579	24.23	1.806	23.89	7.746	25.09	0.5736	25.1	1.096	24.88	2.291	25.04	1.352	25.44	0.5571	25.58	1.714	24.35	2.363	25.7	2.181	25.44	2.882	24.95	2.349	25.61	0.7867	25.44	0.5708	26.09	1.154	24.07
4.709	24.28	1.014	23.87	4.509	24.18	0.9413	23.72	3.983	24.77	3.566	24.36	1.135	24.61	1.365	23.94	0.8749	24.86	2.579	24.33	1.807	23.77	7.746	25.09	0.5738	25.18	1.096	24.63	2.291	24.91	1.352	25.26	0.5572	25.72	1.714	24.35	2.363	25.79	2.181	25.5	2.882	24.92	2.35	25.55	0.7868	26	0.5709	26.21	1.154	24.2
4.709	24.59	1.014	23.9	4.509	24.11	0.9414	23.78	3.984	24.79	3.566	24.33	1.135	24.6	1.365	23.87	0.875	25.03	2.579	24.22	1.807	23.81	7.746	25.11	0.5739	25.26	1.096	24.63	2.291	24.76	1.352	25.35	0.5573	25.58	1.714	24.76	2.363	25.77	2.181	25.39	2.882	25.04	2.35	25.73	0.7869	25.33	0.571	26.13	1.154	24.09
4.709	24.58	1.014	23.73	4.509	24.13	0.9415	23.7	3.984	24.81	3.566	24.43	1.135	24.59	1.365	23.8	0.8751	24.94	2.579	24.19	1.807	23.87	7.746	25.16	0.574	25.26	1.096	24.56	2.291	24.83	1.352	25.31	0.5574	25.66	1.714	24.85	2.363	25.83	2.181	25.4	2.883	25.72	2.35	25.81	0.787	25.2	0.5711	26.1	1.154	24.13
4.709	24.56	1.015	23.89	4.509	24.32	0.9416	23.8	3.984	24.8	3.566	24.11	1.135	24.66	1.365	23.78	0.8752	24.83	2.58	24.19	1.807	23.74	7.746	25.23	0.5741	25.17	1.096	24.22	2.292	24.84	1.352	25.25	0.5575	25.53	1.715	24.21	2.363	25.82	2.181	25.26	2.883	24.91	2.35	25.66	0.7871	25.63	0.5713	26.12	1.154	24.25
4.709	24.45	1.015	23.9	4.509	24.36	0.9417	23.9	3.984	24.83	3.566	24.12	1.135	24.77	1.365	23.78	0.8753	24.82	2.58	24.15	1.807	23.75	7.746	25.28	0.5742	25.23	1.096	24.32	2.292	24.69	1.352	25.35	0.5576	25.47	1.715	24.25	2.363	25.67	2.181	25.28	2.883	24.85	2.35	25.55	0.7872	26.02	0.5714	26.06	1.155	24.22
4.709	24.21	1.015	23.96	4.509	24.16	0.9418	23.83	3.984	24.88	3.566	23.99	1.135	24.95	1.365	23.93	0.8754	24.83	2.58	24.26	1.807	23.64	7.746	25.21	0.5743	25.42	1.096	24.44	2.292	24.89	1.352	25.36	0.5577	25.41	1.715	24.43	2.364	25.92	2.182	25.14	2.883	25.17	2.35	25.81	0.7873	25.98	0.5715	26.29	1.155	24.1
4.709	23.95	1.015	23.8	4.51	24.29	0.9419	23.85	3.984	24.67	3.566	24.22	1.135	24.99	1.365	23.98	0.8755	24.84	2.58	24.28	1.807	23.72	7.746	25.19	0.5744	25.19	1.096	24.38	2.292	24.88	1.352	25.19	0.5578	25.46	1.715	24.69	2.364	25.99	2.182	25.18	2.883	25.22	2.35	25.96	0.7874	25.76	0.5716	26.35	1.155	24.27
4.71	24.26	1.015	23.67	4.51	24.45	0.942	23.92	3.984	24.46	3.566	24.26	1.136	25.03	1.365	23.99	0.8756	24.84	2.58	24.25	1.807	23.64	7.746	25.42	0.5745	25.28	1.096	24.28	2.292	24.84	1.352	25.31	0.5579	25.48	1.715	24.68	2.364	25.75	2.182	24.98	2.883	25.35	2.35	26.11	0.7875	25.67	0.5717	26.33	1.155	24.12
4.71	24.34	1.015	23.83	4.51	24.74	0.9421	24.2	3.984	24.86	3.566	24.06	1.136	24.58	1.365	24.02	0.8757	24.78	2.58	24.39	1.807	23.49	7.747	25.39	0.5746	25.19	1.097	24.12	2.292	24.8	1.353	25.38	0.558	25.56	1.715	24.79	2.364	25.68	2.182	24.87	2.883	25.07	2.35	26.16	0.7876	25.6	0.5718	26.14	1.155	24.16
4.71	24.44	1.015	23.78	4.51	24.78	0.9422	24.18	3.984	24.76	3.566	23.95	1.136	24.97	1.366	23.94	0.8758	24.89	2.58	24.03	1.808	23.56	7.747	25.38	0.5747	25.24	1.097	24.29	2.292	24.8	1.353	25.25	0.5581	25.54	1.715	24.63	2.364	25.73	2.182	25.08	2.883	25.01	2.351	26.33	0.7877	25.86	0.5719	26.26	1.155	24.2
4.71	24.29	1.015	23.96	4.51	24.88	0.9423	24.33	3.984	24.68	3.567	24.03	1.136	25.45	1.366	23.95	0.8759	24.67	2.58	23.99	1.808	23.64	7.747	25.61	0.5748	25.37	1.097	24.37	2.292	24.8	1.353	25.17	0.5582	25.33	1.715	24.48	2.364	25.92	2.182	25.11	2.883	25.06	2.351	26.26	0.7878	25.96	0.572	26.31	1.155	24.07
4.71	24.12	1.015	23.85	4.51	24.83	0.9424	24.25	3.985	24.76	3.567	24.02	1.136	25.4	1.366	23.88	0.876	24.71	2.58	24.11	1.808	23.77	7.747	25.69	0.5749	25.62	1.097	24.36	2.292	24.71	1.353	25.22	0.5583	25.4	1.715	24.66	2.364	26.03	2.182	24.89	2.883	25.23	2.351	26.17	0.7879	25.97	0.5721	26.32	1.155	24.19
4.71	24.18	1.016	23.76	4.51	24.65	0.9425	24.37	3.985	24.68	3.567	24.02	1.136	25.11	1.366	24.21	0.8761	24.62	2.581	24.02	1.808	23.75	7.747	25.41	0.575	25.56	1.097	24.29	2.293	24.74	1.353	25.41	0.5584	25.49	1.716	24.73	2.364	25.99	2.182	24.82	2.884	25.34	2.351	26.12	0.788	25.84	0.5722	26.28	1.155	24.27
4.71	24.12	1.016	23.79	4.51	24.55	0.9426	24.24	3.985	24.71	3.567	24.02	1.136	24.79	1.366	24.13	0.8763	24.76	2.581	24.03	1.808	23.61	7.747	25.77	0.5751	25.4	1.097	23.93	2.293	24.83	1.353	25.31	0.5585	25.49	1.716	24.66	2.364	25.89	2.182	24.87	2.884	25.3	2.351	26.1	0.7881	25.92	0.5723	26.22	1.156	24.14
4.71	24.22	1.016	23.85	4.51	24.71	0.9427	24.35	3.985	24.59	3.567	23.85	1.136	24.88	1.366	23.99	0.8764	24.73	2.581	24.38	1.808	23.36	7.747	26.04	0.5752	25.38	1.097	24.15	2.293	24.85	1.353	25.2	0.5586	25.32	1.716	24.59	2.364	25.86	2.183	24.87	2.884	25.19	2.351	26.24	0.7882	26.04	0.5724	26.16	1.156	24.05
4.71	24.16	1.016	23.82	4.511	24.71	0.9428	24.47	3.985	24.75	3.567	24	1.136	25.03	1.366	23.94	0.8765	24.71	2.581	24.23	1.808	23.61	7.747	25.84	0.5753	25.43	1.097	24.25	2.293	24.65	1.353	25.14	0.5588	25.26	1.716	24.63	2.365	25.96	2.183	24.95	2.884	25.15	2.351	26.17	0.7883	25.86	0.5725	26.43	1.156	24.05
4.711	24.18	1.016	23.81	4.511	24.7	0.9429	24.48	3.985	24.84	3.567	24.05	1.136	25.09	1.366	24.12	0.8766	24.71	2.581	23.94	1.808	23.7	7.747	25.57	0.5754	25.52	1.097	24.36	2.293	24.8	1.353	25.18	0.5589	25.35	1.716	24.76	2.365	25.93	2.183	24.97	2.884	25.3	2.351	26.24	0.7884	25.96	0.5726	26.32	1.156	23.96
4.711	24.18	1.016	23.74	4.511	24.56	0.943	24.45	3.985	24.71	3.567	24.07	1.137	25.12	1.366	24.09	0.8767	24.77	2.581	24.06	1.808	23.66	7.748	25.36	0.5755	25.5	1.098	24.11	2.293	24.69	1.353	25.18	0.559	25.3	1.716	24.84	2.365	25.83	2.183	24.95	2.884	25.41	2.351	26.19	0.7885	25.99	0.5727	25.96	1.156	24.01
4.711	24.22	1.016	23.74	4.511	24.6	0.9431	24.47	3.985	24.47	3.567	24.01	1.137	24.92	1.366	24.15	0.8768	24.7	2.581	24.14	1.808	23.49	7.748	25.45	0.5756	25.44	1.098	24.29	2.293	24.7	1.354	25.04	0.5591	25.38	1.716	24.88	2.365	25.72	2.183	24.65	2.884	25.54	2.351	26.19	0.7886	26.01	0.5728	26.08	1.156	24.07
4.711	24.23	1.016	23.67	4.511	24.69	0.9432	24.43	3.985	24.64	3.568	24.08	1.137	24.92	1.367	24.06	0.8769	24.75	2.581	24.29	1.809	23.66	7.748	25.3	0.5757	25.43	1.098	24.24	2.293	24.85	1.354	25.01	0.5592	25.22	1.716	24.9	2.365	25.76	2.183	24.78	2.884	25.63	2.352	26.14	0.7888	26.03	0.5729	26.3	1.156	23.88
4.711	24.24	1.016	23.64	4.511	24.68	0.9433	24.54	3.986	24.69	3.568	23.94	1.137	24.76	1.367	24.08	0.877	24.59	2.581	24.24	1.809	23.49	7.748	25.44	0.5758	25.39	1.098	24.17	2.293	24.95	1.354	25.07	0.5593	25.25	1.716	24.85	2.365	25.69	2.183	25	2.884	25.45	2.352	26.07	0.7889	26.1	0.573	26.18	1.156	23.41
4.711	24.36	1.016	23.48	4.511	24.73	0.9434	24.52	3.986	24.94	3.568	24.07	1.137	24.95	1.367	24.06	0.8771	24.55	2.581	24.15	1.809	23.62	7.748	25.66	0.5759	25.38	1.098	24.17	2.293	24.77	1.354	25.02	0.5594	25.3	1.716	24.84	2.365	25.64	2.183	24.97	2.884	25.64	2.352	26.11	0.789	26.3	0.5731	26.11	1.156	23.43
4.711	24.37	1.017	23.2	4.511	24.64	0.9435	24.53	3.986	24.87	3.568	24.09	1.137	24.92	1.367	24.08	0.8772	24.84	2.582	24.11	1.809	23.65	7.748	25.26	0.576	25.5	1.098	24.23	2.294	24.77	1.354	25.1	0.5595	25.19	1.717	24.89	2.365	25.54	2.183	24.83	2.885	25.76	2.352	26.06	0.7891	26.24	0.5732	26.04	1.156	23.57
4.711	24.35	1.017	23.15	4.511	24.65	0.9436	24.45	3.986	24.74	3.568	24.01	1.137	24.97	1.367	24.17	0.8773	24.83	2.582	24.11	1.809	23.68	7.748	25.07	0.5761	25.56	1.098	24.15	2.294	24.83	1.354	24.79	0.5596	25.14	1.717	24.9	2.365	25.52	2.183	24.66	2.885	25.73	2.352	26.03	0.7892	26.17	0.5733	26.04	1.157	23.76
4.711	24.37	1.017	23.16	4.511	24.62	0.9438	24.7	3.986	24.74	3.568	24.08	1.137	24.91	1.367	23.87	0.8774	24.69	2.582	24.24	1.809	23.68	7.748	25.21	0.5763	25.37	1.098	24.2	2.294	24.97	1.354	25.01	0.5597	25.15	1.717	25.01	2.366	25.68	2.184	24.76	2.885	25.86	2.352	26.19	0.7893	26.31	0.5734	25.95	1.157	23.78
4.711	24.37	1.017	23.15	4.512	24.65	0.9439	25.01	3.986	25.02	3.568	24.02	1.137	24.91	1.367	23.86	0.8775	24.71	2.582	24.29	1.809	23.7	7.748	25.21	0.5764	25.32	1.098	24.26	2.294	24.94	1.354	25.02	0.5598	25.16	1.717	25.09	2.366	25.66	2.184	24.84	2.885	25.87	2.352	26.33	0.7894	26.3	0.5735	25.97	1.157	24.37
4.712	24.24	1.017	23.16	4.512	24.64	0.944	25.16	3.986	25.07	3.568	23.95	1.138	24.6	1.367	24.01	0.8776	24.84	2.582	24.33	1.809	23.78	7.748	25.21	0.5765	25.23	1.098	24.26	2.294	24.83	1.354	24.96	0.5599	25.19	1.717	25.25	2.366	25.71	2.184	24.69	2.885	25.97	2.352	26.39	0.7895	26.17	0.5736	25.89	1.157	23.79
4.712	24.31	1.017	23.71	4.512	24.54	0.9441	24.91	3.986	24.97	3.568	24	1.138	24.66	1.367	23.99	0.8777	24.91	2.582	24.31	1.809	23.64	7.749	25.24	0.5766	25.26	1.099	24.28	2.294	24.78	1.354	25.05	0.56	25.18	1.717	25.36	2.366	25.71	2.184	24.79	2.885	25.89	2.352	26.24	0.7896	26.42	0.5738	25.84	1.157	23.54
4.712	24.68	1.017	23.57	4.512	24.55	0.9442	24.57	3.986	24.89	3.568	23.97	1.138	24.72	1.368	23.88	0.8778	24.97	2.582	24.27	1.809	23.53	7.749	25.12	0.5767	25.29	1.099	24.27	2.294	24.76	1.355	24.96	0.5601	25.07	1.717	25.25	2.366	25.65	2.184	24.59	2.885	25.89	2.353	26.18	0.7897	26.35	0.5739	26.04	1.157	23.68
4.712	24.5	1.017	23.09	4.512	24.61	0.9443	24.63	3.986	24.85	3.569	24.08	1.138	24.81	1.368	23.89	0.8779	24.89	2.582	24.3	1.81	23.87	7.749	25.01	0.5768	25.28	1.099	24.17	2.294	24.9	1.355	24.84	0.5602	25.19	1.717	25.33	2.366	25.79	2.184	24.7	2.885	26.06	2.353	26.1	0.7898	26.25	0.574	25.97	1.157	23.95
4.712	24.33	1.017	23.31	4.512	24.49	0.9444	24.74	3.987	24.97	3.569	24.02	1.138	24.57	1.368	23.94	0.878	24.76	2.582	24.33	1.81	23.94	7.749	25.15	0.5769	25.26	1.099	24.1	2.294	24.95	1.355	24.96	0.5603	25.08	1.717	25.39	2.366	25.89	2.184	24.52	2.885	26.05	2.353	26.4	0.7899	26.2	0.5741	26.05	1.157	24.11
4.712	24.25	1.018	23.47	4.512	24.62	0.9445	24.74	3.987	24.91	3.569	23.97	1.138	24.55	1.368	23.9	0.8781	24.82	2.583	24.17	1.81	23.73	7.749	25	0.577	25.3	1.099	24.07	2.294	24.91	1.355	24.85	0.5604	25.11	1.718	25.39	2.366	25.7	2.184	24.49	2.886	25.97	2.353	26.4	0.79	26.25	0.5742	25.92	1.157	24.14
4.712	24.37	1.018	23.86	4.512	24.6	0.9446	24.71	3.987	24.88	3.569	23.83	1.138	24.42	1.368	23.74	0.8782	24.99	2.583	24.15	1.81	23.61	7.749	24.99	0.5771	25.23	1.099	23.94	2.295	24.77	1.355	24.9	0.5605	25	1.718	25.44	2.366	25.86	2.184	24.44	2.886	25.96	2.353	26.03	0.7901	26.4	0.5743	25.98	1.158	23.9
4.712	24.47	1.018	23.82	4.512	24.54	0.9447	24.68	3.987	24.84	3.569	23.97	1.138	24.29	1.368	23.95	0.8783	25.04	2.583	24.07	1.81	23.57	7.749	25.01	0.5772	25.3	1.099	24.03	2.295	24.74	1.355	25.07	0.5606	25.07	1.718	25.38	2.366	25.92	2.184	24.54	2.886	26.04	2.353	25.94	0.7902	26.55	0.5744	26.09	1.158	23.75
4.712	24.46	1.018	23.68	4.513	24.42	0.9448	24.67	3.987	24.92	3.569	23.96	1.138	24.23	1.368	23.89	0.8784	24.91	2.583	24.21	1.81	23.38	7.749	24.96	0.5773	25.46	1.099	24.05	2.295	24.65	1.355	24.93	0.5607	25.09	1.718	25.51	2.367	26.24	2.185	24.52	2.886	26.09	2.353	26.25	0.7903	26.46	0.5745	26.15	1.158	23.73
4.713	24.3	1.018	23.59	4.513	24.66	0.9449	24.87	3.987	24.72	3.569	24.02	1.138	24.25	1.368	23.9	0.8785	24.87	2.583	24.28	1.81	23.61	7.749	25.01	0.5774	25.27	1.099	24.01	2.295	24.79	1.355	24.93	0.5608	24.97	1.718	25.5	2.367	26.31	2.185	24.42	2.886	26.25	2.353	26.02	0.7904	26.46	0.5746	26.04	1.158	24.06
4.713	24.17	1.018	23.52	4.513	24.69	0.945	24.71	3.987	24.73	3.569	23.7	1.139	24.16	1.368	23.92	0.8786	24.97	2.583	24.15	1.81	23.54	7.749	25.04	0.5775	25.29	1.099	23.9	2.295	24.64	1.355	24.99	0.5609	25.07	1.718	25.59	2.367	25.86	2.185	24.41	2.886	26.18	2.353	26.01	0.7905	26.61	0.5747	26.02	1.158	24.04
4.713	24.33	1.018	23.55	4.513	24.52	0.9451	24.77	3.987	24.84	3.569	23.75	1.139	24.23	1.368	23.97	0.8788	24.88	2.583	24.09	1.81	23.6	7.75	24.96	0.5776	25.31	1.1	23.91	2.295	24.69	1.356	25.09	0.561	25	1.718	25.61	2.367	26.2	2.185	24.6	2.886	26.03	2.353	26	0.7906	26.9	0.5748	26.03	1.158	24.01
4.713	24.38	1.018	23.86	4.513	24.47	0.9452	24.66	3.987	24.73	3.569	23.84	1.139	24.15	1.369	24	0.8789	24.95	2.583	24.21	1.811	23.45	7.75	24.88	0.5777	25.45	1.1	23.9	2.295	24.58	1.356	24.83	0.5611	25.06	1.718	25.64	2.367	26.6	2.185	24.53	2.886	26.1	2.354	26.14	0.7907	26.91	0.5749	26.11	1.158	23.96
4.713	24.43	1.018	23.74	4.513	24.52	0.9453	24.66	3.988	24.76	3.57	23.91	1.139	24.26	1.369	24.07	0.879	24.91	2.583	24.17	1.811	23.17	7.75	24.86	0.5778	25.58	1.1	24.08	2.295	24.53	1.356	24.81	0.5613	25.05	1.718	25.81	2.367	26.52	2.185	24.41	2.886	26.27	2.354	26.09	0.7908	27.02	0.575	26.04	1.158	23.88
4.713	24.38	1.018	23.63	4.513	24.56	0.9454	24.66	3.988	24.89	3.57	23.97	1.139	24.18	1.369	24.1	0.8791	24.72	2.583	24.19	1.811	23.01	7.75	24.77	0.5779	25.74	1.1	23.9	2.295	24.73	1.356	24.99	0.5614	25.18	1.718	25.78	2.367	26.29	2.185	24.59	2.886	26.53	2.354	26.17	0.7909	27.2	0.5751	26.06	1.158	24.04
4.713	24.43	1.019	23.52	4.513	24.62	0.9455	24.66	3.988	24.78	3.57	23.87	1.139	24.12	1.369	24.41	0.8792	24.85	2.584	24.26	1.811	23	7.75	24.73	0.578	25.44	1.1	23.85	2.296	24.68	1.356	25.16	0.5615	25.29	1.719	26.03	2.367	26.03	2.185	24.52	2.887	26.54	2.354	26.03	0.791	27.07	0.5752	26.06	1.158	24.12
4.713	24.29	1.019	23.69	4.513	24.73	0.9456	24.77	3.988	24.68	3.57	23.79	1.139	24.11	1.369	24.33	0.8793	24.93	2.584	24.27	1.811	23.02	7.75	24.76	0.5781	25.52	1.1	23.9	2.296	24.68	1.356	25.09	0.5616	25.04	1.719	26.02	2.367	26.08	2.185	24.54	2.887	26.59	2.354	26.05	0.7911	26.94	0.5753	25.88	1.159	24.18
4.713	24.27	1.019	23.71	4.513	24.75	0.9457	24.91	3.988	24.88	3.57	23.6	1.139	24.3	1.369	23.98	0.8794	24.73	2.584	24.44	1.811	23.06	7.75	24.69	0.5782	26.12	1.1	23.97	2.296	24.55	1.356	25.04	0.5617	24.92	1.719	25.76	2.368	26.04	2.186	24.48	2.887	26.4	2.354	26.15	0.7913	26.8	0.5754	25.51	1.159	24.28
4.713	24.2	1.019	23.68	4.514	24.89	0.9458	24.82	3.988	25.07	3.57	23.84	1.139	24.3	1.369	24.7	0.8795	24.81	2.584	24.39	1.811	23.63	7.75	24.8	0.5783	25.97	1.1	24.05	2.296	24.59	1.356	24.93	0.5618	25.19	1.719	25.82	2.368	26.15	2.186	24.54	2.887	26.25	2.354	26.16	0.7914	26.87	0.5755	25.57	1.159	24.03
4.714	24.24	1.019	23.64	4.514	24.85	0.9459	24.79	3.988	25.06	3.57	23.91	1.139	23.94	1.369	24.74	0.8796	24.85	2.584	24.16	1.811	23.18	7.75	24.71	0.5784	25.7	1.1	23.9	2.296	24.55	1.356	25	0.5619	25.41	1.719	25.61	2.368	26.07	2.186	24.49	2.887	26.2	2.354	26.23	0.7915	26.9	0.5756	25.63	1.159	24.19
4.714	24.33	1.019	23.76	4.514	24.78	0.946	24.88	3.988	24.74	3.57	23.74	1.14	23.97	1.369	24.32	0.8797	24.85	2.584	24.71	1.811	22.89	7.751	24.73	0.5785	25.39	1.101	23.91	2.296	24.34	1.356	25	0.562	25.3	1.719	25.74	2.368	25.9	2.186	24.44	2.887	26.47	2.354	26.24	0.7916	26.87	0.5757	25.6	1.159	24.37
4.714	24.32	1.019	23.75	4.514	24.78	0.9461	24.79	3.988	25.26	3.57	23.68	1.14	24.09	1.369	24.24	0.8798	24.79	2.584	24.85	1.811	23	7.751	24.79	0.5786	25.5	1.101	24.05	2.296	24.12	1.357	24.98	0.5621	24.95	1.719	25.77	2.368	25.85	2.186	24.57	2.887	26.33	2.354	26.18	0.7917	26.85	0.5758	25.88	1.159	24.27
4.714	24.29	1.019	23.78	4.514	24.72	0.9463	24.81	3.988	25.32	3.571	23.74	1.14	24.22	1.37	24.21	0.8799	24.67	2.584	24.64	1.812	23.23	7.751	24.53	0.5788	25.7	1.101	24.09	2.296	24.02	1.357	24.97	0.5622	25.05	1.719	25.65	2.368	26.04	2.186	24.55	2.887	26.31	2.355	26.22	0.7918	26.86	0.5759	26	1.159	24.44
4.714	24.26	1.019	23.86	4.514	24.57	0.9464	25.07	3.989	25.23	3.571	24.08	1.14	24.07	1.37	24.3	0.88	24.87	2.584	24.22	1.812	23.55	7.751	24.4	0.5789	25.77	1.101	23.95	2.296	24.1	1.357	24.86	0.5623	25.1	1.719	25.63	2.368	25.87	2.186	24.65	2.887	26.32	2.355	26.16	0.7919	26.88	0.576	25.47	1.159	24.4
4.714	24.32	1.019	24.07	4.514	24.65	0.9465	24.92	3.989	24.87	3.571	24.1	1.14	24	1.37	24.34	0.8801	24.94	2.584	24.28	1.812	23.45	7.751	24.56	0.579	25.84	1.101	24.02	2.296	24.19	1.357	25.05	0.5624	25.1	1.719	25.61	2.368	25.87	2.186	24.58	2.888	26.31	2.355	26.02	0.792	26.76	0.5761	25.66	1.159	24.49
4.714	24.42	1.02	24.1	4.514	24.68	0.9466	24.75	3.989	24.75	3.571	23.94	1.14	24.05	1.37	24.31	0.8802	25.12	2.585	24.43	1.812	23.32	7.751	24.34	0.5791	25.57	1.101	23.91	2.297	24.5	1.357	24.91	0.5625	25	1.72	25.72	2.368	25.71	2.186	24.38	2.888	26.33	2.355	26.08	0.7921	26.86	0.5763	25.75	1.159	24.45
4.714	24.6	1.02	24.08	4.514	24.57	0.9467	25.04	3.989	24.95	3.571	23.97	1.14	24.13	1.37	24.43	0.8803	25.2	2.585	24.63	1.812	23.38	7.751	24.43	0.5792	25.48	1.101	24.04	2.297	24.89	1.357	24.79	0.5626	24.99	1.72	25.73	2.368	25.73	2.186	24.38	2.888	26.28	2.355	26.21	0.7922	26.71	0.5764	26.09	1.16	24.61
4.714	24.44	1.02	24.11	4.514	24.74	0.9468	24.94	3.989	25.15	3.571	24	1.14	23.86	1.37	24.26	0.8804	24.84	2.585	24.52	1.812	23.5	7.751	24.53	0.5793	25.71	1.101	24.07	2.297	24.26	1.357	24.94	0.5627	24.99	1.72	25.66	2.369	25.79	2.187	24.55	2.888	26.34	2.355	26.22	0.7923	26.74	0.5765	26.12	1.16	24.71
4.714	24.43	1.02	24.21	4.515	24.73	0.9469	24.8	3.989	25.09	3.571	23.99	1.14	23.85	1.37	24.02	0.8805	25.44	2.585	24.42	1.812	23.65	7.751	24.5	0.5794	25.71	1.101	23.95	2.297	24.27	1.357	24.62	0.5628	25.01	1.72	25.65	2.369	25.73	2.187	24.52	2.888	26.37	2.355	26.29	0.7924	26.9	0.5766	25.86	1.16	24.71
4.715	24.37	1.02	24.4	4.515	24.62	0.947	24.46	3.989	25.07	3.571	23.93	1.141	24.04	1.37	24.03	0.8806	25.42	2.585	24.46	1.812	23.74	7.751	24.35	0.5795	25.5	1.101	24.04	2.297	24.45	1.357	24.94	0.5629	24.99	1.72	25.66	2.369	25.64	2.187	24.35	2.888	26.39	2.355	26.17	0.7925	26.83	0.5767	25.76	1.16	24.81
4.715	24.42	1.02	24.4	4.515	24.64	0.9471	24.63	3.989	24.92	3.571	23.92	1.141	24.12	1.37	24	0.8807	25.29	2.585	24.42	1.812	23.6	7.752	24.18	0.5796	25.45	1.102	24.07	2.297	24.75	1.358	24.91	0.563	24.93	1.72	25.66	2.369	25.45	2.187	24.46	2.888	26.29	2.355	26.27	0.7926	26.78	0.5768	25.76	1.16	24.68
4.715	24.64	1.02	24.33	4.515	24.78	0.9472	24.73	3.989	24.98	3.571	24	1.141	24.03	1.371	23.97	0.8808	25.01	2.585	24.39	1.813	23.49	7.752	24.12	0.5797	25.49	1.102	24.11	2.297	24.83	1.358	24.89	0.5631	24.9	1.72	25.65	2.369	25.68	2.187	24.51	2.888	26.32	2.356	26.29	0.7927	26.8	0.5769	25.99	1.16	24.74
4.715	24.74	1.02	24.32	4.515	24.65	0.9473	24.85	3.989	24.95	3.572	23.93	1.141	24	1.371	24.06	0.8809	24.97	2.585	24.41	1.813	23.82	7.752	24.27	0.5798	25.27	1.102	24.07	2.297	24.74	1.358	24.86	0.5632	25.05	1.72	25.77	2.369	25.56	2.187	24.58	2.888	26.38	2.356	26.23	0.7928	26.83	0.577	26.12	1.16	24.77
4.715	24.29	1.02	24.39	4.515	24.64	0.9474	24.79	3.99	25.07	3.572	24.03	1.141	23.9	1.371	24.02	0.881	25.04	2.585	24.24	1.813	23.69	7.752	24.42	0.5799	25.36	1.102	23.96	2.297	24.49	1.358	24.89	0.5633	25.03	1.72	25.81	2.369	25.49	2.187	24.33	2.888	26.46	2.356	26.26	0.7929	27.01	0.5771	26.17	1.16	24.8
4.715	25.03	1.021	24.43	4.515	24.7	0.9475	24.78	3.99	24.91	3.572	23.97	1.141	23.85	1.371	23.93	0.8811	25.06	2.586	24.39	1.813	23.66	7.752	24.41	0.58	25.26	1.102	23.96	2.298	24.43	1.358	24.84	0.5634	24.95	1.721	25.8	2.369	25.34	2.187	24.29	2.889	26.4	2.356	26.17	0.793	26.81	0.5772	25.93	1.16	24.77
4.715	25.16	1.021	24.53	4.515	24.67	0.9476	24.8	3.99	24.93	3.572	23.75	1.141	23.91	1.371	24.03	0.8813	25.23	2.586	24.38	1.813	23.66	7.752	24.27	0.5801	25.29	1.102	23.9	2.298	24.49	1.358	24.77	0.5635	25.08	1.721	25.77	2.369	25.3	2.187	24.38	2.889	26.3	2.356	26.21	0.7931	26.74	0.5773	25.97	1.161	24.75
4.715	24.97	1.021	24.5	4.515	24.62	0.9477	24.79	3.99	24.91	3.572	23.39	1.141	23.84	1.371	23.87	0.8814	25.06	2.586	24.32	1.813	23.8	7.752	24.28	0.5802	25.27	1.102	23.94	2.298	24.79	1.358	24.84	0.5636	24.9	1.721	25.72	2.369	25.25	2.188	24.33	2.889	26.43	2.356	26.47	0.7932	26.75	0.5774	25.99	1.161	24.84
4.715	24.44	1.021	24.46	4.516	24.67	0.9478	24.97	3.99	24.75	3.572	23.33	1.141	23.78	1.371	23.75	0.8815	24.86	2.586	24.22	1.813	23.71	7.752	24.31	0.5803	25.24	1.102	23.84	2.298	24.49	1.358	24.57	0.5638	25	1.721	25.73	2.37	25.25	2.188	24.38	2.889	26.46	2.356	26.56	0.7933	26.73	0.5775	26.08	1.161	25.05
4.716	24.29	1.021	24.59	4.516	24.81	0.9479	24.88	3.99	24.87	3.572	23.2	1.141	23.85	1.371	23.75	0.8816	25.03	2.586	24.15	1.813	23.7	7.752	24.37	0.5804	25.03	1.102	23.92	2.298	24.61	1.358	24.35	0.5639	24.95	1.721	25.94	2.37	25.26	2.188	24.32	2.889	26.41	2.356	26.53	0.7934	26.63	0.5776	26.07	1.161	25.37
4.716	24.31	1.021	24.77	4.516	24.94	0.948	24.73	3.99	24.82	3.572	23.38	1.142	23.74	1.371	23.65	0.8817	25.04	2.586	24.13	1.813	23.76	7.753	24.43	0.5805	24.97	1.103	23.85	2.298	24.73	1.358	24.21	0.564	24.95	1.721	25.72	2.37	25.22	2.188	24.32	2.889	26.5	2.356	26.1	0.7935	26.99	0.5777	26.06	1.161	25.6
4.716	24.49	1.021	24.83	4.516	24.71	0.9481	24.78	3.99	24.78	3.572	23.3	1.142	23.8	1.371	23.61	0.8818	24.87	2.586	24.16	1.813	23.84	7.753	24.42	0.5806	24.99	1.103	23.58	2.298	24.56	1.359	24.25	0.5641	24.82	1.721	25.77	2.37	25.26	2.188	24.43	2.889	26.33	2.356	26.91	0.7936	26.98	0.5778	26.03	1.161	25.21
4.716	24.58	1.021	24.9	4.516	25.2	0.9482	24.78	3.99	24.71	3.573	23.57	1.142	23.74	1.372	23.64	0.8819	24.9	2.586	23.95	1.814	23.81	7.753	24.45	0.5807	24.99	1.103	23.51	2.298	24.58	1.359	24.35	0.5642	24.72	1.721	25.99	2.37	25.22	2.188	24.39	2.889	26.52	2.357	26.84	0.7938	26.74	0.5779	26.21	1.161	25.02
4.716	24.49	1.021	24.96	4.516	25.13	0.9483	24.83	3.991	24.65	3.573	23.67	1.142	23.79	1.372	23.65	0.882	24.94	2.586	23.78	1.814	23.88	7.753	24.42	0.5808	24.85	1.103	23.47	2.298	24.74	1.359	24.56	0.5643	24.44	1.721	25.87	2.37	25.34	2.188	24.39	2.889	26.52	2.357	26.52	0.7939	26.58	0.578	26.25	1.161	24.87
4.716	24.18	1.021	24.81	4.516	25.05	0.9484	24.82	3.991	24.36	3.573	23.07	1.142	23.82	1.372	23.55	0.8821	24.97	2.586	23.72	1.814	23.92	7.753	24.41	0.5809	24.72	1.103	23.28	2.298	24.72	1.359	24.95	0.5644	24.32	1.721	25.72	2.37	25.16	2.188	24.18	2.889	26.36	2.357	26.27	0.794	26.88	0.5781	26.27	1.161	24.97
4.716	24.37	1.022	24.67	4.516	24.73	0.9485	24.68	3.991	24.41	3.573	23.26	1.142	23.94	1.372	23.58	0.8822	24.96	2.587	23.82	1.814	23.91	7.753	24.48	0.581	24.84	1.103	23.34	2.299	24.62	1.359	24.53	0.5645	24.42	1.722	25.57	2.37	25.2	2.188	24.37	2.89	26.26	2.357	26.24	0.7941	26.86	0.5782	26.3	1.161	24.99
4.716	24.44	1.022	24.74	4.516	24.58	0.9486	24.72	3.991	24.32	3.573	23.54	1.142	23.98	1.372	23.48	0.8823	24.99	2.587	23.69	1.814	23.99	7.753	24.31	0.5811	24.88	1.103	23.74	2.299	24.68	1.359	24.21	0.5646	24.54	1.722	25.7	2.37	25.35	2.188	24.4	2.89	26.32	2.357	26.35	0.7942	26.93	0.5783	26.39	1.162	24.94
4.716	24.33	1.022	24.68	4.516	24.78	0.9488	24.78	3.991	24.3	3.573	23.73	1.142	24.05	1.372	23.58	0.8824	24.77	2.587	23.68	1.814	24.11	7.753	24.32	0.5813	24.85	1.103	23.77	2.299	24.9	1.359	24.43	0.5647	24.44	1.722	25.86	2.371	25.24	2.189	24.38	2.89	26.09	2.357	26.58	0.7943	26.84	0.5784	26.36	1.162	24.95
4.716	24.3	1.022	24.66	4.517	24.94	0.9489	24.75	3.991	24.31	3.573	23.76	1.142	23.93	1.372	23.63	0.8825	24.63	2.587	23.69	1.814	24.23	7.753	24.36	0.5814	24.8	1.103	23.19	2.299	24.88	1.359	24.76	0.5648	25.1	1.722	25.88	2.371	24.98	2.189	24.42	2.89	26.41	2.357	26.51	0.7944	26.81	0.5785	26.35	1.162	24.81
4.717	24.35	1.022	24.69	4.517	25.07	0.949	24.79	3.991	24.18	3.573	23.77	1.143	23.86	1.372	23.65	0.8826	24.61	2.587	23.72	1.814	24.17	7.753	24.33	0.5815	24.69	1.103	23.35	2.299	24.92	1.359	24.79	0.5649	24.74	1.722	25.86	2.371	24.96	2.189	24.36	2.89	26.32	2.357	26.4	0.7945	26.98	0.5786	26.45	1.162	24.92
4.717	24.39	1.022	24.51	4.517	24.87	0.9491	24.93	3.991	24.18	3.573	23.67	1.143	23.98	1.372	23.51	0.8827	24.52	2.587	23.56	1.814	24.23	7.754	24.26	0.5816	24.73	1.104	23.53	2.299	25	1.359	24.78	0.565	24.28	1.722	25.83	2.371	25.11	2.189	24.27	2.89	26.25	2.357	26.3	0.7946	26.89	0.5788	26.51	1.162	24.91
4.717	24.48	1.022	24.53	4.517	24.74	0.9492	24.69	3.991	24.3	3.573	23.53	1.143	24.1	1.373	23.39	0.8828	24.51	2.587	23.69	1.814	24.2	7.754	24.51	0.5817	24.84	1.104	23.93	2.299	24.99	1.36	24.72	0.5651	24.49	1.722	25.84	2.371	25.26	2.189	24.01	2.89	26.34	2.358	26.32	0.7947	26.86	0.5789	26.58	1.162	25.06
4.717	24.35	1.022	24.5	4.517	24.75	0.9493	25.03	3.991	24.25	3.574	23.76	1.143	23.97	1.373	23.55	0.8829	24.4	2.587	23.65	1.815	24.42	7.754	24.25	0.5818	24.79	1.104	24	2.299	25	1.36	24.82	0.5652	24.82	1.722	26.19	2.371	25.11	2.189	23.86	2.89	26.45	2.358	26.32	0.7948	26.86	0.579	26.74	1.162	24.94
4.717	24.25	1.022	24.58	4.517	24.78	0.9494	25.06	3.992	24.16	3.574	23.87	1.143	23.93	1.373	23.57	0.883	24.29	2.587	23.43	1.815	24.35	7.754	24.16	0.5819	24.72	1.104	23.9	2.299	25.3	1.36	24.83	0.5653	25.1	1.722	25.96	2.371	25.09	2.189	23.78	2.89	26.42	2.358	26.07	0.7949	26.9	0.5791	26.57	1.162	24.96
4.717	24.14	1.023	24.56	4.517	24.76	0.9495	24.99	3.992	24.15	3.574	23.73	1.143	23.88	1.373	23.5	0.8831	24.25	2.588	23.62	1.815	24.21	7.754	24.01	0.582	24.56	1.104	23.79	2.299	25.25	1.36	24.93	0.5654	25.08	1.723	25.81	2.371	24.92	2.189	23.72	2.891	26.41	2.358	25.98	0.795	26.76	0.5792	26.61	1.162	24.95
4.717	24.14	1.023	24.62	4.517	24.89	0.9496	25.06	3.992	24.01	3.574	23.76	1.143	23.93	1.373	23.32	0.8832	24.12	2.588	23.78	1.815	24.36	7.754	24.27	0.5821	24.71	1.104	23.82	2.3	25.31	1.36	24.84	0.5655	24.95	1.723	25.76	2.371	24.85	2.189	23.87	2.891	26.42	2.358	26.1	0.7951	26.83	0.5793	26.67	1.163	24.95
4.717	24.19	1.023	24.65	4.517	24.83	0.9497	25.29	3.992	24.19	3.574	23.86	1.143	23.89	1.373	23.05	0.8833	24.29	2.588	23.59	1.815	24.58	7.754	24.2	0.5822	24.82	1.104	23.77	2.3	25.28	1.36	24.86	0.5656	24.75	1.723	25.66	2.371	24.86	2.189	24.28	2.891	26.39	2.358	26.16	0.7952	26.73	0.5794	26.72	1.163	25
4.717	24.16	1.023	24.57	4.518	24.64	0.9498	25.06	3.992	24.28	3.574	23.82	1.143	23.96	1.373	23.27	0.8834	24.25	2.588	23.34	1.815	24.79	7.754	24.12	0.5823	24.64	1.104	23.9	2.3	25.4	1.36	24.91	0.5657	24.8	1.723	25.61	2.372	24.91	2.19	24.08	2.891	26.42	2.358	26.15	0.7953	26.82	0.5795	26.76	1.163	25.05
4.718	24.15	1.023	24.62	4.518	24.59	0.9499	24.75	3.992	24.02	3.574	23.91	1.143	23.9	1.373	23.29	0.8835	24.15	2.588	23.42	1.815	24.88	7.754	24.18	0.5824	24.67	1.104	23.94	2.3	25.36	1.36	24.91	0.5658	24.9	1.723	25.58	2.372	24.99	2.19	23.72	2.891	26.38	2.358	26.1	0.7954	26.92	0.5796	26.66	1.163	25.09
4.718	24	1.023	24.67	4.518	24.71	0.95	25.47	3.992	24.13	3.574	23.88	1.144	23.87	1.373	23.28	0.8836	24.34	2.588	23.67	1.815	24.83	7.754	24.25	0.5825	24.59	1.104	24.04	2.3	25.45	1.36	24.99	0.5659	25.12	1.723	25.69	2.372	24.86	2.19	23.82	2.891	26.22	2.358	26	0.7955	26.94	0.5797	26.82	1.163	25.18
4.718	23.8	1.023	24.71	4.518	24.62	0.9501	25.5	3.992	24.2	3.574	23.98	1.144	23.89	1.373	23.12	0.8838	24.32	2.588	23.67	1.815	24.75	7.755	24.23	0.5826	24.61	1.105	24.04	2.3	25.54	1.361	24.81	0.566	24.95	1.723	25.71	2.372	24.87	2.19	24.13	2.891	26.16	2.358	26.04	0.7956	26.88	0.5798	27.1	1.163	25.19
4.718	23.75	1.023	24.51	4.518	24.59	0.9502	25.13	3.992	24.31	3.574	24.03	1.144	24.11	1.374	23.14	0.8839	24.2	2.588	23.51	1.816	24.58	7.755	24.11	0.5827	24.61	1.105	24	2.3	25.46	1.361	25	0.5661	24.95	1.723	25.72	2.372	24.84	2.19	24.38	2.891	26.28	2.359	26.09	0.7957	26.89	0.5799	27.12	1.163	25.1
4.718	23.84	1.023	24.71	4.518	24.48	0.9503	24.95	3.993	24.26	3.575	23.98	1.144	23.88	1.374	23.22	0.884	24.17	2.588	23.45	1.816	24.61	7.755	24.1	0.5828	24.52	1.105	24.03	2.3	25.52	1.361	24.89	0.5663	25.07	1.723	25.71	2.372	24.85	2.19	24.45	2.891	26.32	2.359	26.01	0.7958	26.95	0.58	27.24	1.163	25.17
4.718	23.88	1.023	24.74	4.518	24.47	0.9504	24.97	3.993	24.19	3.575	23.81	1.144	23.75	1.374	23.13	0.8841	24.32	2.588	23.53	1.816	24.6	7.755	24.17	0.5829	24.65	1.105	24.03	2.3	25.49	1.361	24.97	0.5664	25.14	1.723	25.74	2.372	24.86	2.19	24.24	2.891	26.41	2.359	25.86	0.7959	26.82	0.5801	27.27	1.163	25.08
4.718	23.85	1.024	24.71	4.518	24.38	0.9505	25.07	3.993	24.24	3.575	23.96	1.144	23.86	1.374	22.98	0.8842	24.27	2.589	23.57	1.816	24.52	7.755	24.14	0.583	24.79	1.105	24.23	2.301	25.59	1.361	25.08	0.5665	25.04	1.724	25.65	2.372	24.92	2.19	23.97	2.892	26.46	2.359	25.87	0.796	26.9	0.5802	27.01	1.163	24.81
4.718	23.91	1.024	24.77	4.518	24.35	0.9506	25.17	3.993	24.26	3.575	24.13	1.144	23.91	1.374	23.13	0.8843	24.02	2.589	23.57	1.816	24.7	7.755	24.06	0.5831	24.77	1.105	24.16	2.301	25.66	1.361	25.1	0.5666	24.98	1.724	25.72	2.372	24.83	2.19	24.1	2.892	26.56	2.359	25.94	0.7961	26.97	0.5803	27.02	1.164	25.1
4.718	23.73	1.024	24.58	4.518	24.15	0.9507	25.13	3.993	23.88	3.575	24.2	1.144	23.77	1.374	23.22	0.8844	24.08	2.589	23.45	1.816	24.71	7.755	24.2	0.5832	24.63	1.105	24.11	2.301	25.95	1.361	25.05	0.5667	25.05	1.724	25.68	2.373	24.8	2.191	24.13	2.892	26.51	2.359	25.87	0.7963	27.16	0.5804	27.04	1.164	25.24
4.718	23.61	1.024	24.71	4.519	24.08	0.9508	24.94	3.993	23.98	3.575	24.23	1.144	23.82	1.374	23.07	0.8845	24.27	2.589	23.46	1.816	24.34	7.755	24.2	0.5833	24.62	1.105	24	2.301	26.03	1.361	25.01	0.5668	25.07	1.724	25.67	2.373	24.83	2.191	24.44	2.892	26.56	2.359	25.72	0.7964	27.1	0.5805	27.15	1.164	25
4.719	23.82	1.024	25.08	4.519	24.09	0.9509	24.85	3.993	24.02	3.575	24.06	1.144	23.81	1.374	23.17	0.8846	24.16	2.589	23.37	1.816	24.49	7.755	24.29	0.5834	24.65	1.105	24.1	2.301	25.79	1.361	25.22	0.5669	25.08	1.724	25.75	2.373	24.82	2.191	24.18	2.892	26.33	2.359	25.68	0.7965	27.11	0.5806	27.15	1.164	24.82
4.719	23.72	1.024	24.94	4.519	24.19	0.951	25.01	3.993	24.09	3.575	24.25	1.145	23.88	1.374	23.28	0.8847	24.19	2.589	23.55	1.816	24.4	7.756	24.23	0.5835	24.58	1.106	24.14	2.301	25.62	1.361	25.15	0.567	25.09	1.724	25.75	2.373	24.87	2.191	24.23	2.892	26.58	2.359	25.7	0.7966	27.22	0.5807	27.06	1.164	24.97
4.719	23.63	1.024	24.72	4.519	24.14	0.9511	24.95	3.993	24.06	3.575	24.33	1.145	23.83	1.374	23.21	0.8848	24.11	2.589	23.36	1.816	24.5	7.756	24.34	0.5836	24.53	1.106	24.23	2.301	25.32	1.362	25.28	0.5671	25.22	1.724	25.89	2.373	24.92	2.191	24.24	2.892	26.67	2.359	25.8	0.7967	27.24	0.5808	26.9	1.164	25.03
4.719	23.44	1.024	24.76	4.519	24.06	0.9513	24.83	3.993	23.98	3.576	24.36	1.145	23.67	1.375	23.18	0.8849	24.12	2.589	23.3	1.817	24.44	7.756	24.28	0.5838	24.43	1.106	24.3	2.301	25.58	1.362	25.32	0.5672	25.3	1.724	26.05	2.373	24.79	2.191	24.3	2.892	26.79	2.36	25.82	0.7968	26.86	0.5809	27.07	1.164	25.33
4.719	23.49	1.024	24.82	4.519	24.11	0.9514	24.79	3.994	24.03	3.576	24.38	1.145	23.52	1.375	23.25	0.885	24.05	2.589	23.29	1.817	24.41	7.756	24.37	0.5839	24.45	1.106	24.41	2.301	25.61	1.362	25.39	0.5673	25.33	1.724	26.03	2.373	24.86	2.191	24.25	2.892	26.93	2.36	25.72	0.7969	27.54	0.581	26.99	1.164	25.15
4.719	23.69	1.024	24.91	4.519	23.91	0.9515	24.87	3.994	24.04	3.576	24.45	1.145	23.71	1.375	23.24	0.8851	23.98	2.589	23.43	1.817	24.48	7.756	24.37	0.584	24.3	1.106	24.32	2.301	25.55	1.362	25.41	0.5674	25.31	1.724	25.95	2.373	24.8	2.191	24.33	2.893	26.47	2.36	25.59	0.797	27.2	0.5811	26.85	1.164	25.12
4.719	23.62	1.025	24.84	4.519	23.89	0.9516	24.87	3.994	24.07	3.576	24.38	1.145	23.3	1.375	23.34	0.8852	24.1	2.59	23.33	1.817	24.31	7.756	24.33	0.5841	24.3	1.106	24.43	2.302	25.58	1.362	25.42	0.5675	25.25	1.725	26.53	2.373	24.85	2.191	24.47	2.893	27.01	2.36	25.77	0.7971	27.24	0.5813	27.01	1.164	25.01
4.719	23.5	1.025	24.77	4.519	23.96	0.9517	24.9	3.994	23.88	3.576	24.48	1.145	23.24	1.375	23.36	0.8853	24.03	2.59	23.34	1.817	24.36	7.756	24.17	0.5842	24.33	1.106	24.38	2.302	25.49	1.362	25.41	0.5676	25.48	1.725	26.44	2.373	25.03	2.191	24.38	2.893	27.19	2.36	25.71	0.7972	27.02	0.5814	26.89	1.165	25
4.719	23.37	1.025	24.96	4.519	24.09	0.9518	24.7	3.994	23.93	3.576	24.56	1.145	23.26	1.375	23.13	0.8854	23.7	2.59	23.16	1.817	24.62	7.756	24.29	0.5843	24.37	1.106	24.48	2.302	25.51	1.362	25.52	0.5677	25.6	1.725	26.17	2.374	24.77	2.192	24.57	2.893	27.07	2.36	25.64	0.7973	26.75	0.5815	26.96	1.165	24.87
4.719	23.49	1.025	24.71	4.52	24.02	0.9519	24.76	3.994	24.11	3.576	24.5	1.145	23.33	1.375	23.24	0.8855	23.92	2.59	23.15	1.817	24.56	7.756	24.12	0.5844	24.52	1.106	24.41	2.302	25.5	1.362	25.61	0.5678	25.54	1.725	25.94	2.374	24.73	2.192	24.54	2.893	26.6	2.36	25.29	0.7974	27.04	0.5816	26.89	1.165	25.06
4.72	23.64	1.025	24.8	4.52	23.91	0.952	24.81	3.994	24.01	3.576	24.45	1.146	23.45	1.375	23.19	0.8856	24.08	2.59	23.4	1.817	24.54	7.756	23.72	0.5845	24.41	1.106	24.44	2.302	25.51	1.362	25.52	0.5679	25.54	1.725	25.86	2.374	24.89	2.192	24.67	2.893	26.41	2.36	25.34	0.7975	27.35	0.5817	26.89	1.165	25.07
4.72	23.54	1.025	24.73	4.52	23.96	0.9521	24.65	3.994	23.85	3.576	24.67	1.146	23.78	1.375	23.31	0.8857	24.1	2.59	23.38	1.817	24.59	7.757	23.7	0.5846	24.4	1.107	24.59	2.302	25.49	1.363	25.5	0.568	25.49	1.725	26.1	2.374	25.12	2.192	24.6	2.893	26.66	2.36	25.45	0.7976	27.17	0.5818	27.06	1.165	25.09
4.72	23.38	1.025	24.72	4.52	24.12	0.9522	24.63	3.994	23.84	3.576	24.83	1.146	23.5	1.376	23.22	0.8858	24	2.59	23.27	1.818	24.59	7.757	23.65	0.5847	24.69	1.107	24.66	2.302	25.55	1.363	25.65	0.5681	25.69	1.725	26.05	2.374	25.03	2.192	24.57	2.893	26.82	2.361	25.53	0.7977	26.86	0.5819	26.94	1.165	25.06
4.72	23.42	1.025	24.68	4.52	24	0.9523	24.58	3.994	23.98	3.577	24.91	1.146	23.2	1.376	23.19	0.8859	23.94	2.59	23.29	1.818	24.54	7.757	23.76	0.5848	24.56	1.107	24.7	2.302	25.62	1.363	25.78	0.5682	25.75	1.725	26.18	2.374	24.91	2.192	24.67	2.893	26.78	2.361	25.35	0.7978	26.8	0.582	26.91	1.165	24.97
4.72	23.33	1.025	24.72	4.52	24.05	0.9524	24.5	3.995	24.03	3.577	25.03	1.146	23.45	1.376	23.31	0.886	24	2.59	23.27	1.818	24.51	7.757	23.72	0.5849	24.21	1.107	24.71	2.302	25.56	1.363	25.97	0.5683	25.62	1.725	26.17	2.374	24.75	2.192	24.76	2.893	26.63	2.361	25.27	0.7979	26.89	0.5821	26.82	1.165	25
4.72	23.44	1.026	24.72	4.52	23.98	0.9525	24.55	3.995	23.86	3.577	25.09	1.146	23.65	1.376	23.04	0.8861	23.84	2.591	23.58	1.818	24.38	7.757	24.42	0.585	24.48	1.107	24.83	2.303	25.64	1.363	26	0.5684	25.58	1.726	26	2.374	24.84	2.192	24.99	2.894	26.46	2.361	25.31	0.798	26.87	0.5822	26.84	1.165	25
4.72	23.56	1.026	24.68	4.52	23.93	0.9526	24.45	3.995	23.95	3.577	25.01	1.146	23.81	1.376	23.05	0.8863	23.77	2.591	23.43	1.818	24.73	7.757	23.96	0.5851	24.68	1.107	24.86	2.303	25.65	1.363	26.19	0.5685	25.72	1.726	25.92	2.374	24.95	2.192	24.93	2.894	26.62	2.361	25.28	0.7981	26.89	0.5823	26.87	1.166	25.05
4.72	23.66	1.026	24.57	4.52	23.89	0.9527	24.32	3.995	23.9	3.577	24.94	1.146	23.69	1.376	23.14	0.8864	23.81	2.591	23.06	1.818	24.87	7.757	23.52	0.5852	24.69	1.107	24.94	2.303	25.64	1.363	26.12	0.5686	25.86	1.726	25.95	2.374	24.95	2.193	24.96	2.894	26.56	2.361	25.2	0.7982	26.81	0.5824	26.89	1.166	25.08
4.72	23.64	1.026	24.56	4.521	23.87	0.9528	24.37	3.995	23.7	3.577	24.91	1.146	23.49	1.376	23.12	0.8865	23.86	2.591	23.23	1.818	24.66	7.757	23.7	0.5853	24.52	1.107	25.22	2.303	25.74	1.363	25.98	0.5688	26.11	1.726	25.98	2.375	24.9	2.193	24.94	2.894	26.45	2.361	25.37	0.7983	26.79	0.5825	26.78	1.166	25.06
4.721	23.64	1.026	24.59	4.521	23.85	0.9529	24.39	3.995	23.83	3.577	24.8	1.146	23.51	1.376	22.96	0.8866	23.92	2.591	23.52	1.818	24.48	7.757	24.04	0.5854	24.34	1.107	25.21	2.303	25.8	1.363	25.84	0.5689	26.09	1.726	26.02	2.375	24.81	2.193	25.01	2.894	26.41	2.361	25.27	0.7984	26.88	0.5826	26.85	1.166	25.1
4.721	23.47	1.026	24.63	4.521	23.97	0.953	24.2	3.995	24.02	3.577	24.81	1.147	23.52	1.376	23.04	0.8867	23.98	2.591	23.49	1.818	24.6	7.758	24.13	0.5855	24.5	1.108	25.07	2.303	25.66	1.363	25.86	0.569	26.3	1.726	25.83	2.375	24.79	2.193	25.04	2.894	26.4	2.361	25.17	0.7985	26.82	0.5827	27.17	1.166	25.09
4.721	23.46	1.026	24.66	4.521	23.89	0.9531	24.35	3.995	24.06	3.577	24.8	1.147	23.65	1.376	22.84	0.8868	23.93	2.591	23.49	1.818	24.7	7.758	24.07	0.5856	24.71	1.108	24.87	2.303	25.78	1.364	25.73	0.5691	26.31	1.726	25.79	2.375	24.89	2.193	25.22	2.894	26.47	2.361	25.24	0.7986	26.87	0.5828	27.11	1.166	25.11
4.721	23.6	1.026	24.63	4.521	23.83	0.9532	24.29	3.995	24.12	3.578	24.76	1.147	23.75	1.377	22.97	0.8869	23.89	2.591	23.41	1.819	24.78	7.758	23.94	0.5857	24.63	1.108	24.93	2.303	25.8	1.364	25.8	0.5692	26.14	1.726	25.59	2.375	24.77	2.193	25.18	2.894	26.4	2.362	25.34	0.7988	26.74	0.5829	26.85	1.166	25.05
4.721	23.69	1.026	24.74	4.521	23.9	0.9533	24.12	3.996	23.98	3.578	24.89	1.147	23.61	1.377	23.05	0.887	24.01	2.591	23.31	1.819	24.73	7.758	23.9	0.5858	24.4	1.108	25.03	2.303	25.62	1.364	25.91	0.5693	26.03	1.726	25.56	2.375	24.69	2.193	25.04	2.894	26.23	2.362	25.34	0.7989	26.71	0.583	26.97	1.166	25.09
4.721	23.43	1.026	24.72	4.521	23.7	0.9534	24.07	3.996	23.84	3.578	24.81	1.147	23.81	1.377	22.93	0.8871	24.09	2.591	23.31	1.819	24.5	7.758	23.97	0.5859	24.5	1.108	24.98	2.303	25.87	1.364	25.82	0.5694	26.08	1.726	25.67	2.375	24.78	2.193	25.09	2.894	26.16	2.362	25.44	0.799	26.8	0.5831	26.89	1.166	25.19
4.721	23.55	1.027	24.79	4.521	23.84	0.9535	24.18	3.996	23.91	3.578	24.7	1.147	23.73	1.377	22.87	0.8872	23.78	2.592	23.44	1.819	24.58	7.758	23.96	0.586	24.35	1.108	25.1	2.304	25.82	1.364	25.8	0.5695	26.1	1.727	25.7	2.375	24.62	2.193	25.21	2.895	26.13	2.362	25.4	0.7991	26.75	0.5832	27.05	1.166	25.28
4.721	23.57	1.027	24.89	4.521	23.82	0.9536	24.02	3.996	24.13	3.578	24.81	1.147	23.7	1.377	22.97	0.8873	23.9	2.592	23.31	1.819	24.68	7.758	24.06	0.5861	24.48	1.108	24.92	2.304	25.65	1.364	25.72	0.5696	26.01	1.727	25.5	2.375	24.8	2.193	25.25	2.895	26.18	2.362	25.47	0.7992	26.63	0.5833	27.02	1.167	25.26
4.721	23.47	1.027	24.91	4.521	23.76	0.9538	23.88	3.996	23.92	3.578	24.72	1.147	23.74	1.377	23.07	0.8874	24.04	2.592	23.25	1.819	24.74	7.758	24.18	0.5863	24.42	1.108	24.82	2.304	25.62	1.364	25.71	0.5697	25.9	1.727	25.46	2.376	24.83	2.194	25.34	2.895	26.15	2.362	25.37	0.7993	26.57	0.5834	26.98	1.167	25.29
4.721	23.37	1.027	25.02	4.522	23.67	0.9539	24.05	3.996	23.89	3.578	24.72	1.147	23.69	1.377	23.06	0.8875	24.13	2.592	22.97	1.819	24.81	7.758	24.07	0.5864	24.35	1.108	24.75	2.304	25.72	1.364	25.77	0.5698	25.62	1.727	25.47	2.376	24.72	2.194	25.38	2.895	26.07	2.362	25.35	0.7994	26.49	0.5835	26.99	1.167	25.08
4.722	23.45	1.027	25.29	4.522	23.77	0.954	24.08	3.996	23.97	3.578	24.7	1.148	23.8	1.377	22.99	0.8876	24.04	2.592	23.14	1.819	24.53	7.758	24	0.5865	24.4	1.108	24.75	2.304	25.88	1.364	25.71	0.5699	25.73	1.727	25.31	2.376	24.78	2.194	25.51	2.895	26.01	2.362	25.4	0.7995	26.51	0.5836	27.16	1.167	25.49
4.722	23.58	1.027	24.91	4.522	23.64	0.9541	24.11	3.996	23.83	3.578	24.54	1.148	23.83	1.377	23.06	0.8877	23.89	2.592	23.13	1.819	24.54	7.759	24.1	0.5866	24.29	1.109	24.9	2.304	25.85	1.364	25.65	0.57	25.92	1.727	25.3	2.376	24.68	2.194	25.4	2.895	26.14	2.362	25.35	0.7996	26.48	0.5838	27.24	1.167	25.73
4.722	23.25	1.027	25.01	4.522	23.73	0.9542	24.01	3.996	23.88	3.578	24.73	1.148	23.9	1.378	23.17	0.8878	23.89	2.592	23.21	1.819	24.73	7.759	24.21	0.5867	24.44	1.109	24.82	2.304	25.81	1.365	25.65	0.5701	25.84	1.727	25.27	2.376	24.73	2.194	25.17	2.895	26.16	2.363	25.23	0.7997	26.42	0.5839	27.15	1.167	25.66
4.722	23.1	1.027	25.45	4.522	23.67	0.9543	23.94	3.996	23.9	3.579	24.72	1.148	23.76	1.378	23.15	0.8879	23.91	2.592	23.24	1.82	24.62	7.759	24.37	0.5868	24.35	1.109	24.9	2.304	25.76	1.365	25.7	0.5702	25.97	1.727	25.25	2.376	24.75	2.194	25.2	2.895	26	2.363	25.34	0.7998	26.48	0.584	27.16	1.167	25.41
4.722	23.39	1.027	25.45	4.522	23.71	0.9544	23.86	3.997	23.91	3.579	24.64	1.148	23.99	1.378	23.14	0.888	24.01	2.592	23.24	1.82	24.46	7.759	24.37	0.5869	24.29	1.109	24.78	2.304	25.77	1.365	25.67	0.5703	25.93	1.727	25.2	2.376	24.55	2.194	25.21	2.895	25.9	2.363	25.32	0.7999	26.42	0.5841	27.18	1.167	25.18
4.722	23.64	1.028	25.07	4.522	23.74	0.9545	23.87	3.997	23.67	3.579	24.74	1.148	24.13	1.378	23.08	0.8881	23.98	2.593	23.25	1.82	24.3	7.759	24.48	0.587	24.24	1.109	24.77	2.304	25.64	1.365	25.76	0.5704	25.7	1.728	25.2	2.376	24.25	2.194	25.42	2.896	25.98	2.363	25.31	0.8	26.56	0.5842	27.21	1.167	25.15
4.722	23.4	1.028	24.88	4.522	23.69	0.9546	23.99	3.997	23.89	3.579	24.77	1.148	24.28	1.378	23.31	0.8882	23.75	2.593	23.32	1.82	24.38	7.759	24.47	0.5871	24.39	1.109	24.88	2.305	25.73	1.365	25.75	0.5705	25.82	1.728	25.2	2.376	24.21	2.194	25.32	2.896	26	2.363	25.43	0.8001	26.47	0.5843	27.22	1.168	25.42
4.722	23.12	1.028	24.81	4.522	23.82	0.9547	24.05	3.997	23.87	3.579	24.69	1.148	24.36	1.378	23.3	0.8883	23.6	2.593	23.34	1.82	24.54	7.759	24.47	0.5872	24.23	1.109	24.87	2.305	25.7	1.365	25.87	0.5706	25.82	1.728	25.27	2.376	24.27	2.194	25.24	2.896	25.96	2.363	25.57	0.8002	26.27	0.5844	27.15	1.168	25.4
4.722	23.24	1.028	25.09	4.523	23.82	0.9548	24	3.997	23.93	3.579	24.69	1.148	24.3	1.378	23.12	0.8884	23.7	2.593	23.35	1.82	24.61	7.759	24.55	0.5873	24.23	1.109	24.82	2.305	25.65	1.365	25.75	0.5707	25.99	1.728	25.18	2.377	24.18	2.195	25.18	2.896	25.96	2.363	25.3	0.8003	26.24	0.5845	27.05	1.168	25.31
4.723	23.28	1.028	25.16	4.523	23.72	0.9549	24.13	3.997	23.79	3.579	24.52	1.148	24.33	1.378	23.12	0.8885	23.76	2.593	23.24	1.82	24.51	7.759	24.58	0.5874	24.03	1.109	24.83	2.305	25.78	1.365	25.77	0.5708	25.86	1.728	25.21	2.377	24.41	2.195	25.28	2.896	25.73	2.363	25.3	0.8004	26.48	0.5846	26.91	1.168	25.02
4.723	23.37	1.028	25.16	4.523	23.65	0.955	24.11	3.997	23.75	3.579	24.64	1.149	24.36	1.378	22.89	0.8886	23.92	2.593	23.17	1.82	24.51	7.759	24.5	0.5875	23.92	1.109	24.81	2.305	25.7	1.365	25.76	0.5709	25.76	1.728	25.35	2.377	24.85	2.195	25.14	2.896	25.83	2.363	25.33	0.8005	26.28	0.5847	27.04	1.168	24.98
4.723	23.39	1.028	24.93	4.523	23.8	0.9551	24.04	3.997	23.8	3.579	24.96	1.149	24.37	1.378	22.69	0.8888	23.86	2.593	23.16	1.82	24.48	7.76	24.51	0.5876	23.83	1.11	24.92	2.305	25.73	1.366	25.72	0.571	25.91	1.728	25.39	2.377	24.58	2.195	25.2	2.896	25.99	2.363	25.51	0.8006	26.08	0.5848	27.1	1.168	25.12
4.723	23.29	1.028	24.92	4.523	23.92	0.9552	24.14	3.997	23.61	3.579	24.97	1.149	24.47	1.379	22.61	0.8889	23.9	2.593	23.08	1.821	24.52	7.76	24.6	0.5877	23.77	1.11	24.91	2.305	25.69	1.366	25.88	0.5711	26.12	1.728	25.19	2.377	24.17	2.195	25.16	2.896	25.85	2.364	25.17	0.8007	26.05	0.5849	27.08	1.168	25.1
4.723	23.33	1.028	24.78	4.523	23.89	0.9553	24.08	3.998	23.73	3.58	24.71	1.149	24.42	1.379	22.57	0.889	23.84	2.593	22.85	1.821	24.59	7.76	24.73	0.5878	23.87	1.11	24.87	2.305	25.61	1.366	26.16	0.5713	25.85	1.728	25.13	2.377	24.37	2.195	25.15	2.896	25.66	2.364	25.16	0.8008	26.36	0.585	27.05	1.168	25.13
4.723	23.43	1.028	24.9	4.523	23.73	0.9554	24.19	3.998	23.46	3.58	24.66	1.149	24.5	1.379	22.46	0.8891	23.93	2.593	22.69	1.821	24.65	7.76	24.73	0.5879	23.83	1.11	24.85	2.305	25.61	1.366	25.97	0.5714	25.9	1.728	25.02	2.377	24.46	2.195	25.12	2.896	25.69	2.364	24.95	0.8009	26.62	0.5851	27.33	1.168	25.02
4.723	23.39	1.029	24.85	4.523	23.72	0.9555	24.02	3.998	23.22	3.58	24.74	1.149	24.6	1.379	22.48	0.8892	23.94	2.594	22.58	1.821	24.78	7.76	24.54	0.588	24.32	1.11	25	2.306	25.51	1.366	25.76	0.5715	25.61	1.729	25.28	2.377	24.73	2.195	25.33	2.897	25.81	2.364	25.13	0.801	26.28	0.5852	26.95	1.168	24.99
4.723	23.4	1.029	24.79	4.523	23.75	0.9556	24.07	3.998	23.25	3.58	24.88	1.149	24.7	1.379	22.68	0.8893	23.97	2.594	22.79	1.821	25.04	7.76	24.64	0.5881	24.36	1.11	25.08	2.306	25.54	1.366	25.78	0.5716	25.85	1.729	25.23	2.377	24.76	2.195	25.2	2.897	25.91	2.364	25.27	0.8011	26.03	0.5853	26.9	1.169	24.93
4.723	23.43	1.029	24.58	4.523	23.8	0.9557	24.07	3.998	23.16	3.58	24.98	1.149	24.41	1.379	22.89	0.8894	23.79	2.594	22.79	1.821	25.15	7.76	24.77	0.5882	23.89	1.11	24.81	2.306	25.74	1.366	25.92	0.5717	26.18	1.729	25.11	2.378	24.6	2.196	25.28	2.897	25.72	2.364	25.13	0.8013	26.13	0.5854	26.94	1.169	24.94
4.723	23.35	1.029	24.65	4.524	23.71	0.9558	23.98	3.998	23.26	3.58	24.9	1.149	24.45	1.379	22.28	0.8895	23.81	2.594	23.05	1.821	24.76	7.76	24.71	0.5883	23.89	1.11	24.83	2.306	25.59	1.366	26.07	0.5718	26.21	1.729	25.27	2.378	24.56	2.196	25.34	2.897	25.58	2.364	24.97	0.8014	26.05	0.5855	27	1.169	24.77
4.724	23.5	1.029	24.62	4.524	23.79	0.9559	23.89	3.998	23.6	3.58	24.91	1.149	24.63	1.379	22.26	0.8896	23.82	2.594	23.33	1.821	25.06	7.76	24.94	0.5884	23.94	1.11	24.96	2.306	25.63	1.366	26.01	0.5719	25.85	1.729	25.17	2.378	24.56	2.196	25.42	2.897	25.71	2.364	24.98	0.8015	26.05	0.5856	27.21	1.169	24.83
4.724	23.4	1.029	24.65	4.524	23.85	0.956	24.03	3.998	23.84	3.58	25.04	1.15	24.82	1.379	22.6	0.8897	23.64	2.594	22.72	1.821	25.19	7.761	24.93	0.5885	24.48	1.111	25.19	2.306	25.58	1.366	25.95	0.572	25.9	1.729	25.05	2.378	24.76	2.196	25.43	2.897	25.45	2.364	25.14	0.8016	25.93	0.5857	27.37	1.169	24.98
4.724	23.37	1.029	24.5	4.524	23.78	0.9561	23.96	3.998	23.27	3.58	25.04	1.15	25.1	1.379	22.71	0.8898	23.66	2.594	22.79	1.821	25.28	7.761	24.75	0.5886	24.5	1.111	25.14	2.306	25.62	1.367	25.91	0.5721	26.08	1.729	25.01	2.378	24.77	2.196	25.47	2.897	25.54	2.364	25.11	0.8017	26.02	0.5858	27.21	1.169	24.93
4.724	23.42	1.029	24.69	4.524	23.63	0.9563	23.93	3.998	23.24	3.581	25.01	1.15	25.01	1.38	22.85	0.8899	23.29	2.594	23.01	1.822	24.99	7.761	24.77	0.5888	24.35	1.111	25.03	2.306	25.63	1.367	25.94	0.5722	26.15	1.729	24.85	2.378	24.88	2.196	25.5	2.897	25.4	2.365	25.11	0.8018	26.04	0.5859	27.09	1.169	25.01
4.724	23.4	1.029	24.47	4.524	23.9	0.9564	23.87	3.999	23.56	3.581	24.91	1.15	24.92	1.38	22.81	0.89	23.29	2.594	23.15	1.822	24.73	7.761	24.91	0.5889	24.16	1.111	24.96	2.306	25.84	1.367	25.89	0.5723	26.09	1.729	24.94	2.378	24.86	2.196	25.36	2.897	25.67	2.365	25.08	0.8019	26	0.586	27.6	1.169	24.9
4.724	23.48	1.029	24.52	4.524	23.75	0.9565	23.8	3.999	23.83	3.581	24.94	1.15	24.69	1.38	22.77	0.8901	23.24	2.594	23.27	1.822	24.86	7.761	25.09	0.589	24.21	1.111	25.05	2.306	25.94	1.367	25.91	0.5724	26.01	1.729	24.91	2.378	24.7	2.196	25.44	2.898	25.64	2.365	25.15	0.802	26.05	0.5861	27.74	1.169	24.81
4.724	23.26	1.03	24.5	4.524	23.64	0.9566	24.01	3.999	24.08	3.581	24.9	1.15	24.65	1.38	22.79	0.8902	23.39	2.595	23.09	1.822	24.96	7.761	25.16	0.5891	24.39	1.111	25.17	2.307	26.1	1.367	25.87	0.5725	26.16	1.73	24.9	2.378	24.73	2.196	25.59	2.898	25.54	2.365	25.21	0.8021	25.89	0.5863	27.44	1.169	24.73
4.724	23.26	1.03	24.52	4.524	23.58	0.9567	23.78	3.999	23.75	3.581	24.86	1.15	24.62	1.38	22.74	0.8903	23.72	2.595	22.97	1.822	24.97	7.761	25.4	0.5892	24.42	1.111	25.02	2.307	25.77	1.367	26.01	0.5726	26.11	1.73	24.69	2.378	24.62	2.196	25.48	2.898	25.65	2.365	25.17	0.8022	25.95	0.5864	27.07	1.17	24.65
4.724	22.76	1.03	24.48	4.524	23.6	0.9568	23.61	3.999	23.51	3.581	24.75	1.15	24.54	1.38	22.93	0.8904	23.92	2.595	22.84	1.822	24.91	7.761	25.33	0.5893	24.32	1.111	24.99	2.307	26.33	1.367	26	0.5727	26.15	1.73	24.92	2.379	24.78	2.197	25.34	2.898	25.59	2.365	25.33	0.8023	26.05	0.5865	27.13	1.17	24.59
4.724	22.62	1.03	24.27	4.525	23.72	0.9569	23.82	3.999	23.66	3.581	24.63	1.15	24.69	1.38	23	0.8905	23.34	2.595	22.89	1.822	24.78	7.761	25.11	0.5894	24.32	1.111	25.02	2.307	26.51	1.367	25.93	0.5728	26.07	1.73	24.97	2.379	24.83	2.197	25.27	2.898	25.56	2.365	25.18	0.8024	26.08	0.5866	27.17	1.17	24.66
4.725	22.76	1.03	24.23	4.525	23.6	0.957	23.94	3.999	23.84	3.581	24.77	1.151	24.47	1.38	22.98	0.8906	23.27	2.595	23.25	1.822	24.83	7.761	25.02	0.5895	24.33	1.111	24.9	2.307	26.35	1.367	25.84	0.5729	26.09	1.73	24.82	2.379	24.77	2.197	25.51	2.898	25.52	2.365	25.27	0.8025	26.13	0.5867	27.32	1.17	24.69
4.725	22.71	1.03	24.27	4.525	23.72	0.9571	23.89	3.999	23.84	3.581	24.79	1.151	24.52	1.38	23.01	0.8907	23.45	2.595	23.08	1.822	24.67	7.762	25.13	0.5896	24.3	1.112	24.94	2.307	25.92	1.368	25.84	0.573	26	1.73	24.8	2.379	24.84	2.197	25.52	2.898	25.5	2.365	25.31	0.8026	26.09	0.5868	27.36	1.17	24.6
4.725	22.74	1.03	24.38	4.525	23.53	0.9572	23.71	3.999	23.76	3.581	24.96	1.151	24.66	1.381	23.05	0.8908	23.76	2.595	23.07	1.823	24.59	7.762	25.23	0.5897	24.24	1.112	24.83	2.307	25.85	1.368	25.77	0.5731	26.02	1.73	24.9	2.379	24.87	2.197	25.45	2.898	25.46	2.366	25.19	0.8027	25.99	0.5869	27.28	1.17	24.62
4.725	22.94	1.03	24.22	4.525	23.53	0.9573	23.68	3.999	23.77	3.582	24.68	1.151	24.61	1.381	23.16	0.8909	23.91	2.595	23.12	1.823	24.65	7.762	25.21	0.5898	24.25	1.112	24.88	2.307	26.04	1.368	25.8	0.5732	26.09	1.73	24.96	2.379	25.04	2.197	25.33	2.898	25.46	2.366	25.19	0.8028	26.05	0.587	27.07	1.17	24.5
4.725	23.37	1.03	24.31	4.525	23.49	0.9574	23.8	4	23.93	3.582	24.65	1.151	24.53	1.381	23	0.891	23.67	2.595	23.08	1.823	24.63	7.762	25.2	0.5899	24.28	1.112	24.92	2.307	26.05	1.368	25.69	0.5733	26.06	1.73	24.84	2.379	25.08	2.197	25.31	2.898	25.42	2.366	24.9	0.8029	25.96	0.5871	27.26	1.17	24.55
4.725	22.79	1.031	24.3	4.525	23.2	0.9575	23.9	4	23.72	3.582	24.69	1.151	24.56	1.381	23.23	0.8911	23.64	2.596	23.14	1.823	24.51	7.762	25.16	0.59	24.33	1.112	24.78	2.308	25.99	1.368	25.87	0.5734	25.86	1.731	24.75	2.379	25.07	2.197	25.37	2.899	25.42	2.366	24.73	0.803	26.1	0.5872	27.22	1.17	24.6
4.725	22.64	1.031	24.32	4.525	23.07	0.9576	23.84	4	23.85	3.582	24.74	1.151	24.54	1.381	23.22	0.8913	23.57	2.596	23.19	1.823	24.54	7.762	25.04	0.5901	24.42	1.112	24.85	2.308	26.18	1.368	25.7	0.5735	25.93	1.731	24.83	2.379	25.04	2.197	25.38	2.899	25.57	2.366	24.72	0.8031	26.05	0.5873	27.15	1.171	24.48
4.725	22.69	1.031	24.23	4.525	23.03	0.9577	23.93	4	23.92	3.582	24.75	1.151	24.7	1.381	23.27	0.8914	23.64	2.596	23.33	1.823	24.6	7.762	25.2	0.5902	24.41	1.112	24.81	2.308	25.88	1.368	25.71	0.5736	25.87	1.731	24.87	2.379	25.16	2.198	25.28	2.899	25.5	2.366	24.8	0.8032	25.95	0.5874	27.14	1.171	24.33
4.725	23.08	1.031	24.15	4.526	23.07	0.9578	23.74	4	24	3.582	24.78	1.151	24.8	1.381	23.26	0.8915	23.68	2.596	23.33	1.823	24.55	7.762	25.13	0.5903	24.34	1.112	24.74	2.308	25.83	1.368	25.64	0.5738	25.83	1.731	24.84	2.38	25.28	2.198	25.2	2.899	25.46	2.366	24.85	0.8033	26.27	0.5875	27.03	1.171	24.4
4.726	23.36	1.031	24.03	4.526	23.17	0.9579	23.67	4	23.92	3.582	24.82	1.151	24.82	1.381	23.47	0.8916	23.71	2.596	23.37	1.823	24.36	7.762	25.22	0.5904	24.64	1.112	24.74	2.308	25.75	1.368	25.73	0.5739	25.88	1.731	24.98	2.38	25.25	2.198	25.25	2.899	25.42	2.366	24.95	0.8034	26.14	0.5876	27.08	1.171	24.44
4.726	23.38	1.031	23.93	4.526	23.57	0.958	23.77	4	23.85	3.582	24.91	1.152	24.8	1.381	23.31	0.8917	23.78	2.596	23.48	1.823	24.36	7.763	25.17	0.5905	24.74	1.113	24.93	2.308	25.71	1.368	25.87	0.574	25.85	1.731	25.14	2.38	25.44	2.198	25.25	2.899	25.54	2.366	25.34	0.8035	25.8	0.5877	27.07	1.171	24.49
4.726	23.19	1.031	23.98	4.526	23.7	0.9581	23.86	4	23.84	3.582	25.11	1.152	24.76	1.381	23.34	0.8918	23.67	2.596	23.34	1.823	24.26	7.763	25.17	0.5906	24.69	1.113	24.89	2.308	25.81	1.369	25.88	0.5741	25.95	1.731	25.04	2.38	25.43	2.198	25.26	2.899	25.6	2.366	24.64	0.8036	25.85	0.5878	27.05	1.171	24.39
4.726	23.14	1.031	24.05	4.526	23.17	0.9582	23.87	4	23.86	3.583	25.05	1.152	24.78	1.382	23.33	0.8919	23.78	2.596	23.46	1.824	24.25	7.763	25.18	0.5907	24.79	1.113	24.77	2.308	25.72	1.369	26	0.5742	25.92	1.731	24.75	2.38	25.47	2.198	25.13	2.899	25.47	2.367	24.47	0.8038	26.06	0.5879	27.01	1.171	24.21
4.726	23.17	1.031	24.09	4.526	23.26	0.9583	23.96	4.001	24.05	3.583	24.82	1.152	24.72	1.382	23.23	0.892	23.89	2.596	23.66	1.824	24.22	7.763	25.1	0.5908	24.85	1.113	24.93	2.308	25.75	1.369	26.25	0.5743	25.95	1.731	24.88	2.38	25.44	2.198	25.2	2.899	25.42	2.367	24.73	0.8039	26.24	0.588	26.86	1.171	24.18
4.726	23.36	1.031	23.89	4.526	23.23	0.9584	23.9	4.001	24.09	3.583	25.24	1.152	24.77	1.382	23.3	0.8921	23.84	2.596	23.7	1.824	24.24	7.763	25.04	0.5909	24.98	1.113	25.01	2.308	25.71	1.369	25.83	0.5744	25.89	1.731	25.05	2.38	25.62	2.198	25.17	2.899	25.54	2.367	25.1	0.804	26.13	0.5881	26.84	1.171	24.23
4.726	23.27	1.032	23.89	4.526	23.66	0.9585	24.02	4.001	24.17	3.583	25.37	1.152	24.8	1.382	23.45	0.8922	24.02	2.597	23.65	1.824	24.1	7.763	25.14	0.591	24.99	1.113	25.27	2.309	25.61	1.369	26.17	0.5745	26.03	1.732	25.06	2.38	25.56	2.198	25.16	2.9	25.63	2.367	25.1	0.8041	25.93	0.5882	26.72	1.171	24.11
4.726	23.17	1.032	23.91	4.526	23.67	0.9586	23.94	4.001	24.24	3.583	25.21	1.152	24.85	1.382	23.44	0.8923	23.81	2.597	23.73	1.824	24.2	7.763	25.14	0.5911	24.91	1.113	25.21	2.309	25.49	1.369	26.43	0.5746	26.23	1.732	25.03	2.38	25.59	2.198	25.19	2.9	25.69	2.367	25.12	0.8042	25.93	0.5883	26.87	1.172	24.24
4.726	23.33	1.032	23.87	4.526	23.57	0.9588	24.03	4.001	24.35	3.583	24.97	1.152	24.52	1.382	23.53	0.8924	23.87	2.597	23.87	1.824	24.2	7.763	25.12	0.5913	24.97	1.113	25.06	2.309	25.56	1.369	26.35	0.5747	26.39	1.732	24.83	2.381	25.55	2.199	25.26	2.9	25.44	2.367	24.85	0.8043	26.03	0.5884	26.81	1.172	24.26
4.726	23.31	1.032	23.79	4.527	23.51	0.9589	23.92	4.001	24.35	3.583	24.85	1.152	24.82	1.382	23.49	0.8925	23.94	2.597	23.84	1.824	24.1	7.763	25.27	0.5914	25.1	1.113	25.63	2.309	25.51	1.369	26.14	0.5748	25.96	1.732	24.8	2.381	25.66	2.199	25.4	2.9	25.49	2.367	24.84	0.8044	26.07	0.5885	26.8	1.172	24.31
4.727	23.34	1.032	23.84	4.527	23.42	0.959	23.97	4.001	24.39	3.583	25	1.153	25.04	1.382	23.48	0.8926	23.99	2.597	23.84	1.824	24.15	7.763	25.22	0.5915	25.26	1.113	25.69	2.309	25.41	1.369	25.87	0.5749	26.23	1.732	24.91	2.381	25.77	2.199	25.37	2.9	25.5	2.367	24.91	0.8045	25.98	0.5886	26.76	1.172	24.28
4.727	23.4	1.032	23.84	4.527	23.53	0.9591	23.91	4.001	24.35	3.583	25.22	1.153	24.91	1.382	23.54	0.8927	24.12	2.597	23.87	1.824	24.06	7.764	25.06	0.5916	25.3	1.114	25.45	2.309	25.28	1.369	25.96	0.575	26.82	1.732	24.84	2.381	26.03	2.199	25.35	2.9	25.62	2.367	25	0.8046	26.18	0.5888	26.64	1.172	24.21
4.727	23.46	1.032	23.89	4.527	23.65	0.9592	23.76	4.001	24.39	3.583	25.28	1.153	24.68	1.383	23.75	0.8928	24.11	2.597	23.75	1.824	24.12	7.764	24.79	0.5917	24.98	1.114	25.14	2.309	25.24	1.37	26.14	0.5751	26.69	1.732	24.82	2.381	25.96	2.199	25.34	2.9	25.55	2.368	25.13	0.8047	26.03	0.5889	26.61	1.172	24.22
4.727	23.48	1.032	23.94	4.527	23.68	0.9593	23.52	4.001	24.38	3.584	25.1	1.153	24.73	1.383	23.69	0.8929	24.2	2.597	23.81	1.825	24.09	7.764	25.25	0.5918	25.05	1.114	25.08	2.309	25.26	1.37	26.24	0.5752	26.35	1.732	24.9	2.381	25.88	2.199	25.44	2.9	25.58	2.368	25.11	0.8048	25.98	0.589	26.72	1.172	24.26
4.727	23.43	1.032	23.98	4.527	23.52	0.9594	23.2	4.002	24.56	3.584	24.91	1.153	25.01	1.383	23.75	0.893	24.31	2.597	24.01	1.825	24.05	7.764	25.25	0.5919	25.19	1.114	25.22	2.309	25.23	1.37	26.2	0.5753	25.99	1.732	24.88	2.381	25.81	2.199	25.51	2.9	25.4	2.368	25.02	0.8049	25.88	0.5891	26.7	1.172	24.23
4.727	23.57	1.033	23.99	4.527	23.48	0.9595	23.22	4.002	24.44	3.584	25.04	1.153	24.8	1.383	23.91	0.8931	24.57	2.598	23.72	1.825	24.26	7.764	25.23	0.592	25.45	1.114	25.46	2.309	25.13	1.37	26.12	0.5754	26.13	1.733	24.83	2.381	25.94	2.199	25.63	2.901	25.51	2.368	25.13	0.805	25.66	0.5892	26.59	1.172	24.24
4.727	23.7	1.033	24.1	4.527	23.51	0.9596	23.23	4.002	24.48	3.584	25.24	1.153	24.66	1.383	24.04	0.8932	24.5	2.598	23.73	1.825	24.08	7.764	24.97	0.5921	25.48	1.114	25.39	2.31	25.09	1.37	26.11	0.5755	26.29	1.733	24.59	2.381	25.9	2.199	25.67	2.901	25.56	2.368	25.08	0.8051	25.86	0.5893	26.35	1.173	24.27
4.727	23.62	1.033	23.9	4.527	23.5	0.9597	23.38	4.002	24.48	3.584	25.12	1.153	24.65	1.383	24.09	0.8933	24.51	2.598	23.96	1.825	23.89	7.764	24.93	0.5922	25.53	1.114	25.34	2.31	25.14	1.37	26.06	0.5756	26.51	1.733	24.72	2.381	25.78	2.199	25.79	2.901	25.45	2.368	25.18	0.8052	25.86	0.5894	26.44	1.173	24.33
4.727	23.54	1.033	23.94	4.528	23.69	0.9598	23.55	4.002	24.72	3.584	24.94	1.153	24.64	1.383	24.25	0.8934	24.51	2.598	24.15	1.825	23.73	7.764	25.08	0.5923	25.54	1.114	25.16	2.31	25.11	1.37	26.11	0.5757	26.5	1.733	24.85	2.382	25.76	2.2	25.63	2.901	25.45	2.368	25.29	0.8053	25.96	0.5895	26.58	1.173	24.29
4.728	23.46	1.033	24.01	4.528	23.76	0.9599	23.75	4.002	24.81	3.584	25.02	1.153	24.79	1.383	24.44	0.8935	24.51	2.598	24.16	1.825	23.91	7.764	25.25	0.5924	25.09	1.114	25.11	2.31	25.12	1.37	26.05	0.5758	26.12	1.733	24.89	2.382	25.5	2.2	26.15	2.901	25.4	2.368	25.28	0.8054	26.1	0.5896	26.44	1.173	24.3
4.728	23.53	1.033	23.91	4.528	23.51	0.96	23.17	4.002	24.91	3.584	24.82	1.154	24.91	1.383	24.18	0.8936	24.46	2.598	24.3	1.825	23.91	7.764	25.21	0.5925	25.29	1.114	25.12	2.31	25.14	1.37	25.97	0.5759	26.11	1.733	24.83	2.382	25.57	2.2	26.04	2.901	25.52	2.368	25.35	0.8055	25.86	0.5897	26.2	1.173	24.25
4.728	23.81	1.033	23.93	4.528	23.68	0.9601	23.11	4.002	25.18	3.584	24.9	1.154	24.76	1.383	24.05	0.8938	24.55	2.598	24.39	1.825	23.93	7.765	25.13	0.5926	25.1	1.115	25.03	2.31	25.1	1.371	26	0.576	26.16	1.733	24.89	2.382	25.7	2.2	25.76	2.901	25.43	2.368	25.34	0.8056	25.99	0.5898	26.11	1.173	24.19
4.728	23.88	1.033	23.88	4.528	23.77	0.9602	23.43	4.002	25.1	3.584	24.86	1.154	24.6	1.384	24.02	0.8939	24.67	2.598	24.25	1.826	23.84	7.765	25.19	0.5927	25.33	1.115	25.02	2.31	25.11	1.371	25.96	0.5761	26.23	1.733	24.74	2.382	25.51	2.2	25.47	2.901	25.47	2.369	25.31	0.8057	25.91	0.5899	26.22	1.173	24.25
4.728	23.78	1.033	23.89	4.528	23.77	0.9603	23.71	4.003	24.84	3.585	24.6	1.154	24.77	1.384	24.08	0.894	24.47	2.598	24.05	1.826	23.81	7.765	25.26	0.5928	25.26	1.115	24.91	2.31	25.27	1.371	25.76	0.5763	26.22	1.733	24.75	2.382	25.6	2.2	25.37	2.901	25.31	2.369	25.4	0.8058	25.9	0.59	26.36	1.173	24.27
4.728	23.85	1.033	23.95	4.528	23.93	0.9604	23.8	4.003	24.72	3.585	24.58	1.154	24.66	1.384	24.05	0.8941	24.55	2.598	24.14	1.826	23.69	7.765	25.22	0.5929	25.22	1.115	24.98	2.31	25.15	1.371	25.71	0.5764	26.04	1.733	24.73	2.382	25.61	2.2	25.57	2.901	25.4	2.369	25.42	0.8059	25.89	0.5901	26.24	1.173	24.26
4.728	23.86	1.034	23.87	4.528	23.93	0.9605	23.69	4.003	24.69	3.585	24.51	1.154	24.64	1.384	24.07	0.8942	24.6	2.599	24.18	1.826	23.66	7.765	25.3	0.593	25.14	1.115	24.85	2.311	25.02	1.371	25.82	0.5765	26.03	1.734	24.66	2.382	25.51	2.2	25.82	2.902	25.44	2.369	25.63	0.806	25.77	0.5902	26.16	1.173	24.42
4.728	23.87	1.034	23.87	4.528	23.99	0.9606	23.53	4.003	24.77	3.585	24.51	1.154	24.68	1.384	24.05	0.8943	24.67	2.599	24.09	1.826	23.72	7.765	25.3	0.5931	25.16	1.115	24.76	2.311	25	1.371	25.76	0.5766	26.02	1.734	24.7	2.382	25.56	2.2	25.72	2.902	25.29	2.369	25.7	0.8061	25.56	0.5903	26.24	1.174	24.1
4.728	23.92	1.034	24.17	4.528	24.08	0.9607	23.58	4.003	24.75	3.585	24.42	1.154	24.68	1.384	23.99	0.8944	24.77	2.599	24.06	1.826	23.76	7.765	25.25	0.5932	25.16	1.115	24.76	2.311	25.16	1.371	25.77	0.5767	25.89	1.734	24.77	2.383	25.61	2.201	25.45	2.902	25.22	2.369	25.63	0.8063	25.28	0.5904	26.07	1.174	24.02
4.728	24.06	1.034	23.92	4.529	24.15	0.9608	23.65	4.003	24.63	3.585	24.47	1.154	24.77	1.384	23.87	0.8945	24.88	2.599	24.03	1.826	23.52	7.765	25.23	0.5933	25.1	1.115	24.78	2.311	25.09	1.371	25.68	0.5768	25.86	1.734	24.36	2.383	25.63	2.201	25.39	2.902	25.09	2.369	25.75	0.8064	25.25	0.5905	26.04	1.174	24.16
4.729	24.06	1.034	23.72	4.529	24.08	0.9609	23.69	4.003	24.55	3.585	24.41	1.154	24.69	1.384	23.82	0.8946	25.04	2.599	24.06	1.826	23.57	7.765	25.25	0.5934	25.07	1.115	24.67	2.311	25.09	1.371	25.53	0.5769	25.92	1.734	24.27	2.383	25.69	2.201	25.46	2.902	24.78	2.369	25.72	0.8065	25.33	0.5906	26.09	1.174	24.46
4.729	23.93	1.034	23.79	4.529	24.22	0.961	23.76	4.003	24.53	3.585	24.25	1.155	24.74	1.384	23.82	0.8947	24.78	2.599	24.14	1.826	23.76	7.766	25.35	0.5935	25.17	1.116	24.65	2.311	25.13	1.371	25.54	0.577	25.89	1.734	24.28	2.383	25.69	2.201	25.33	2.902	24.8	2.369	25.78	0.8066	25.37	0.5907	26.14	1.174	24.22
4.729	24.09	1.034	23.94	4.529	24.33	0.9611	23.76	4.003	24.67	3.585	24.18	1.155	24.76	1.384	23.85	0.8948	24.69	2.599	24.25	1.826	23.8	7.766	25.12	0.5936	25.2	1.116	24.57	2.311	25.13	1.372	25.44	0.5771	25.54	1.734	24.14	2.383	25.69	2.201	25.44	2.902	24.89	2.369	25.74	0.8067	25.62	0.5908	26.21	1.174	24.07
4.729	24.13	1.034	23.89	4.529	24.33	0.9613	23.81	4.003	24.7	3.586	24.14	1.155	24.79	1.385	23.88	0.8949	24.68	2.599	24.18	1.827	23.77	7.766	25.18	0.5938	25.23	1.116	24.46	2.311	25.11	1.372	25.29	0.5772	25.73	1.734	24.23	2.383	25.75	2.201	25.36	2.902	24.86	2.37	25.76	0.8068	26.04	0.5909	26.09	1.174	23.97
4.729	24.61	1.034	23.71	4.529	24.3	0.9614	23.78	4.004	24.58	3.586	24.2	1.155	24.81	1.385	23.8	0.895	24.7	2.599	24.19	1.827	23.73	7.766	25.16	0.5939	25.41	1.116	24.49	2.311	24.97	1.372	25.19	0.5773	25.79	1.734	24.6	2.383	25.79	2.201	25.22	2.902	25.03	2.37	25.89	0.8069	25.33	0.591	26.33	1.174	24.03
4.729	24.77	1.034	23.68	4.529	24.42	0.9615	23.75	4.004	24.66	3.586	24.28	1.155	24.89	1.385	23.78	0.8951	24.74	2.599	24.24	1.827	23.71	7.766	25.19	0.594	25.38	1.116	24.48	2.311	24.82	1.372	25.21	0.5774	25.59	1.734	24.91	2.383	25.93	2.201	25.23	2.903	25.56	2.37	26.02	0.807	25.46	0.5911	26.37	1.174	24.05
4.729	24.66	1.035	23.76	4.529	24.48	0.9616	23.94	4.004	24.68	3.586	24.27	1.155	24.74	1.385	23.77	0.8952	24.74	2.6	24.08	1.827	23.76	7.766	25.12	0.5941	25.39	1.116	24.47	2.312	24.87	1.372	25.24	0.5775	25.63	1.735	24.37	2.383	25.76	2.201	25.32	2.903	25.04	2.37	25.94	0.8071	25.59	0.5913	26.18	1.174	24.03
4.729	24.38	1.035	23.8	4.529	24.36	0.9617	24.2	4.004	24.78	3.586	24.34	1.155	24.94	1.385	23.88	0.8953	24.76	2.6	24.09	1.827	23.8	7.766	25.23	0.5942	25.37	1.116	24.46	2.312	25.15	1.372	25.25	0.5776	25.5	1.735	24.41	2.383	25.64	2.201	25.18	2.903	24.84	2.37	25.68	0.8072	25.92	0.5914	26.19	1.175	24.05
4.729	24.22	1.035	23.73	4.529	24.34	0.9618	23.97	4.004	24.82	3.586	24.29	1.155	24.93	1.385	23.79	0.8954	24.65	2.6	24.21	1.827	23.87	7.766	25.25	0.5943	25.28	1.116	24.61	2.312	24.94	1.372	25.35	0.5777	25.45	1.735	24.41	2.384	25.86	2.202	25.07	2.903	25.09	2.37	25.81	0.8073	25.93	0.5915	26.21	1.175	24.07
4.729	24.29	1.035	23.66	4.53	24.46	0.9619	24.02	4.004	24.76	3.586	24.3	1.155	25.12	1.385	23.85	0.8955	24.61	2.6	24.11	1.827	23.82	7.766	25.23	0.5944	25.37	1.116	24.51	2.312	24.89	1.372	25.2	0.5778	25.4	1.735	24.83	2.384	26.01	2.202	25.27	2.903	25.36	2.37	26.06	0.8074	25.62	0.5916	26.26	1.175	24.06
4.73	24.41	1.035	23.51	4.53	24.57	0.962	24.07	4.004	24.69	3.586	24.25	1.156	25.16	1.385	23.9	0.8956	24.66	2.6	24.17	1.827	23.71	7.766	25.19	0.5945	25.54	1.116	24.42	2.312	24.86	1.372	25.2	0.5779	25.41	1.735	24.68	2.384	25.84	2.202	25.11	2.903	25.52	2.37	26.03	0.8075	25.52	0.5917	26.3	1.175	23.98
4.73	24.28	1.035	23.48	4.53	24.61	0.9621	24.08	4.004	24.74	3.586	24.25	1.156	24.8	1.385	23.86	0.8957	24.7	2.6	24.18	1.827	23.88	7.767	25.44	0.5946	25.61	1.117	24.39	2.312	24.88	1.373	25.22	0.578	25.51	1.735	24.61	2.384	25.67	2.202	25.15	2.903	25.25	2.37	26.31	0.8076	25.72	0.5918	26.31	1.175	23.99
4.73	24.3	1.035	23.64	4.53	24.9	0.9622	24.09	4.004	24.83	3.586	24.18	1.156	25.21	1.386	23.98	0.8958	24.71	2.6	24.14	1.828	23.76	7.767	25.58	0.5947	25.18	1.117	24.37	2.312	24.85	1.373	25.21	0.5781	25.47	1.735	24.65	2.384	25.74	2.202	25.07	2.903	25.27	2.371	26.38	0.8077	25.71	0.5919	26.26	1.175	24.05
4.73	24.34	1.035	23.73	4.53	24.92	0.9623	24.19	4.004	24.76	3.587	24.16	1.156	25.48	1.386	23.85	0.8959	24.81	2.6	24.11	1.828	23.76	7.767	25.44	0.5948	25.27	1.117	24.52	2.312	24.71	1.373	25.12	0.5782	25.31	1.735	24.67	2.384	25.86	2.202	24.86	2.903	25.19	2.371	26.3	0.8078	25.87	0.592	26.29	1.175	24.23
4.73	24.31	1.035	23.82	4.53	24.82	0.9624	24.27	4.005	24.82	3.587	24.23	1.156	25.35	1.386	23.79	0.896	24.73	2.6	24.36	1.828	23.75	7.767	25.57	0.5949	25.6	1.117	24.42	2.312	24.66	1.373	25.06	0.5783	25.27	1.735	24.74	2.384	25.93	2.202	24.96	2.903	25.28	2.371	26.09	0.8079	25.84	0.5921	26.52	1.175	24.21
4.73	24.4	1.036	23.82	4.53	24.58	0.9625	24.23	4.005	24.94	3.587	24.29	1.156	25.2	1.386	24.26	0.8961	24.77	2.601	24.45	1.828	23.92	7.767	25.1	0.595	25.51	1.117	24.39	2.313	24.73	1.373	25.28	0.5784	25.27	1.736	24.78	2.384	25.83	2.202	25.03	2.904	25.56	2.371	26	0.808	25.9	0.5922	26.36	1.175	24.2
4.73	24.32	1.036	23.83	4.53	24.59	0.9626	24.22	4.005	24.71	3.587	24.18	1.156	25.03	1.386	24.25	0.8963	24.83	2.601	24.01	1.828	23.71	7.767	25.44	0.5951	25.35	1.117	24.24	2.313	24.74	1.373	25.22	0.5785	25.39	1.736	24.78	2.384	25.77	2.202	25.01	2.904	25.49	2.371	26.08	0.8081	25.67	0.5923	26.21	1.176	24.05
4.73	24.01	1.036	23.75	4.53	24.53	0.9627	24.37	4.005	24.67	3.587	24.12	1.156	24.93	1.386	23.9	0.8964	24.91	2.601	24.23	1.828	23.68	7.767	25.74	0.5952	25.15	1.117	24.31	2.313	24.69	1.373	25.15	0.5786	25.23	1.736	24.66	2.384	25.74	2.203	25.03	2.904	25.4	2.371	26.14	0.8082	25.82	0.5924	26.21	1.176	24.18
4.73	24.13	1.036	23.93	4.531	24.53	0.9628	24.36	4.005	25.05	3.587	24.05	1.156	25.09	1.386	24.02	0.8965	24.98	2.601	24.24	1.828	23.67	7.767	25.71	0.5953	25.44	1.117	24.31	2.313	24.73	1.373	25.25	0.5788	24.98	1.736	24.81	2.385	25.92	2.203	24.97	2.904	25.39	2.371	26	0.8083	25.9	0.5925	26.21	1.176	24.2
4.731	24.36	1.036	23.84	4.531	24.69	0.9629	24.33	4.005	25.1	3.587	24.13	1.156	25.1	1.386	24.13	0.8966	24.9	2.601	24.14	1.828	23.76	7.767	25.48	0.5954	25.53	1.117	24.34	2.313	24.67	1.373	25.25	0.5789	25.27	1.736	24.61	2.385	25.89	2.203	24.95	2.904	25.37	2.371	26.03	0.8084	25.92	0.5926	26.24	1.176	24.14
4.731	24.1	1.036	23.84	4.531	24.52	0.963	24.27	4.005	24.75	3.587	24	1.157	25.09	1.386	24.18	0.8967	24.95	2.601	24.01	1.828	23.55	7.768	25.08	0.5955	25.54	1.118	24.38	2.313	24.75	1.373	25.14	0.579	25.22	1.736	24.71	2.385	25.98	2.203	24.95	2.904	25.48	2.371	25.97	0.8085	25.86	0.5927	26.09	1.176	24.06
4.731	24.06	1.036	23.87	4.531	24.51	0.9631	24.2	4.005	24.73	3.587	24.16	1.157	24.89	1.386	24.15	0.8968	24.77	2.601	24.17	1.828	23.65	7.768	25.37	0.5956	25.25	1.118	24.23	2.313	24.66	1.374	25.07	0.5791	25.29	1.736	24.87	2.385	25.83	2.203	24.91	2.904	25.81	2.371	26.04	0.8086	25.92	0.5928	26.01	1.176	24.11
4.731	24.23	1.036	23.86	4.531	24.42	0.9632	24.52	4.005	24.68	3.588	24.36	1.157	24.8	1.387	24.03	0.8969	24.79	2.601	24.24	1.829	23.59	7.768	25.47	0.5957	25.52	1.118	24.21	2.313	24.9	1.374	25.13	0.5792	25.31	1.736	24.8	2.385	25.56	2.203	24.84	2.904	25.58	2.372	25.99	0.8088	26.05	0.5929	26.11	1.176	24
4.731	24.29	1.036	23.78	4.531	24.55	0.9633	24.58	4.006	24.81	3.588	24.05	1.157	24.8	1.387	24.14	0.897	24.77	2.601	24.22	1.829	23.52	7.768	25.52	0.5958	25.43	1.118	24	2.313	25.02	1.374	25.1	0.5793	25.26	1.736	24.85	2.385	25.79	2.203	24.87	2.904	25.51	2.372	25.92	0.8089	25.99	0.593	26.1	1.176	23.66
4.731	24.39	1.036	23.66	4.531	24.55	0.9634	24.47	4.006	24.97	3.588	23.98	1.157	24.85	1.387	24.16	0.8971	24.62	2.601	24.05	1.829	23.53	7.768	25.47	0.5959	25.53	1.118	23.95	2.313	24.69	1.374	25.22	0.5794	25.29	1.736	24.81	2.385	25.8	2.203	24.86	2.904	25.46	2.372	25.91	0.809	25.99	0.5931	26.15	1.176	23.54
4.731	24.21	1.037	23.47	4.531	24.46	0.9635	24.34	4.006	24.84	3.588	24.05	1.157	24.78	1.387	24.16	0.8972	25.04	2.602	24.19	1.829	23.74	7.768	25.3	0.596	25.37	1.118	24.04	2.314	24.73	1.374	25.19	0.5795	25.26	1.737	24.92	2.385	25.77	2.203	24.64	2.905	25.66	2.372	26.13	0.8091	26.01	0.5932	26.03	1.176	23.63
4.731	24.22	1.037	23.18	4.531	24.56	0.9636	24.58	4.006	25	3.588	23.93	1.157	24.74	1.387	24.06	0.8973	25.01	2.602	24.09	1.829	23.55	7.768	25.26	0.5961	25.29	1.118	24.1	2.314	24.83	1.374	25.07	0.5796	25.27	1.737	24.96	2.385	25.61	2.203	24.62	2.905	25.54	2.372	26.05	0.8092	26.04	0.5933	26.01	1.177	23.49
4.731	24.25	1.037	23.16	4.531	24.61	0.9638	24.84	4.006	24.86	3.588	23.9	1.157	24.8	1.387	24.07	0.8974	24.8	2.602	24.19	1.829	23.64	7.768	25.28	0.5963	25.32	1.118	24.01	2.314	24.96	1.374	25.11	0.5797	25.27	1.737	25.08	2.386	25.65	2.204	24.75	2.905	25.45	2.372	26.04	0.8093	26.19	0.5934	25.96	1.177	23.69
4.731	24.29	1.037	23.33	4.532	24.63	0.9639	24.88	4.006	24.87	3.588	23.91	1.157	24.75	1.387	24.2	0.8975	24.94	2.602	24.22	1.829	23.63	7.768	25.2	0.5964	25.28	1.118	24.04	2.314	24.85	1.374	25.12	0.5798	25.27	1.737	25.19	2.386	25.68	2.204	24.71	2.905	25.63	2.372	25.97	0.8094	26.12	0.5935	26.01	1.177	24.32
4.732	24.22	1.037	23.15	4.532	24.57	0.964	25.07	4.006	24.85	3.588	23.9	1.158	24.65	1.387	24.04	0.8976	24.84	2.602	24.27	1.829	23.55	7.768	25.17	0.5965	25.35	1.118	24.15	2.314	24.73	1.374	25.2	0.5799	25.14	1.737	25.11	2.386	25.66	2.204	24.77	2.905	25.68	2.372	26.14	0.8095	26.19	0.5936	25.99	1.177	23.93
4.732	24.12	1.037	23.51	4.532	24.57	0.9641	25.14	4.006	24.69	3.588	23.94	1.158	24.61	1.387	23.9	0.8977	24.67	2.602	24.3	1.829	23.56	7.769	25.1	0.5966	25.28	1.119	24.2	2.314	24.81	1.374	25.18	0.58	25.3	1.737	25.25	2.386	25.71	2.204	24.52	2.905	25.73	2.372	26.19	0.8096	26.23	0.5938	25.99	1.177	23.35
4.732	24.41	1.037	23.56	4.532	24.64	0.9642	25.04	4.006	24.81	3.588	23.91	1.158	24.69	1.388	23.85	0.8978	24.69	2.602	24.25	1.829	23.61	7.769	25.17	0.5967	25.25	1.119	24.11	2.314	24.8	1.375	24.82	0.5801	25.18	1.737	25.31	2.386	25.66	2.204	24.46	2.905	25.83	2.373	26.11	0.8097	26.39	0.5939	26.01	1.177	23.4
4.732	24.48	1.037	23.03	4.532	24.78	0.9643	24.84	4.006	24.84	3.589	23.87	1.158	24.71	1.388	23.9	0.8979	24.67	2.602	24.26	1.83	23.58	7.769	25.27	0.5968	25.31	1.119	23.98	2.314	24.84	1.375	24.92	0.5802	25.21	1.737	25.31	2.386	25.63	2.204	24.43	2.905	25.82	2.373	26.11	0.8098	26.39	0.594	25.96	1.177	23.99
4.732	24.51	1.037	23.18	4.532	24.73	0.9644	24.8	4.007	24.77	3.589	23.94	1.158	24.57	1.388	23.88	0.898	24.72	2.602	24.29	1.83	23.72	7.769	25.15	0.5969	25.22	1.119	23.92	2.314	24.85	1.375	24.94	0.5803	25.18	1.737	25.32	2.386	25.63	2.204	24.41	2.905	25.79	2.373	26.11	0.8099	26.43	0.5941	26.05	1.177	24.28
4.732	24.3	1.038	23.26	4.532	24.53	0.9645	24.86	4.007	24.62	3.589	23.92	1.158	24.56	1.388	24.02	0.8981	24.7	2.603	24.15	1.83	23.76	7.769	25.16	0.597	25.2	1.119	24	2.314	24.7	1.375	24.89	0.5804	25.17	1.738	25.38	2.386	25.71	2.204	24.46	2.906	25.88	2.373	26.19	0.81	26.29	0.5942	26.08	1.177	23.83
4.732	24.4	1.038	23.6	4.532	24.65	0.9646	24.9	4.007	24.79	3.589	23.84	1.158	24.53	1.388	24	0.8982	24.82	2.603	24.2	1.83	23.64	7.769	25.14	0.5971	25.29	1.119	24.04	2.315	24.76	1.375	25.04	0.5805	25.05	1.738	25.41	2.386	25.69	2.204	24.46	2.906	25.94	2.373	26.16	0.8101	26.48	0.5943	26.02	1.178	23.57
4.732	24.42	1.038	23.67	4.532	24.61	0.9647	24.93	4.007	24.69	3.589	24	1.158	24.59	1.388	23.85	0.8983	24.73	2.603	24.25	1.83	23.74	7.769	25.31	0.5972	25.33	1.119	24.17	2.315	24.79	1.375	24.88	0.5806	25.08	1.738	25.51	2.386	25.8	2.204	24.46	2.906	25.97	2.373	25.96	0.8102	26.67	0.5944	26.09	1.178	23.74
4.732	24.58	1.038	23.4	4.533	24.5	0.9648	24.83	4.007	24.72	3.589	23.95	1.158	24.63	1.388	23.94	0.8984	24.73	2.603	24.33	1.83	23.62	7.769	25.08	0.5973	25.25	1.119	24.1	2.315	24.6	1.375	24.86	0.5807	25.04	1.738	25.53	2.387	25.87	2.205	24.49	2.906	26.07	2.373	26.29	0.8103	26.61	0.5945	26.1	1.178	23.74
4.733	24.47	1.038	23.41	4.533	24.8	0.9649	24.84	4.007	24.69	3.589	24.18	1.158	24.27	1.388	23.95	0.8985	24.79	2.603	24.31	1.83	23.72	7.769	24.9	0.5974	25.33	1.119	24.11	2.315	24.72	1.375	24.9	0.5808	25.07	1.738	25.45	2.387	26.4	2.205	24.61	2.906	26.21	2.373	26.33	0.8104	26.52	0.5946	26.09	1.178	24.1
4.733	24.31	1.038	23.37	4.533	24.88	0.965	24.92	4.007	24.78	3.589	24.13	1.159	24.31	1.388	23.98	0.8986	24.75	2.603	24.33	1.83	23.71	7.769	24.94	0.5975	25.48	1.119	24.21	2.315	24.6	1.375	24.89	0.5809	24.91	1.738	25.55	2.387	25.94	2.205	24.58	2.906	26.08	2.373	26.22	0.8105	26.59	0.5947	26.13	1.178	24.03
4.733	24.42	1.038	23.61	4.533	24.61	0.9651	24.86	4.007	24.86	3.589	23.87	1.159	24.39	1.388	24.1	0.8988	24.69	2.603	24.29	1.83	23.59	7.77	24.98	0.5976	25.58	1.12	24.19	2.315	24.61	1.376	25.12	0.581	25.18	1.738	25.57	2.387	26.26	2.205	24.63	2.906	26.05	2.373	26.03	0.8106	26.81	0.5948	26.2	1.178	23.95
4.733	24.73	1.038	23.74	4.533	24.56	0.9652	24.73	4.007	24.73	3.589	24	1.159	24.36	1.389	24.04	0.8989	24.71	2.603	24.34	1.831	23.44	7.77	24.92	0.5977	25.5	1.12	24.17	2.315	24.65	1.376	24.86	0.5811	25.05	1.738	25.54	2.387	26.6	2.205	24.57	2.906	26.23	2.374	26.09	0.8107	26.93	0.5949	26.07	1.178	24.05
4.733	24.54	1.038	23.66	4.533	24.41	0.9653	24.71	4.008	24.74	3.59	24.11	1.159	24.34	1.389	24.02	0.899	24.72	2.603	24.36	1.831	23.14	7.77	24.83	0.5978	25.57	1.12	24.26	2.315	24.67	1.376	24.9	0.5813	24.98	1.738	25.74	2.387	26.33	2.205	24.61	2.906	26.49	2.374	26.18	0.8108	27.04	0.595	26.14	1.178	24.13
4.733	24.38	1.038	23.62	4.533	24.44	0.9654	24.51	4.008	24.8	3.59	23.97	1.159	24.35	1.389	24.13	0.8991	24.7	2.603	24.3	1.831	23.07	7.77	24.72	0.5979	25.99	1.12	24.23	2.315	24.68	1.376	25	0.5814	24.98	1.738	25.78	2.387	25.99	2.205	24.62	2.906	26.55	2.374	26.24	0.8109	27.14	0.5951	26.22	1.178	24.02
4.733	24.38	1.039	23.67	4.533	24.58	0.9655	24.73	4.008	24.78	3.59	23.96	1.159	24.27	1.389	24.36	0.8992	24.71	2.604	24.56	1.831	23.13	7.77	24.92	0.598	25.66	1.12	24.01	2.316	24.71	1.376	25.04	0.5815	25.24	1.739	25.95	2.387	25.9	2.205	24.41	2.907	26.56	2.374	26.3	0.811	27.16	0.5952	26.18	1.178	24.05
4.733	24.09	1.039	23.82	4.533	24.69	0.9656	24.85	4.008	24.88	3.59	23.92	1.159	24.16	1.389	24.43	0.8993	24.74	2.604	24.52	1.831	23.09	7.77	24.71	0.5981	25.57	1.12	24.09	2.316	24.66	1.376	24.92	0.5816	25.07	1.739	26.07	2.387	26.07	2.205	24.59	2.907	26.66	2.374	25.96	0.8111	26.99	0.5953	25.94	1.179	24.27
4.733	24.36	1.039	23.78	4.533	24.54	0.9657	24.82	4.008	25.1	3.59	23.96	1.159	24.27	1.389	24.07	0.8994	24.79	2.604	24.4	1.831	23.12	7.77	24.56	0.5982	26.09	1.12	24.11	2.316	24.66	1.376	24.8	0.5817	24.81	1.739	25.84	2.388	26.16	2.206	24.52	2.907	26.52	2.374	26.07	0.8113	26.85	0.5954	25.48	1.179	24.22
4.733	24.47	1.039	23.84	4.534	24.63	0.9658	24.81	4.008	25.16	3.59	24.15	1.159	24.17	1.389	24.68	0.8995	24.98	2.604	24.47	1.831	23.81	7.77	24.6	0.5983	26.02	1.12	24.22	2.316	24.72	1.376	24.92	0.5818	24.97	1.739	25.77	2.388	26.13	2.206	24.59	2.907	26.44	2.374	26.12	0.8114	26.9	0.5955	25.57	1.179	24.24
4.734	24.36	1.039	23.86	4.534	24.61	0.9659	24.7	4.008	25.19	3.59	24.1	1.159	23.93	1.389	24.76	0.8996	24.94	2.604	24.26	1.831	23.19	7.77	24.54	0.5984	25.77	1.12	24.14	2.316	24.49	1.376	24.94	0.5819	25.14	1.739	25.69	2.388	26.14	2.206	24.53	2.907	26.35	2.374	26.2	0.8115	27.09	0.5956	25.56	1.179	24.27
4.734	24.27	1.039	23.76	4.534	24.59	0.966	24.66	4.008	24.94	3.59	24.02	1.16	23.75	1.389	24.62	0.8997	24.87	2.604	24.68	1.831	22.84	7.771	24.54	0.5985	25.52	1.121	24.12	2.316	24.39	1.376	24.98	0.582	25.12	1.739	25.82	2.388	26.09	2.206	24.61	2.907	26.49	2.374	26.22	0.8116	26.96	0.5957	25.61	1.179	24.34
4.734	24.2	1.039	23.94	4.534	24.52	0.9661	24.68	4.008	25.46	3.59	23.51	1.16	23.98	1.389	24.22	0.8998	24.8	2.604	24.91	1.831	22.87	7.771	24.61	0.5986	25.52	1.121	24.01	2.316	24.28	1.377	24.95	0.5821	24.9	1.739	25.85	2.388	26	2.206	24.58	2.907	26.54	2.374	26.09	0.8117	26.81	0.5958	25.87	1.179	24.33
4.734	24.17	1.039	24.01	4.534	24.56	0.9663	24.71	4.008	25.41	3.591	23.72	1.16	24.13	1.39	24.17	0.8999	25.03	2.604	24.76	1.832	23.22	7.771	24.59	0.5988	25.68	1.121	24.15	2.316	24.27	1.377	24.93	0.5822	24.96	1.739	25.76	2.388	25.95	2.206	24.41	2.907	26.49	2.375	26.23	0.8118	26.84	0.5959	26.15	1.179	24.46
4.734	24.11	1.039	24.06	4.534	24.63	0.9664	24.75	4.009	25.35	3.591	23.78	1.16	23.95	1.39	24.3	0.9	25.1	2.604	24.41	1.832	23.52	7.771	24.4	0.5989	25.71	1.121	23.93	2.316	24.33	1.377	24.95	0.5823	24.96	1.739	25.69	2.388	25.8	2.206	24.68	2.907	26.44	2.375	26.1	0.8119	26.72	0.596	25.37	1.179	24.52
4.734	24.2	1.039	24.12	4.534	24.48	0.9665	24.73	4.009	25.06	3.591	23.77	1.16	23.87	1.39	24.4	0.9001	25.11	2.604	24.22	1.832	23.46	7.771	24.23	0.599	25.72	1.121	23.93	2.316	24.26	1.377	24.98	0.5824	25.15	1.739	25.65	2.388	25.91	2.206	24.68	2.908	26.48	2.375	25.94	0.812	26.8	0.5961	25.47	1.179	24.57
4.734	24.16	1.04	24.04	4.534	24.45	0.9666	24.61	4.009	24.82	3.591	23.88	1.16	24.01	1.39	24.37	0.9002	25.34	2.605	24.37	1.832	23.34	7.771	24.44	0.5991	25.51	1.121	23.94	2.317	24.34	1.377	24.95	0.5825	25.15	1.74	25.66	2.388	25.88	2.206	24.31	2.908	26.43	2.375	26.11	0.8121	26.92	0.5963	25.81	1.179	24.55
4.734	24.26	1.04	24.18	4.534	24.46	0.9667	25.01	4.009	25.01	3.591	23.85	1.16	23.93	1.39	24.33	0.9003	25.12	2.605	24.38	1.832	23.25	7.771	24.44	0.5992	25.35	1.121	23.91	2.317	24.79	1.377	24.82	0.5826	25.01	1.74	25.62	2.388	25.94	2.206	24.37	2.908	26.32	2.375	26	0.8122	26.79	0.5964	26.03	1.18	24.52
4.734	24.31	1.04	24.2	4.534	24.49	0.9668	24.98	4.009	25.16	3.591	23.85	1.16	23.85	1.39	24.14	0.9004	25.04	2.605	24.48	1.832	23.27	7.771	24.36	0.5993	25.55	1.121	23.98	2.317	24.16	1.377	25.03	0.5827	25.07	1.74	25.68	2.389	25.86	2.207	24.55	2.908	26.33	2.375	25.97	0.8123	26.69	0.5965	25.97	1.18	24.58
4.734	24.38	1.04	24.1	4.535	24.54	0.9669	24.66	4.009	25.2	3.591	23.73	1.16	23.7	1.39	24.38	0.9005	25.51	2.605	24.45	1.832	23.48	7.771	24.29	0.5994	25.59	1.121	23.9	2.317	24.12	1.377	25.13	0.5828	25.03	1.74	25.55	2.389	25.77	2.207	24.71	2.908	26.25	2.375	25.99	0.8124	26.76	0.5966	25.97	1.18	24.6
4.735	24.41	1.04	24.27	4.535	24.59	0.967	24.62	4.009	24.96	3.591	23.87	1.161	23.88	1.39	24.25	0.9006	25.47	2.605	24.33	1.832	23.52	7.771	24.39	0.5995	25.44	1.121	23.92	2.317	24.3	1.377	25.05	0.5829	25.07	1.74	25.61	2.389	25.61	2.207	24.48	2.908	26.37	2.375	25.94	0.8125	26.71	0.5967	25.78	1.18	24.81
4.735	24.52	1.04	24.32	4.535	24.63	0.9671	24.93	4.009	24.76	3.591	23.82	1.161	23.9	1.39	24.18	0.9007	25.01	2.605	24.38	1.832	23.52	7.772	24.28	0.5996	25.23	1.122	23.97	2.317	24.62	1.378	25.15	0.583	25.06	1.74	25.62	2.389	25.69	2.207	24.58	2.908	26.31	2.375	26.01	0.8126	26.85	0.5968	25.65	1.18	24.64
4.735	24.45	1.04	24.29	4.535	24.71	0.9672	24.96	4.009	24.84	3.591	23.69	1.161	24.04	1.391	23.98	0.9008	24.89	2.605	24.26	1.833	23.49	7.772	24.33	0.5997	25.2	1.122	24.02	2.317	24.81	1.378	25.03	0.5831	25.24	1.74	25.65	2.389	25.47	2.207	24.51	2.908	26.25	2.376	26.04	0.8127	26.75	0.5969	25.78	1.18	24.65
4.735	24.71	1.04	24.26	4.535	24.6	0.9673	24.96	4.009	24.9	3.592	23.7	1.161	23.93	1.391	23.87	0.9009	24.87	2.605	24.31	1.833	23.53	7.772	24.41	0.5998	25.35	1.122	24.2	2.317	24.7	1.378	24.94	0.5832	25.1	1.74	25.71	2.389	25.34	2.207	24.42	2.908	26.13	2.376	26.17	0.8128	26.73	0.597	25.94	1.18	24.74
4.735	24.33	1.04	24.27	4.535	24.87	0.9674	24.9	4.01	24.95	3.592	23.66	1.161	23.91	1.391	23.86	0.901	25.15	2.605	24.32	1.833	23.69	7.772	24.45	0.5999	25.33	1.122	24.02	2.317	24.63	1.378	24.88	0.5833	25.11	1.74	25.73	2.389	25.46	2.207	24.36	2.908	26.21	2.376	26.13	0.8129	26.66	0.5971	25.9	1.18	24.63
4.735	24.94	1.041	24.31	4.535	24.79	0.9675	24.83	4.01	24.92	3.592	23.64	1.161	24.07	1.391	23.9	0.9011	25.2	2.606	24.22	1.833	23.67	7.772	24.51	0.6	25.33	1.122	24.06	2.318	24.58	1.378	24.69	0.5834	25.07	1.741	25.69	2.389	25.39	2.207	24.22	2.909	26.34	2.376	26.17	0.813	26.66	0.5972	25.75	1.18	24.63
4.735	25.27	1.041	24.43	4.535	24.77	0.9676	24.91	4.01	24.81	3.592	23.67	1.161	24.02	1.391	23.74	0.9013	25.09	2.606	24.36	1.833	23.75	7.772	24.55	0.6001	25.17	1.122	24.01	2.318	24.54	1.378	24.8	0.5835	25.13	1.741	25.64	2.389	25.55	2.207	24.22	2.909	26.35	2.376	26.29	0.8131	26.7	0.5973	25.71	1.181	24.68
4.735	25.04	1.041	24.48	4.535	24.87	0.9677	24.85	4.01	24.7	3.592	23.37	1.161	24.04	1.391	23.79	0.9014	24.95	2.606	24.33	1.833	23.75	7.772	24.45	0.6002	25.26	1.122	24	2.318	24.71	1.378	24.69	0.5836	25.04	1.741	25.71	2.389	25.31	2.208	24.32	2.909	26.48	2.376	26.34	0.8132	26.89	0.5974	25.98	1.181	24.79
4.735	24.67	1.041	24.41	4.536	24.88	0.9678	24.94	4.01	24.77	3.592	23.42	1.161	24.02	1.391	23.85	0.9015	24.87	2.606	24.22	1.833	23.68	7.772	24.44	0.6003	25.21	1.122	24.06	2.318	24.77	1.378	24.56	0.5838	25.01	1.741	25.64	2.39	25.26	2.208	24.32	2.909	26.15	2.376	26.5	0.8133	26.71	0.5975	26.02	1.181	25.01
4.736	24.26	1.041	24.38	4.536	25	0.9679	24.96	4.01	24.7	3.592	23.41	1.161	24.03	1.391	23.72	0.9016	24.74	2.606	24.12	1.833	23.79	7.772	24.46	0.6004	25.14	1.122	24.08	2.318	24.67	1.378	24.26	0.5839	24.87	1.741	25.79	2.39	25.15	2.208	24.37	2.909	26.38	2.376	26.51	0.8134	26.56	0.5976	26.21	1.181	25.06
4.736	24.4	1.041	24.51	4.536	25	0.968	24.95	4.01	24.62	3.592	23.43	1.162	23.97	1.391	23.74	0.9017	24.85	2.606	24.21	1.833	24	7.773	24.54	0.6005	25.09	1.123	23.95	2.318	24.88	1.378	24.22	0.584	25.01	1.741	25.65	2.39	25.06	2.208	24.35	2.909	26.37	2.376	26.17	0.8135	26.9	0.5977	26.2	1.181	25.18
4.736	24.63	1.041	24.85	4.536	24.75	0.9681	24.98	4.01	24.73	3.592	23.42	1.162	23.99	1.391	23.71	0.9018	24.81	2.606	24.04	1.833	23.98	7.773	24.39	0.6006	25.02	1.123	23.6	2.318	24.6	1.379	24.2	0.5841	25.08	1.741	25.63	2.39	25.1	2.208	24.38	2.909	26.17	2.376	26.91	0.8136	26.9	0.5978	26.06	1.181	25.24
4.736	24.67	1.041	24.9	4.536	25.41	0.9682	24.98	4.01	24.61	3.593	23.72	1.162	23.85	1.392	23.53	0.9019	24.68	2.606	24.04	1.834	24.02	7.773	24.4	0.6007	25	1.123	23.41	2.318	24.64	1.379	24.33	0.5842	24.72	1.741	25.89	2.39	25.32	2.208	24.49	2.909	26.47	2.377	26.96	0.8138	26.72	0.5979	26.04	1.181	25.04
4.736	24.56	1.041	24.96	4.536	25.36	0.9683	24.83	4.011	24.59	3.593	23.95	1.162	23.88	1.392	23.61	0.902	24.65	2.606	24.01	1.834	24.05	7.773	24.36	0.6008	25.01	1.123	23.41	2.318	24.5	1.379	24.38	0.5843	24.32	1.741	25.96	2.39	25.18	2.208	24.46	2.909	26.51	2.377	26.68	0.8139	26.66	0.598	26.22	1.181	24.85
4.736	24.48	1.041	24.67	4.536	25.19	0.9684	24.8	4.011	24.42	3.593	23.43	1.162	23.98	1.392	23.61	0.9021	24.7	2.606	23.99	1.834	24.05	7.773	24.33	0.6009	25.03	1.123	23.44	2.318	24.56	1.379	24.84	0.5844	24.28	1.741	25.79	2.39	25.04	2.208	24.42	2.909	26.38	2.377	26.33	0.814	26.77	0.5981	26.32	1.181	24.96
4.736	24.47	1.042	24.67	4.536	24.94	0.9685	24.84	4.011	24.34	3.593	23.43	1.162	23.81	1.392	23.56	0.9022	24.65	2.607	23.87	1.834	24.15	7.773	24.28	0.601	24.86	1.123	23.62	2.319	24.7	1.379	24.42	0.5845	24.35	1.742	25.68	2.39	25.37	2.208	24.44	2.91	26.37	2.377	26.24	0.8141	26.93	0.5982	26.4	1.181	25.07
4.736	24.45	1.042	24.7	4.536	24.75	0.9686	24.69	4.011	24.45	3.593	23.62	1.162	23.96	1.392	23.63	0.9023	24.82	2.607	23.86	1.834	24.04	7.773	24.21	0.6011	24.87	1.123	23.88	2.319	24.72	1.379	24.16	0.5846	24.44	1.742	25.86	2.39	25.26	2.208	24.61	2.91	26.58	2.377	26.41	0.8142	26.93	0.5983	26.45	1.182	25.07
4.736	24.49	1.042	24.74	4.536	24.82	0.9688	24.68	4.011	24.47	3.593	23.91	1.162	23.79	1.392	23.65	0.9024	24.83	2.607	23.77	1.834	23.94	7.773	24.3	0.6013	24.86	1.123	23.99	2.319	24.69	1.379	24.21	0.5847	24.31	1.742	25.84	2.391	25.22	2.209	24.33	2.91	26.5	2.377	26.55	0.8143	26.94	0.5984	26.21	1.182	25.03
4.736	24.46	1.042	24.77	4.537	24.91	0.9689	24.73	4.011	24.39	3.593	24.04	1.162	23.88	1.392	23.58	0.9025	24.73	2.607	23.73	1.834	24.16	7.773	24.22	0.6014	25.01	1.123	23.46	2.319	24.84	1.379	24.58	0.5848	24.65	1.742	25.75	2.391	25.16	2.209	24.38	2.91	26.52	2.377	26.51	0.8144	26.95	0.5985	26.49	1.182	25.01
4.737	24.44	1.042	24.67	4.537	24.92	0.969	24.69	4.011	24.42	3.593	23.86	1.163	23.76	1.392	23.65	0.9026	24.65	2.607	23.72	1.834	24.25	7.773	24.17	0.6015	24.94	1.123	23.46	2.319	24.89	1.379	24.88	0.5849	24.46	1.742	25.82	2.391	24.99	2.209	24.38	2.91	26.45	2.377	26.48	0.8145	26.97	0.5986	26.45	1.182	24.98
4.737	24.36	1.042	24.82	4.537	24.76	0.9691	24.71	4.011	24.38	3.593	23.46	1.163	23.59	1.392	23.58	0.9027	24.55	2.607	23.73	1.834	24.1	7.774	24.22	0.6016	24.85	1.124	23.66	2.319	25.14	1.379	24.78	0.585	24.18	1.742	25.89	2.391	25.2	2.209	24.31	2.91	26.43	2.377	26.29	0.8146	27	0.5988	26.58	1.182	25.03
4.737	24.35	1.042	24.83	4.537	24.59	0.9692	24.78	4.011	24.36	3.593	23.55	1.163	23.82	1.393	23.55	0.9028	24.56	2.607	23.78	1.834	24.08	7.774	24.42	0.6017	24.81	1.124	23.9	2.319	25.13	1.38	24.59	0.5851	24.55	1.742	25.9	2.391	25.22	2.209	24.06	2.91	26.54	2.378	26.03	0.8147	26.96	0.5989	26.55	1.182	25.12
4.737	24.42	1.042	24.73	4.537	24.61	0.9693	24.74	4.011	24.39	3.594	23.67	1.163	23.97	1.393	23.51	0.9029	24.58	2.607	23.62	1.835	24.36	7.774	24.26	0.6018	24.78	1.124	23.84	2.319	25.03	1.38	24.47	0.5852	24.79	1.742	25.83	2.391	25.18	2.209	23.91	2.91	26.63	2.378	26.3	0.8148	27	0.599	26.69	1.182	25.08
4.737	24.28	1.042	24.58	4.537	24.82	0.9694	24.76	4.012	24.32	3.594	23.69	1.163	23.8	1.393	23.55	0.903	24.51	2.607	23.52	1.835	24.18	7.774	23.91	0.6019	24.79	1.124	23.63	2.319	25.06	1.38	24.7	0.5853	25.05	1.742	25.88	2.391	25.05	2.209	23.87	2.91	26.52	2.378	26.5	0.8149	26.98	0.5991	26.66	1.182	25.05
4.737	24.18	1.043	24.58	4.537	24.75	0.9695	24.96	4.012	24.21	3.594	23.7	1.163	23.62	1.393	23.28	0.9031	24.45	2.608	23.54	1.835	24.08	7.774	24.2	0.602	24.49	1.124	23.58	2.319	25.14	1.38	24.83	0.5854	24.94	1.743	25.84	2.391	25.05	2.209	23.85	2.911	26.57	2.378	26.15	0.815	26.94	0.5992	26.7	1.182	24.97
4.737	24.13	1.043	24.71	4.537	24.69	0.9696	24.89	4.012	24.43	3.594	23.73	1.163	23.73	1.393	23.17	0.9032	24.44	2.608	23.59	1.835	24.16	7.774	24.28	0.6021	24.65	1.124	23.57	2.32	25.19	1.38	25.01	0.5855	24.77	1.743	25.67	2.391	25.19	2.209	23.96	2.911	26.53	2.378	26.15	0.8151	27	0.5993	26.71	1.183	24.94
4.737	24.09	1.043	24.77	4.537	24.65	0.9697	25.1	4.012	24.36	3.594	23.67	1.163	23.87	1.393	23.23	0.9033	24.27	2.608	23.57	1.835	24.34	7.774	24.42	0.6022	24.73	1.124	23.65	2.32	25.24	1.38	24.89	0.5856	24.58	1.743	25.75	2.391	25.02	2.209	24.29	2.911	26.51	2.378	26.16	0.8152	26.93	0.5994	26.84	1.183	25.12
4.737	23.93	1.043	24.77	4.538	24.65	0.9698	25.05	4.012	24.17	3.594	23.71	1.163	23.87	1.393	23.26	0.9034	24.34	2.608	23.38	1.835	24.46	7.774	24.05	0.6023	24.74	1.124	23.77	2.32	25.27	1.38	24.83	0.5857	24.66	1.743	25.84	2.392	25.05	2.21	24.43	2.911	26.45	2.378	25.96	0.8153	26.83	0.5995	26.87	1.183	25.02
4.738	23.96	1.043	24.75	4.538	24.53	0.9699	24.8	4.012	23.99	3.594	23.71	1.163	23.79	1.393	23.4	0.9035	24.45	2.608	23.41	1.835	24.57	7.774	24.1	0.6024	24.6	1.124	23.85	2.32	25.27	1.38	24.9	0.5858	24.92	1.743	25.65	2.392	24.98	2.21	23.73	2.911	26.47	2.378	26.04	0.8154	26.81	0.5996	26.73	1.183	24.99
4.738	23.99	1.043	24.85	4.538	24.53	0.97	25.54	4.012	23.98	3.594	23.83	1.164	23.8	1.393	23.32	0.9036	24.37	2.608	23.66	1.835	24.79	7.774	24.16	0.6025	24.36	1.124	23.81	2.32	25.29	1.38	24.86	0.5859	25.2	1.743	25.74	2.392	25.12	2.21	23.9	2.911	26.48	2.378	25.91	0.8155	27	0.5997	26.83	1.183	24.98
4.738	23.73	1.043	25	4.538	24.56	0.9701	25.56	4.012	24.43	3.594	23.75	1.164	23.8	1.393	23.21	0.9038	24.18	2.608	23.49	1.835	24.81	7.775	24.26	0.6026	24.58	1.125	23.9	2.32	25.57	1.381	25.06	0.586	24.89	1.743	25.78	2.392	25.06	2.21	24.13	2.911	26.4	2.378	25.92	0.8156	26.91	0.5998	26.96	1.183	25.15
4.738	23.79	1.043	24.78	4.538	24.56	0.9702	25.22	4.012	24.23	3.594	23.85	1.164	23.74	1.394	23.02	0.9039	24.23	2.608	23.53	1.836	24.54	7.775	24.15	0.6027	24.51	1.125	23.85	2.32	25.44	1.381	25.03	0.5861	24.87	1.743	25.72	2.392	24.87	2.21	24.38	2.911	26.38	2.379	25.92	0.8157	26.8	0.5999	27.09	1.183	25.15
4.738	23.89	1.043	24.7	4.538	24.57	0.9703	24.91	4.013	24.07	3.595	23.96	1.164	23.82	1.394	23.12	0.904	24.35	2.608	23.59	1.836	24.46	7.775	24.12	0.6028	24.49	1.125	23.84	2.32	25.36	1.381	25.12	0.5863	24.84	1.743	25.85	2.392	24.86	2.21	24.24	2.911	26.33	2.379	25.96	0.8158	26.85	0.6	27.16	1.183	25
4.738	23.84	1.043	24.67	4.538	24.44	0.9704	24.88	4.013	23.81	3.595	23.96	1.164	23.84	1.394	23.05	0.9041	24.31	2.608	23.53	1.836	24.54	7.775	24.1	0.6029	24.5	1.125	24	2.32	25.45	1.381	25.16	0.5864	25.12	1.743	25.63	2.392	24.85	2.21	24.23	2.911	26.26	2.379	25.78	0.8159	26.74	0.6001	27.18	1.183	24.98
4.738	23.92	1.044	24.55	4.538	24.48	0.9705	25.04	4.013	23.81	3.595	24.08	1.164	23.85	1.394	23.06	0.9042	24.05	2.609	23.44	1.836	24.55	7.775	24.31	0.603	24.5	1.125	24.1	2.321	25.69	1.381	25.09	0.5865	25.03	1.744	25.56	2.392	24.87	2.21	23.99	2.912	26.33	2.379	25.74	0.816	26.79	0.6002	27.04	1.183	24.94
4.738	23.89	1.044	24.82	4.538	24.46	0.9706	25.13	4.013	23.93	3.595	24.09	1.164	23.97	1.394	23.12	0.9043	23.9	2.609	23.39	1.836	24.63	7.775	24.28	0.6031	24.5	1.125	24.07	2.321	25.74	1.381	25.06	0.5866	25.17	1.744	25.73	2.392	24.83	2.21	23.88	2.912	26.42	2.379	25.73	0.8161	26.99	0.6003	26.97	1.184	25.04
4.738	23.87	1.044	24.64	4.538	24.47	0.9707	25.11	4.013	23.82	3.595	24.2	1.164	24.02	1.394	23.21	0.9044	23.94	2.609	23.41	1.836	24.62	7.775	24.39	0.6032	24.43	1.125	24.13	2.321	25.92	1.381	24.94	0.5867	25.05	1.744	25.7	2.393	24.72	2.211	24.16	2.912	26.41	2.379	25.58	0.8163	26.87	0.6004	26.85	1.184	25.22
4.738	23.86	1.044	24.52	4.539	24.4	0.9708	25.12	4.013	23.76	3.595	24.15	1.164	23.91	1.394	23.32	0.9045	24.09	2.609	23.41	1.836	24.54	7.775	24.34	0.6033	24.59	1.125	24.14	2.321	26.07	1.381	25.11	0.5868	25.25	1.744	25.76	2.393	24.93	2.211	24.31	2.912	26.39	2.379	25.61	0.8164	26.78	0.6005	26.91	1.184	24.91
4.739	23.84	1.044	24.88	4.539	24.24	0.9709	25.06	4.013	23.81	3.595	24.35	1.164	23.92	1.394	23.18	0.9046	24.14	2.609	23.47	1.836	24.72	7.775	24.41	0.6034	24.51	1.125	24.16	2.321	26.08	1.381	25.07	0.5869	25.26	1.744	25.67	2.393	24.72	2.211	24.29	2.912	26.38	2.379	25.71	0.8165	26.92	0.6006	27.04	1.184	24.81
4.739	23.74	1.044	24.78	4.539	24.14	0.971	25.06	4.013	23.91	3.595	24.44	1.165	23.96	1.394	23.27	0.9047	24.09	2.609	23.48	1.836	24.69	7.776	24.32	0.6035	24.59	1.126	24.31	2.321	25.72	1.381	25.17	0.587	25.09	1.744	25.69	2.393	24.73	2.211	24.28	2.912	26.45	2.379	25.68	0.8166	27.05	0.6007	26.94	1.184	24.85
4.739	23.77	1.044	24.5	4.539	24.12	0.9711	25.08	4.013	23.89	3.595	24.52	1.165	23.97	1.394	23.4	0.9048	24.05	2.609	23.56	1.836	24.56	7.776	24.36	0.6036	24.45	1.126	24.47	2.321	25.54	1.382	25.14	0.5871	25	1.744	25.98	2.393	24.71	2.211	24.25	2.912	26.54	2.379	25.63	0.8167	27.16	0.6008	26.95	1.184	25.04
4.739	23.59	1.044	24.49	4.539	24.32	0.9713	25.01	4.013	23.98	3.596	24.51	1.165	23.86	1.395	23.25	0.9049	24.07	2.609	23.51	1.837	24.58	7.776	24.32	0.6038	24.55	1.126	24.37	2.321	25.61	1.382	25.33	0.5872	25.2	1.744	26.14	2.393	24.77	2.211	24.38	2.912	26.78	2.38	25.64	0.8168	26.81	0.6009	27	1.184	25.06
4.739	23.6	1.044	24.63	4.539	24.26	0.9714	25.12	4.014	23.97	3.596	24.55	1.165	23.68	1.395	23.15	0.905	23.97	2.609	23.42	1.837	24.52	7.776	24.36	0.6039	24.46	1.126	24.5	2.321	25.72	1.382	25.3	0.5873	25.3	1.744	25.96	2.393	24.82	2.211	24.47	2.912	26.91	2.38	25.65	0.8169	27.45	0.601	26.96	1.184	24.99
4.739	23.74	1.044	24.74	4.539	24.04	0.9715	25.02	4.014	23.87	3.596	24.54	1.165	23.52	1.395	23.12	0.9051	23.9	2.609	23.48	1.837	24.59	7.776	24.4	0.604	24.39	1.126	24.56	2.321	25.65	1.382	25.32	0.5874	25.34	1.744	25.74	2.393	24.91	2.211	24.59	2.913	26.27	2.38	25.57	0.817	27.55	0.6011	27.01	1.184	24.96
4.739	23.62	1.045	24.79	4.539	24.12	0.9716	24.88	4.014	23.89	3.596	24.54	1.165	23.4	1.395	23.11	0.9052	23.92	2.61	23.42	1.837	24.55	7.776	24.33	0.6041	24.47	1.126	24.64	2.322	25.54	1.382	25.27	0.5875	25.38	1.745	26.59	2.393	24.79	2.211	24.47	2.913	26.88	2.38	25.59	0.8171	27.19	0.6013	26.93	1.184	25.08
4.739	23.81	1.045	24.73	4.539	24.09	0.9717	24.72	4.014	24	3.596	24.6	1.165	23.05	1.395	23.14	0.9053	24.03	2.61	23.36	1.837	24.51	7.776	24.35	0.6042	24.48	1.126	24.57	2.322	25.53	1.382	25.17	0.5876	25.36	1.745	26.54	2.393	24.99	2.211	24.64	2.913	26.96	2.38	25.75	0.8172	26.8	0.6014	26.97	1.185	25.15
4.739	23.69	1.045	24.79	4.539	24.09	0.9718	24.79	4.014	23.99	3.596	24.61	1.165	23.14	1.395	23.24	0.9054	24.04	2.61	23.33	1.837	24.37	7.776	24.15	0.6043	24.59	1.126	24.48	2.322	25.58	1.382	25.35	0.5877	25.3	1.745	26.3	2.394	24.76	2.212	24.57	2.913	26.78	2.38	25.69	0.8173	26.82	0.6015	26.89	1.185	25.08
4.739	23.54	1.045	24.79	4.54	23.91	0.9719	24.8	4.014	23.91	3.596	24.57	1.165	23.19	1.395	23.34	0.9055	24	2.61	23.23	1.837	24.46	7.776	24	0.6044	24.47	1.126	24.63	2.322	25.61	1.382	25.42	0.5878	25.37	1.745	25.97	2.394	24.81	2.212	24.42	2.913	26.53	2.38	25.4	0.8174	26.92	0.6016	26.85	1.185	25.04
4.74	23.53	1.045	24.84	4.54	23.77	0.972	24.66	4.014	23.95	3.596	24.56	1.166	23.23	1.395	23.24	0.9056	24.05	2.61	23.21	1.837	24.57	7.776	23.59	0.6045	24.54	1.126	24.59	2.322	25.54	1.382	25.42	0.5879	25.36	1.745	26.01	2.394	24.88	2.212	24.64	2.913	26.4	2.38	25.42	0.8175	27.2	0.6017	26.87	1.185	25.17
4.74	23.51	1.045	25	4.54	23.69	0.9721	24.71	4.014	24.08	3.596	24.44	1.166	23.57	1.395	23.12	0.9057	24.12	2.61	23.31	1.837	24.53	7.777	23.54	0.6046	24.59	1.127	24.65	2.322	25.52	1.383	25.45	0.588	25.43	1.745	26.08	2.394	24.97	2.212	24.76	2.913	26.68	2.38	25.56	0.8176	27.12	0.6018	26.9	1.185	25.1
4.74	23.47	1.045	24.97	4.54	24.02	0.9722	24.54	4.014	24	3.596	24.57	1.166	23.66	1.396	23.26	0.9058	24.06	2.61	23.26	1.838	24.46	7.777	23.51	0.6047	24.59	1.127	24.71	2.322	25.58	1.383	25.48	0.5881	25.45	1.745	26.06	2.394	24.88	2.212	24.84	2.913	26.86	2.381	25.52	0.8177	26.99	0.6019	26.94	1.185	25.09
4.74	23.39	1.045	24.79	4.54	24	0.9723	24.35	4.014	24.02	3.597	24.66	1.166	22.99	1.396	23.37	0.9059	24.13	2.61	23.28	1.838	24.41	7.777	23.54	0.6048	24.64	1.127	24.61	2.322	25.55	1.383	25.63	0.5882	25.54	1.745	26.25	2.394	24.9	2.212	24.85	2.913	26.73	2.381	25.52	0.8178	26.87	0.602	26.94	1.185	25.08
4.74	23.4	1.045	24.86	4.54	23.79	0.9724	24.54	4.015	24.02	3.597	24.93	1.166	23.02	1.396	23.36	0.906	24.16	2.61	23.32	1.838	24.42	7.777	23.62	0.6049	24.46	1.127	24.77	2.322	25.56	1.383	25.79	0.5883	25.53	1.745	26.17	2.394	24.8	2.212	24.83	2.913	26.52	2.381	25.52	0.8179	26.85	0.6021	26.86	1.185	25.04
4.74	23.36	1.046	24.86	4.54	23.78	0.9725	24.41	4.015	24	3.597	25.09	1.166	23.4	1.396	22.92	0.9061	24.16	2.611	23.32	1.838	24.23	7.777	24.23	0.605	24.5	1.127	24.72	2.323	25.57	1.383	25.9	0.5884	25.52	1.746	25.89	2.394	24.97	2.212	24.94	2.914	26.52	2.381	25.5	0.818	26.91	0.6022	26.8	1.185	24.98
4.74	23.37	1.046	24.76	4.54	23.83	0.9726	24.44	4.015	24.11	3.597	24.77	1.166	23.64	1.396	22.75	0.9063	24.04	2.611	23.36	1.838	24.54	7.777	23.9	0.6051	24.6	1.127	24.94	2.323	25.56	1.383	26.09	0.5885	25.57	1.746	25.94	2.394	24.81	2.212	24.96	2.914	26.49	2.381	25.36	0.8181	26.87	0.6023	26.92	1.186	25.1
4.74	23.55	1.046	24.73	4.54	23.86	0.9727	24.35	4.015	24.12	3.597	24.58	1.166	23.77	1.396	23.13	0.9064	23.99	2.611	23.23	1.838	24.76	7.777	23.46	0.6052	24.67	1.127	24.96	2.323	25.65	1.383	26.07	0.5886	25.88	1.746	25.96	2.394	24.81	2.213	24.94	2.914	26.44	2.381	25.31	0.8182	26.9	0.6024	27.07	1.186	25.14
4.74	23.56	1.046	24.69	4.541	23.63	0.9728	24.18	4.015	23.78	3.597	24.59	1.166	23.59	1.396	23.15	0.9065	24.02	2.611	23.1	1.838	24.52	7.777	23.57	0.6053	24.51	1.127	25.06	2.323	25.55	1.383	25.9	0.5888	25.92	1.746	25.95	2.395	24.94	2.213	24.97	2.914	26.63	2.381	25.32	0.8183	26.84	0.6025	26.96	1.186	25.1
4.741	23.51	1.046	24.77	4.541	23.6	0.9729	24.27	4.015	23.83	3.597	24.83	1.166	23.6	1.396	22.97	0.9066	24.05	2.611	23.36	1.838	24.38	7.777	23.86	0.6054	24.44	1.127	25.14	2.323	25.67	1.383	25.95	0.5889	26.04	1.746	25.95	2.395	24.97	2.213	24.97	2.914	26.56	2.381	25.06	0.8184	26.89	0.6026	26.93	1.186	25.11
4.741	23.48	1.046	24.65	4.541	23.72	0.973	24.41	4.015	24.1	3.597	24.68	1.167	23.51	1.396	22.88	0.9067	23.95	2.611	23.47	1.838	24.39	7.778	24.12	0.6055	24.4	1.128	24.96	2.323	25.64	1.383	25.93	0.589	26.31	1.746	25.85	2.395	25.06	2.213	25.02	2.914	26.47	2.381	25.23	0.8185	26.89	0.6027	27.25	1.186	25.3
4.741	23.52	1.046	24.7	4.541	23.68	0.9731	24.24	4.015	24.07	3.597	24.75	1.167	23.52	1.396	22.87	0.9068	23.87	2.611	23.31	1.838	24.49	7.778	24.04	0.6056	24.24	1.128	24.76	2.323	25.78	1.384	26.05	0.5891	26.32	1.746	25.77	2.395	24.96	2.213	25.06	2.914	26.36	2.381	25.26	0.8186	26.93	0.6028	27.24	1.186	25.2
4.741	23.49	1.046	24.83	4.541	23.85	0.9732	24.25	4.015	23.91	3.598	24.62	1.167	23.89	1.397	23	0.9069	23.84	2.611	23.26	1.839	24.61	7.778	23.93	0.6057	24.35	1.128	24.76	2.323	25.69	1.384	25.88	0.5892	26.12	1.746	25.93	2.395	24.83	2.213	25.23	2.914	26.3	2.382	25.19	0.8188	26.85	0.6029	27.02	1.186	25.03
4.741	23.51	1.046	24.83	4.541	24.02	0.9733	24.26	4.016	23.89	3.598	24.59	1.167	23.82	1.397	22.99	0.907	24.01	2.611	23.18	1.839	24.63	7.778	23.92	0.6058	24.31	1.128	24.94	2.323	25.37	1.384	25.78	0.5893	25.97	1.746	25.68	2.395	24.85	2.213	24.86	2.914	26.4	2.382	25.27	0.8189	26.76	0.603	26.81	1.186	25.15
4.741	23.33	1.046	24.77	4.541	23.96	0.9734	24.31	4.016	23.68	3.598	24.6	1.167	23.86	1.397	23.02	0.9071	23.97	2.611	23.23	1.839	24.62	7.778	24	0.6059	24.14	1.128	24.93	2.323	25.76	1.384	25.83	0.5894	25.98	1.746	25.55	2.395	24.94	2.213	24.94	2.914	26.39	2.382	25.28	0.819	26.8	0.6031	27.11	1.186	25.24
4.741	23.51	1.047	24.74	4.541	24	0.9735	24.42	4.016	23.81	3.598	24.59	1.167	23.76	1.397	22.84	0.9072	23.63	2.612	23.31	1.839	24.68	7.778	24.16	0.606	24.23	1.128	24.82	2.324	25.81	1.384	25.87	0.5895	26.07	1.747	25.66	2.395	24.9	2.213	25.1	2.915	26.37	2.382	25.24	0.8191	26.87	0.6032	27.14	1.186	24.91
4.741	23.49	1.047	24.82	4.541	23.9	0.9736	24.32	4.016	23.81	3.598	24.53	1.167	23.98	1.397	22.88	0.9073	23.72	2.612	23.36	1.839	24.65	7.778	24.25	0.6061	24.27	1.128	24.81	2.324	25.68	1.384	25.88	0.5896	26.06	1.747	25.5	2.395	24.77	2.213	25.22	2.915	26.26	2.382	25.2	0.8192	26.85	0.6033	27.13	1.187	25.14
4.741	23.57	1.047	24.67	4.541	23.77	0.9738	24.08	4.016	23.78	3.598	24.69	1.167	23.96	1.397	22.96	0.9074	23.9	2.612	23.24	1.839	24.64	7.778	24.16	0.6063	24.35	1.128	24.82	2.324	25.61	1.384	25.99	0.5897	26.01	1.747	25.51	2.396	24.59	2.214	25.37	2.915	26.25	2.382	25.05	0.8193	26.77	0.6034	27.13	1.187	25.46
4.741	23.42	1.047	24.82	4.542	23.77	0.9739	24.19	4.016	23.69	3.598	24.82	1.167	23.92	1.397	23.09	0.9075	24.07	2.612	23.18	1.839	24.76	7.778	24.16	0.6064	24.42	1.128	24.87	2.324	25.74	1.384	25.83	0.5898	26	1.747	25.39	2.396	24.74	2.214	25.49	2.915	26.2	2.382	25.25	0.8194	26.64	0.6035	27.13	1.187	25.04
4.742	23.57	1.047	25.17	4.542	23.77	0.974	24.3	4.016	23.78	3.598	24.81	1.168	24.03	1.397	23.13	0.9076	23.76	2.612	23.21	1.839	24.66	7.778	24.28	0.6065	24.37	1.128	24.67	2.324	25.82	1.384	25.75	0.5899	25.97	1.747	25.45	2.396	24.61	2.214	25.56	2.915	26.24	2.382	25.23	0.8195	26.5	0.6036	27.06	1.187	25.35
4.742	23.76	1.047	24.86	4.542	23.82	0.9741	24.26	4.016	23.75	3.598	24.79	1.168	23.98	1.397	23.15	0.9077	23.67	2.612	23.25	1.839	24.7	7.779	24.24	0.6066	24.39	1.129	24.61	2.324	25.82	1.384	25.7	0.59	25.85	1.747	25.24	2.396	24.76	2.214	25.41	2.915	26.19	2.382	25.23	0.8196	26.42	0.6038	27.09	1.187	25.84
4.742	23.29	1.047	24.81	4.542	23.71	0.9742	24.28	4.016	23.82	3.598	24.96	1.168	23.93	1.398	23.07	0.9078	23.72	2.612	23.31	1.839	24.7	7.779	24.38	0.6067	24.27	1.129	24.86	2.324	25.63	1.385	25.98	0.5901	25.95	1.747	25.28	2.396	24.66	2.214	25.26	2.915	26.1	2.383	25.13	0.8197	26.4	0.6039	27.09	1.187	25.6
4.742	23.21	1.047	25.31	4.542	23.9	0.9743	24.09	4.016	23.66	3.599	24.9	1.168	24.07	1.398	23.31	0.9079	23.84	2.612	23.36	1.84	24.66	7.779	24.42	0.6068	24.28	1.129	24.85	2.324	25.7	1.385	25.9	0.5902	25.96	1.747	25.3	2.396	24.65	2.214	25.26	2.915	26.01	2.383	25.26	0.8198	26.41	0.604	27.21	1.187	25.21
4.742	23.38	1.047	25.26	4.542	23.83	0.9744	24.11	4.017	23.78	3.599	24.94	1.168	23.94	1.398	23.25	0.908	23.94	2.612	23.32	1.84	24.81	7.779	24.45	0.6069	24.54	1.129	24.98	2.324	25.74	1.385	25.73	0.5903	25.91	1.747	25.15	2.396	24.57	2.214	25.36	2.915	25.85	2.383	25.18	0.8199	26.35	0.6041	27.04	1.187	24.96
4.742	23.45	1.048	25.08	4.542	23.77	0.9745	24.06	4.017	23.84	3.599	24.93	1.168	24.08	1.398	23.1	0.9081	23.89	2.613	23.19	1.84	24.79	7.779	24.33	0.607	24.44	1.129	24.95	2.324	25.79	1.385	25.75	0.5904	25.91	1.748	25.19	2.396	24.13	2.214	25.31	2.916	25.9	2.383	25.2	0.82	26.33	0.6042	27.07	1.187	25.13
4.742	23.64	1.048	24.99	4.542	23.91	0.9746	24.09	4.017	23.96	3.599	24.71	1.168	23.99	1.398	23.14	0.9082	23.86	2.613	23.3	1.84	24.6	7.779	24.35	0.6071	24.47	1.129	24.82	2.325	25.97	1.385	25.84	0.5905	25.81	1.748	25.21	2.396	24.19	2.214	25.18	2.916	25.94	2.383	25.38	0.8201	26.4	0.6043	27.12	1.188	25.37
4.742	23.27	1.048	24.89	4.542	24	0.9747	24.1	4.017	23.92	3.599	24.8	1.168	24.07	1.398	23.25	0.9083	23.92	2.613	23.2	1.84	24.47	7.779	24.31	0.6072	24.38	1.129	24.85	2.325	25.79	1.385	25.71	0.5906	25.89	1.748	25.18	2.396	24.23	2.214	25.22	2.916	25.87	2.383	25.34	0.8202	26.18	0.6044	27.12	1.188	25.38
4.742	23.38	1.048	24.89	4.543	23.93	0.9748	24.09	4.017	23.83	3.599	24.91	1.168	24.13	1.398	23.23	0.9084	23.92	2.613	23.2	1.84	24.63	7.779	24.25	0.6073	24.34	1.129	25.03	2.325	25.76	1.385	25.74	0.5907	25.91	1.748	25.17	2.397	24.28	2.215	25.23	2.916	25.92	2.383	25.02	0.8203	26.2	0.6045	27.1	1.188	25.41
4.743	23.33	1.048	25.04	4.543	23.66	0.9749	24.06	4.017	23.85	3.599	24.87	1.168	24.09	1.398	23.06	0.9085	23.86	2.613	23.32	1.84	24.59	7.779	24.44	0.6074	24.28	1.129	25.01	2.325	25.95	1.385	25.73	0.5908	26.08	1.748	25.16	2.397	24.33	2.215	25.19	2.916	25.82	2.383	25.15	0.8204	26.31	0.6046	26.78	1.188	25.14
4.743	23.32	1.048	25.06	4.543	23.52	0.975	24.02	4.017	23.86	3.599	24.73	1.169	24.28	1.398	22.89	0.9086	23.87	2.613	23.25	1.84	24.55	7.779	24.33	0.6075	24.09	1.129	24.93	2.325	25.82	1.385	25.81	0.5909	26.03	1.748	25.28	2.397	24.72	2.215	25.13	2.916	25.68	2.383	25.37	0.8205	26.01	0.6047	26.99	1.188	24.95
4.743	23.32	1.048	24.96	4.543	23.81	0.9751	23.96	4.017	23.81	3.599	25	1.169	24.39	1.398	22.67	0.9088	23.96	2.613	23.23	1.84	24.65	7.78	24.36	0.6076	23.86	1.13	24.92	2.325	25.6	1.386	25.56	0.591	25.86	1.748	25.2	2.397	24.54	2.215	25.27	2.916	25.71	2.383	25.35	0.8206	25.95	0.6048	26.99	1.188	24.98
4.743	23.36	1.048	24.94	4.543	23.94	0.9752	23.98	4.017	23.74	3.599	24.97	1.169	24.33	1.399	22.39	0.9089	23.9	2.613	23.18	1.841	24.53	7.78	24.44	0.6077	23.96	1.13	24.84	2.325	25.66	1.386	25.8	0.5911	25.82	1.748	25.21	2.397	24.16	2.215	25.27	2.916	25.63	2.384	25.21	0.8207	25.89	0.6049	26.95	1.188	25.13
4.743	23.29	1.048	24.99	4.543	23.78	0.9753	24.05	4.018	23.75	3.6	24.41	1.169	24.23	1.399	22.52	0.909	23.96	2.613	22.89	1.841	24.6	7.78	24.76	0.6078	23.98	1.13	24.91	2.325	25.67	1.386	25.99	0.5913	25.86	1.748	25.09	2.397	24.35	2.215	25.27	2.916	25.44	2.384	25.21	0.8208	26.08	0.605	26.97	1.188	25.23
4.743	23.15	1.048	25.03	4.543	23.58	0.9754	23.99	4.018	23.64	3.6	24.58	1.169	24.23	1.399	22.44	0.9091	24.01	2.613	22.6	1.841	24.59	7.78	24.79	0.6079	24	1.13	24.88	2.325	25.68	1.386	25.73	0.5914	25.88	1.748	25.3	2.397	24.66	2.215	25.4	2.916	25.54	2.384	25.13	0.8209	26.07	0.6051	26.95	1.188	25.17
4.743	23.15	1.049	24.98	4.543	23.51	0.9755	24.12	4.018	23.5	3.6	24.87	1.169	24.5	1.399	22.45	0.9092	23.97	2.614	22.67	1.841	24.61	7.78	24.71	0.608	24.31	1.13	25.02	2.326	25.57	1.386	25.53	0.5915	25.59	1.749	25.27	2.397	24.89	2.215	25.27	2.917	25.62	2.384	25.37	0.821	25.97	0.6052	26.93	1.188	25.11
4.743	23.17	1.049	24.87	4.543	23.51	0.9756	24.1	4.018	23.32	3.6	24.78	1.169	24.46	1.399	22.75	0.9093	24.06	2.614	22.71	1.841	24.64	7.78	24.64	0.6081	24.55	1.13	24.96	2.326	25.52	1.386	25.71	0.5916	25.81	1.749	25.17	2.397	24.88	2.215	25.3	2.917	25.6	2.384	25.3	0.8211	26.14	0.6053	26.96	1.189	25.08
4.743	23.32	1.049	24.94	4.543	23.77	0.9757	23.96	4.018	23.32	3.6	24.77	1.169	24.36	1.399	22.93	0.9094	24.06	2.614	22.83	1.841	24.83	7.78	24.76	0.6082	23.92	1.13	24.94	2.326	25.54	1.386	25.96	0.5917	26.11	1.749	25.02	2.398	24.71	2.216	25.32	2.917	25.57	2.384	25.22	0.8213	26.01	0.6054	27.08	1.189	25.15
4.743	23.39	1.049	24.86	4.544	23.67	0.9758	23.87	4.018	23.22	3.6	24.85	1.169	24.33	1.399	22.48	0.9095	23.94	2.614	22.9	1.841	24.71	7.78	24.66	0.6083	23.83	1.13	24.88	2.326	25.64	1.386	25.95	0.5918	25.9	1.749	24.92	2.398	24.65	2.216	25.47	2.917	25.49	2.384	25.15	0.8214	26.02	0.6055	27.07	1.189	25.06
4.744	23.42	1.049	24.68	4.544	23.5	0.9759	23.84	4.018	23.47	3.6	24.68	1.169	24.4	1.399	22.45	0.9096	23.88	2.614	23.39	1.841	24.94	7.78	24.82	0.6084	24.05	1.13	24.93	2.326	25.63	1.386	25.78	0.5919	25.71	1.749	25.09	2.398	24.58	2.216	25.39	2.917	25.62	2.384	25.14	0.8215	26	0.6056	27.11	1.189	25.06
4.744	23.55	1.049	24.76	4.544	23.71	0.976	23.9	4.018	23.95	3.6	24.81	1.17	24.64	1.399	22.49	0.9097	23.84	2.614	22.72	1.841	25.28	7.781	24.85	0.6085	24.3	1.131	24.98	2.326	25.61	1.386	25.77	0.592	25.77	1.749	25.17	2.398	24.82	2.216	25.56	2.917	25.46	2.384	25.17	0.8216	26.02	0.6057	27.3	1.189	24.94
4.744	23.42	1.049	24.84	4.544	23.59	0.9761	23.85	4.018	23.21	3.6	24.81	1.17	24.85	1.399	22.91	0.9098	23.59	2.614	22.65	1.841	25.05	7.781	24.74	0.6086	24.22	1.131	24.98	2.326	25.68	1.387	25.97	0.5921	25.92	1.749	25.06	2.398	24.74	2.216	25.42	2.917	25.47	2.384	25.18	0.8217	26.05	0.6058	27.32	1.189	24.95
4.744	23.41	1.049	24.67	4.544	23.65	0.9763	23.9	4.018	23.22	3.601	24.9	1.17	24.97	1.4	22.92	0.9099	23.33	2.614	22.8	1.842	24.96	7.781	24.91	0.6088	24.2	1.131	24.9	2.326	25.57	1.387	25.92	0.5922	25.94	1.749	25.02	2.398	24.81	2.216	25.37	2.917	25.63	2.385	24.97	0.8218	26.08	0.6059	26.82	1.189	24.88
4.744	23.55	1.049	24.61	4.544	23.72	0.9764	23.88	4.019	23.29	3.601	24.75	1.17	24.92	1.4	22.77	0.91	23.36	2.614	23.17	1.842	24.64	7.781	24.99	0.6089	24.17	1.131	24.96	2.326	25.77	1.387	25.99	0.5923	26.08	1.749	24.99	2.398	24.81	2.216	25.41	2.917	25.67	2.385	25.06	0.8219	25.91	0.606	27.55	1.189	24.75
4.744	23.54	1.049	24.49	4.544	23.67	0.9765	24.09	4.019	23.74	3.601	24.78	1.17	24.83	1.4	22.78	0.9101	23.1	2.614	23.26	1.842	24.73	7.781	25.19	0.609	24.07	1.131	24.93	2.326	25.94	1.387	26.01	0.5924	26.07	1.749	25.06	2.398	24.81	2.216	25.4	2.918	25.69	2.385	25.25	0.822	26.06	0.6061	27.65	1.189	24.76
4.744	23.51	1.05	24.28	4.544	23.64	0.9766	24.14	4.019	23.8	3.601	24.82	1.17	24.68	1.4	22.68	0.9102	23.2	2.615	23.2	1.842	24.84	7.781	25.33	0.6091	24.17	1.131	24.99	2.327	26.11	1.387	26.06	0.5925	26.04	1.75	25.04	2.398	24.93	2.216	25.53	2.918	25.66	2.385	25.24	0.8221	26.11	0.6063	27.48	1.189	24.93
4.744	23.35	1.05	24.33	4.544	23.88	0.9767	23.79	4.019	23.7	3.601	24.77	1.17	24.7	1.4	22.99	0.9103	23.6	2.615	23.11	1.842	24.91	7.781	25.45	0.6092	24.28	1.131	25.03	2.327	25.61	1.387	26.01	0.5926	25.96	1.75	25.07	2.398	24.9	2.216	25.35	2.918	25.67	2.385	25.27	0.8222	26.21	0.6064	27.09	1.19	24.76
4.744	23.25	1.05	24.31	4.544	23.88	0.9768	23.81	4.019	23.46	3.601	24.79	1.17	24.85	1.4	23.05	0.9104	23.83	2.615	22.96	1.842	24.79	7.781	25.53	0.6093	24.22	1.131	25.02	2.327	26.19	1.387	25.99	0.5927	26.01	1.75	24.97	2.399	24.91	2.217	25.19	2.918	25.62	2.385	25.13	0.8223	26.18	0.6065	27.03	1.19	24.62
4.744	22.85	1.05	24.25	4.545	23.74	0.9769	24.1	4.019	23.54	3.601	24.7	1.17	24.9	1.4	23.02	0.9105	23.22	2.615	22.93	1.842	24.87	7.781	25.3	0.6094	24.32	1.131	24.87	2.327	26.43	1.387	25.87	0.5928	26.17	1.75	24.93	2.399	24.83	2.217	25.26	2.918	25.85	2.385	25.14	0.8224	26.1	0.6066	27.23	1.19	24.54
4.745	22.71	1.05	24.22	4.545	23.8	0.977	24.15	4.019	23.52	3.601	24.75	1.171	24.78	1.4	22.96	0.9106	23.21	2.615	23.15	1.842	24.71	7.781	25.34	0.6095	24.23	1.131	24.88	2.327	26.33	1.387	25.72	0.5929	26.04	1.75	24.98	2.399	24.79	2.217	25.34	2.918	25.58	2.385	25.18	0.8225	26.13	0.6067	27.26	1.19	24.6
4.745	22.71	1.05	24.25	4.545	23.72	0.9771	24.04	4.019	23.66	3.601	24.81	1.171	24.8	1.4	22.98	0.9107	23.42	2.615	23.33	1.842	24.73	7.782	25.26	0.6096	24.37	1.132	24.85	2.327	25.97	1.388	25.76	0.593	26.05	1.75	24.97	2.399	24.72	2.217	25.37	2.918	25.67	2.385	24.99	0.8226	26.05	0.6068	27.49	1.19	24.51
4.745	22.89	1.05	24.19	4.545	23.79	0.9772	23.94	4.019	23.59	3.601	24.88	1.171	24.83	1.401	22.97	0.9108	23.7	2.615	23.18	1.843	24.65	7.782	25.35	0.6097	24.4	1.132	24.87	2.327	25.69	1.388	25.89	0.5931	26.15	1.75	24.83	2.399	24.78	2.217	25.39	2.918	25.75	2.386	25.14	0.8227	26.14	0.6069	27.32	1.19	24.52
4.745	22.87	1.05	24.13	4.545	23.67	0.9773	23.87	4.019	23.64	3.602	24.98	1.171	24.86	1.401	23.17	0.9109	23.76	2.615	23.18	1.843	24.81	7.782	25.23	0.6098	24.46	1.132	24.81	2.327	25.85	1.388	25.88	0.5932	26.14	1.75	24.81	2.399	25.04	2.217	25.33	2.918	25.56	2.386	25.06	0.8228	26.16	0.607	27.29	1.19	24.24
4.745	23.16	1.05	24.17	4.545	23.5	0.9774	24	4.02	23.87	3.602	24.85	1.171	24.81	1.401	23.1	0.911	23.54	2.615	23.1	1.843	24.68	7.782	25.13	0.6099	24.47	1.132	24.93	2.327	26.02	1.388	25.96	0.5933	26.07	1.75	24.85	2.399	24.98	2.217	25.24	2.918	25.56	2.386	24.8	0.8229	26.09	0.6071	27.24	1.19	24.39
4.745	22.88	1.051	24.17	4.545	23.19	0.9775	23.92	4.02	23.89	3.602	24.88	1.171	24.7	1.401	23.11	0.9111	23.52	2.616	23.26	1.843	24.7	7.782	25	0.61	24.27	1.132	24.98	2.328	26.09	1.388	25.98	0.5934	25.97	1.751	24.83	2.399	25.12	2.217	25.25	2.919	25.6	2.386	24.58	0.823	26.16	0.6072	27.19	1.19	24.41
4.745	22.75	1.051	24.02	4.545	23.1	0.9776	23.85	4.02	23.92	3.602	24.92	1.171	24.75	1.401	23.14	0.9113	23.45	2.616	23.32	1.843	24.69	7.782	25.07	0.6101	24.45	1.132	24.92	2.328	26.07	1.388	25.88	0.5935	25.96	1.751	24.86	2.399	25.3	2.217	25.39	2.919	25.54	2.386	24.51	0.8231	26.01	0.6073	27.33	1.191	24.4
4.745	22.71	1.051	24.13	4.545	23.09	0.9777	23.85	4.02	23.77	3.602	24.81	1.171	24.58	1.401	23.2	0.9114	23.65	2.616	23.38	1.843	24.63	7.782	25.05	0.6102	24.62	1.132	24.95	2.328	25.85	1.388	25.85	0.5936	26.01	1.751	24.77	2.399	25.24	2.218	25.37	2.919	25.59	2.386	24.59	0.8232	26	0.6074	27.26	1.191	24.14
4.745	22.88	1.051	24.13	4.546	23.09	0.9778	23.81	4.02	23.94	3.602	24.89	1.171	24.64	1.401	23.35	0.9115	23.93	2.616	23.3	1.843	24.58	7.782	25.12	0.6103	24.81	1.132	24.98	2.328	25.84	1.388	25.74	0.5938	26.07	1.751	24.85	2.4	25.24	2.218	25.36	2.919	25.46	2.386	24.72	0.8233	25.98	0.6075	27.17	1.191	24.06
4.746	23.24	1.051	24.02	4.546	22.99	0.9779	23.89	4.02	24.05	3.602	24.96	1.171	24.59	1.401	23.27	0.9116	23.91	2.616	23.4	1.843	24.62	7.782	24.78	0.6104	24.89	1.132	24.99	2.328	25.87	1.388	25.91	0.5939	26.04	1.751	24.83	2.4	25.32	2.218	25.28	2.919	25.43	2.386	24.98	0.8234	26.11	0.6076	27.1	1.191	24.27
4.746	23.1	1.051	23.84	4.546	23.18	0.978	23.96	4.02	24.01	3.602	25.01	1.172	24.64	1.401	22.98	0.9117	23.92	2.616	23.29	1.843	24.52	7.783	25.05	0.6105	24.86	1.133	25.05	2.328	25.99	1.388	25.94	0.594	26.04	1.751	24.94	2.4	25.25	2.218	25.25	2.919	25.53	2.386	25.26	0.8235	25.88	0.6077	27.07	1.191	24.35
4.746	23.09	1.051	24.1	4.546	23.68	0.9781	23.86	4.02	24.07	3.602	25.25	1.172	24.71	1.401	23.35	0.9118	23.89	2.616	23.3	1.843	24.19	7.783	25.08	0.6106	24.76	1.133	24.96	2.328	26	1.389	25.91	0.5941	25.96	1.751	24.95	2.4	25.24	2.218	25.2	2.919	25.7	2.386	24.69	0.8236	25.77	0.6078	26.99	1.191	24.38
4.746	23.01	1.051	24.25	4.546	23.01	0.9782	23.9	4.02	24.04	3.603	25.14	1.172	24.64	1.402	23.45	0.9119	23.93	2.616	23.45	1.844	24.24	7.783	25.03	0.6107	24.89	1.133	25.14	2.328	25.75	1.389	25.87	0.5942	26.12	1.751	24.78	2.4	25.38	2.218	25.24	2.919	25.25	2.387	24.45	0.8238	25.93	0.6079	27.05	1.191	24.29
4.746	23.1	1.051	24.09	4.546	22.83	0.9783	23.78	4.021	24.15	3.603	25	1.172	24.63	1.402	23.4	0.912	23.99	2.616	23.57	1.844	24.26	7.783	25.03	0.6108	25.02	1.133	25.05	2.328	25.65	1.389	26.3	0.5943	26.19	1.751	24.82	2.4	25.44	2.218	25.22	2.919	25.39	2.387	24.84	0.8239	26.05	0.608	27.15	1.191	24.29
4.746	23.08	1.051	24.16	4.546	23.03	0.9784	23.84	4.021	24.14	3.603	25.7	1.172	24.61	1.402	23.31	0.9121	24	2.616	23.56	1.844	24.4	7.783	25.06	0.6109	25.04	1.133	25.09	2.328	25.63	1.389	25.82	0.5944	26.03	1.751	24.97	2.4	25.51	2.218	25.46	2.919	25.58	2.387	25.12	0.824	26.06	0.6081	26.96	1.191	24.43
4.746	23.25	1.052	24.12	4.546	23.45	0.9785	23.96	4.021	24.13	3.603	25.51	1.172	24.74	1.402	23.37	0.9122	24.01	2.617	23.5	1.844	24.27	7.783	25.02	0.611	25.08	1.133	25.33	2.329	25.49	1.389	26.23	0.5945	25.95	1.752	25.08	2.4	25.39	2.218	25.33	2.92	25.64	2.387	25.29	0.8241	25.87	0.6082	26.91	1.191	24.36
4.746	23.09	1.052	24.09	4.546	23.69	0.9786	23.96	4.021	24.29	3.603	25.15	1.172	24.73	1.402	23.49	0.9123	24.04	2.617	23.74	1.844	24.19	7.783	25.05	0.6111	25.05	1.133	25.29	2.329	25.52	1.389	26.53	0.5946	26.17	1.752	24.99	2.4	25.45	2.218	25.4	2.92	25.42	2.387	25.06	0.8242	25.69	0.6083	26.82	1.192	24.24
4.746	23.16	1.052	24.05	4.546	23.54	0.9788	23.85	4.021	24.39	3.603	24.94	1.172	24.5	1.402	23.59	0.9124	23.97	2.617	23.83	1.844	24.04	7.783	25.13	0.6113	24.98	1.133	25.13	2.329	25.55	1.389	26.45	0.5947	26.56	1.752	24.72	2.401	25.53	2.219	25.36	2.92	25.25	2.387	24.87	0.8243	25.8	0.6084	26.76	1.192	24.3
4.746	23.21	1.052	23.99	4.547	23.34	0.9789	23.96	4.021	24.29	3.603	24.94	1.172	24.63	1.402	23.52	0.9125	24.02	2.617	23.97	1.844	24.05	7.783	25.16	0.6114	25.03	1.133	25.41	2.329	25.5	1.389	26.01	0.5948	26.07	1.752	24.79	2.401	25.84	2.219	25.41	2.92	25.36	2.387	25	0.8244	25.95	0.6085	26.66	1.192	24.28
4.747	23.26	1.052	23.89	4.547	23.43	0.979	23.91	4.021	24.47	3.603	24.93	1.173	24.83	1.402	23.65	0.9126	24.11	2.617	23.88	1.844	24	7.783	24.97	0.6115	25.07	1.133	25.46	2.329	25.47	1.389	25.73	0.5949	26.18	1.752	25.11	2.401	25.82	2.219	25.37	2.92	25.46	2.387	25.09	0.8245	25.9	0.6086	26.52	1.192	24.33
4.747	23.52	1.052	23.98	4.547	23.51	0.9791	23.79	4.021	24.38	3.603	25.08	1.173	24.9	1.402	23.66	0.9127	24.17	2.617	23.92	1.844	24.01	7.784	25.09	0.6116	25.13	1.134	25.28	2.329	25.27	1.389	25.95	0.595	26.73	1.752	25	2.401	25.87	2.219	25.38	2.92	25.49	2.387	25.16	0.8246	25.76	0.6088	26.41	1.192	24.4
4.747	23.59	1.052	23.99	4.547	23.7	0.9792	23.85	4.021	24.39	3.603	25.07	1.173	24.6	1.403	23.68	0.9128	24.13	2.617	23.84	1.844	24	7.784	24.79	0.6117	25.05	1.134	25.09	2.329	25.26	1.39	26.17	0.5951	26.58	1.752	24.91	2.401	25.9	2.219	25.55	2.92	25.47	2.388	25.18	0.8247	25.77	0.6089	26.45	1.192	24.38
4.747	23.42	1.052	23.96	4.547	23.65	0.9793	23.5	4.021	24.39	3.604	25.03	1.173	24.57	1.403	23.74	0.9129	24.2	2.617	23.83	1.845	23.99	7.784	25.1	0.6118	25.05	1.134	25.18	2.329	25.33	1.39	26.13	0.5952	26.32	1.752	24.82	2.401	26.04	2.219	25.57	2.92	25.32	2.388	25.28	0.8248	25.75	0.609	26.51	1.192	24.33
4.747	23.6	1.052	24	4.547	23.68	0.9794	23.25	4.022	24.44	3.604	24.74	1.173	24.74	1.403	23.63	0.913	24.06	2.617	23.97	1.845	24.02	7.784	25.26	0.6119	25.17	1.134	25.13	2.329	25.19	1.39	26.19	0.5953	25.92	1.752	24.94	2.401	25.81	2.219	25.57	2.92	25.4	2.388	25.29	0.8249	25.68	0.6091	26.54	1.192	24.38
4.747	23.63	1.053	24.1	4.547	23.78	0.9795	23.38	4.022	24.52	3.604	24.88	1.173	24.92	1.403	23.79	0.9131	24.15	2.618	23.97	1.845	24.08	7.784	25.19	0.612	25.41	1.134	25.09	2.329	25.16	1.39	26	0.5954	25.86	1.753	24.95	2.401	25.7	2.219	25.69	2.921	25.44	2.388	25.17	0.825	25.81	0.6092	26.54	1.192	24.36
4.747	23.6	1.053	24.07	4.547	23.67	0.9796	23.24	4.022	24.31	3.604	25.02	1.173	24.9	1.403	23.93	0.9132	24.28	2.618	23.96	1.845	24.07	7.784	25.06	0.6121	25.26	1.134	25.27	2.33	25.15	1.39	25.89	0.5955	26.14	1.753	24.89	2.401	25.8	2.219	25.97	2.921	25.46	2.388	24.95	0.8251	25.8	0.6093	26.48	1.193	24.48
4.747	23.73	1.053	23.88	4.547	23.83	0.9797	23.35	4.022	24.25	3.604	24.87	1.173	24.88	1.403	23.97	0.9133	24.26	2.618	24	1.845	23.92	7.784	25.12	0.6122	25.5	1.134	25.1	2.33	25.13	1.39	26.02	0.5956	26.19	1.753	24.93	2.401	25.77	2.219	25.79	2.921	25.37	2.388	25.11	0.8252	25.94	0.6094	26.28	1.193	24.37
4.747	23.74	1.053	23.87	4.548	23.8	0.9798	23.62	4.022	24.25	3.604	24.76	1.173	24.9	1.403	24.21	0.9134	24.26	2.618	24.11	1.845	23.7	7.784	25.12	0.6123	25.43	1.134	24.99	2.33	25.05	1.39	25.96	0.5957	26.29	1.753	24.81	2.402	25.67	2.22	25.54	2.921	25.38	2.388	25.43	0.8253	25.95	0.6095	26.44	1.193	24.29
4.748	23.64	1.053	23.79	4.548	23.72	0.9799	24.06	4.022	24.67	3.604	24.76	1.173	24.8	1.403	24.41	0.9135	24.35	2.618	24.34	1.845	23.89	7.784	25.31	0.6124	25.34	1.134	24.94	2.33	25.07	1.39	25.94	0.5958	26.06	1.753	24.88	2.402	25.65	2.22	26.19	2.921	25.46	2.388	25.31	0.8254	25.98	0.6096	26.53	1.193	24.23
4.748	23.82	1.053	23.77	4.548	23.83	0.98	23.32	4.022	24.76	3.604	24.82	1.174	24.93	1.403	24.18	0.9136	24.31	2.618	24.48	1.845	23.81	7.784	25.45	0.6125	25.3	1.134	24.94	2.33	25.22	1.39	25.85	0.5959	25.95	1.753	24.88	2.402	25.8	2.22	26.12	2.921	25.58	2.388	25.24	0.8255	25.87	0.6097	26.41	1.193	24.2
4.748	24.01	1.053	23.82	4.548	23.84	0.9801	23.3	4.022	24.86	3.604	24.8	1.174	24.89	1.403	23.98	0.9138	24.39	2.618	24.49	1.845	23.91	7.785	25.23	0.6126	25.25	1.135	24.93	2.33	25.06	1.391	25.9	0.596	25.93	1.753	24.72	2.402	25.69	2.22	25.88	2.921	25.56	2.388	25.17	0.8256	25.99	0.6098	26.15	1.193	24.25
4.748	24.24	1.053	23.8	4.548	23.88	0.9802	23.43	4.022	25.02	3.604	24.82	1.174	24.92	1.404	24.16	0.9139	24.48	2.618	24.25	1.846	23.93	7.785	25.17	0.6127	25.26	1.135	25.02	2.33	25.08	1.391	25.99	0.5961	26.03	1.753	24.77	2.402	25.69	2.22	25.45	2.921	25.57	2.389	25.33	0.8257	26.02	0.6099	26.33	1.193	24.09
4.748	23.93	1.053	23.76	4.548	23.94	0.9803	23.86	4.023	24.83	3.605	24.66	1.174	24.78	1.404	24.04	0.914	24.44	2.618	24.33	1.846	23.88	7.785	25.38	0.6128	25.24	1.135	24.93	2.33	25.27	1.391	25.79	0.5963	26.1	1.753	24.7	2.402	25.72	2.22	25.49	2.921	25.53	2.389	25.37	0.8258	25.9	0.61	26.39	1.193	24.05
4.748	23.93	1.053	23.74	4.548	23.75	0.9804	23.87	4.023	24.81	3.605	24.8	1.174	24.79	1.404	24.16	0.9141	24.33	2.618	24.02	1.846	23.82	7.785	25.26	0.6129	25.32	1.135	24.88	2.33	25.2	1.391	25.78	0.5964	26.07	1.753	24.83	2.402	25.65	2.22	25.55	2.921	25.58	2.389	25.36	0.8259	25.98	0.6101	26.36	1.193	24.1
4.748	23.77	1.054	23.77	4.548	24	0.9805	23.95	4.023	24.9	3.605	24.7	1.174	24.71	1.404	24.04	0.9142	24.6	2.619	24.01	1.846	23.87	7.785	25.31	0.613	25.2	1.135	24.99	2.331	24.95	1.391	25.88	0.5965	26	1.754	24.81	2.402	25.5	2.22	25.61	2.922	25.42	2.389	25.33	0.826	25.88	0.6102	26.29	1.193	24.33
4.748	23.78	1.054	23.85	4.548	24.01	0.9806	23.71	4.023	24.77	3.605	24.64	1.174	24.77	1.404	24.08	0.9143	24.64	2.619	24.09	1.846	23.77	7.785	25.03	0.6131	25.2	1.135	24.83	2.331	24.84	1.391	25.81	0.5966	25.99	1.754	24.78	2.402	25.58	2.22	25.59	2.922	25.54	2.389	25.38	0.8261	25.63	0.6103	26.22	1.194	24.06
4.748	23.91	1.054	23.96	4.548	23.94	0.9807	23.71	4.023	24.85	3.605	24.54	1.174	24.71	1.404	24.06	0.9144	24.74	2.619	24.07	1.846	23.84	7.785	25.12	0.6132	25.25	1.135	24.82	2.331	24.98	1.391	25.72	0.5967	26.03	1.754	24.67	2.403	25.69	2.221	25.52	2.922	25.42	2.389	25.5	0.8263	25.34	0.6104	26.29	1.194	23.9
4.748	24.07	1.054	24.02	4.549	24.01	0.9808	23.71	4.023	24.93	3.605	24.53	1.174	24.74	1.404	23.98	0.9145	25.06	2.619	24.06	1.846	23.86	7.785	25.18	0.6133	25.29	1.135	24.98	2.331	25.19	1.391	25.74	0.5968	26.02	1.754	24.4	2.403	25.58	2.221	25.42	2.922	25.28	2.389	25.67	0.8264	25.37	0.6105	26.21	1.194	24.04
4.749	23.95	1.054	23.74	4.549	24.02	0.9809	23.82	4.023	24.82	3.605	24.48	1.174	24.66	1.404	23.87	0.9146	25.07	2.619	24.08	1.846	23.86	7.785	25.16	0.6134	25.16	1.135	24.8	2.331	25.05	1.391	25.69	0.5969	25.85	1.754	24.12	2.403	25.68	2.221	25.44	2.922	24.88	2.389	25.72	0.8265	25.48	0.6106	26.31	1.194	24.22
4.749	23.98	1.054	23.89	4.549	23.98	0.981	23.71	4.023	24.78	3.605	24.51	1.175	24.78	1.404	23.9	0.9147	24.88	2.619	24.15	1.846	23.78	7.786	25.17	0.6135	25.33	1.136	24.77	2.331	25.11	1.391	25.73	0.597	26	1.754	24.16	2.403	25.7	2.221	25.41	2.922	24.89	2.389	25.72	0.8266	25.53	0.6107	26.32	1.194	24.21
4.749	24.04	1.054	24.04	4.549	24.11	0.9811	23.79	4.023	24.65	3.605	24.49	1.175	24.62	1.404	23.91	0.9148	24.84	2.619	24.09	1.846	23.57	7.786	25.14	0.6136	25.35	1.136	24.77	2.331	25.05	1.392	25.62	0.5971	25.8	1.754	24.22	2.403	25.66	2.221	25.27	2.922	24.84	2.389	25.68	0.8267	25.76	0.6108	26.33	1.194	24.17
4.749	24.08	1.054	24.03	4.549	24.21	0.9813	23.96	4.023	24.7	3.606	24.47	1.175	24.56	1.405	23.97	0.9149	24.85	2.619	23.97	1.847	23.8	7.786	24.86	0.6138	25.31	1.136	24.7	2.331	25.09	1.392	25.51	0.5972	25.75	1.754	24.28	2.403	25.76	2.221	25.38	2.922	24.93	2.39	25.79	0.8268	26.09	0.6109	26.41	1.194	24.04
4.749	24.37	1.054	23.96	4.549	24.22	0.9814	23.73	4.024	24.7	3.606	24.41	1.175	24.66	1.405	23.99	0.915	24.8	2.619	24.1	1.847	23.78	7.786	25.08	0.6139	25.39	1.136	24.66	2.331	25.02	1.392	25.37	0.5973	25.76	1.754	24.61	2.403	25.74	2.221	25.38	2.922	25.16	2.39	25.88	0.8269	25.38	0.611	26.31	1.194	24.07
4.749	24.53	1.054	23.98	4.549	24.09	0.9815	23.62	4.024	24.65	3.606	24.29	1.175	24.63	1.405	23.95	0.9151	24.85	2.619	24.08	1.847	23.75	7.786	25.09	0.614	25.45	1.136	24.72	2.331	24.95	1.392	25.16	0.5974	25.66	1.754	24.62	2.403	25.72	2.221	25.35	2.923	25.54	2.39	25.95	0.827	25.29	0.6111	26.17	1.194	24.32
4.749	24.6	1.055	23.93	4.549	24.22	0.9816	23.76	4.024	24.79	3.606	24.28	1.175	24.7	1.405	23.82	0.9152	24.86	2.62	24.12	1.847	23.74	7.786	25.11	0.6141	25.55	1.136	24.55	2.332	24.87	1.392	25.25	0.5975	25.67	1.755	24.3	2.403	25.72	2.221	25.26	2.923	24.92	2.39	25.77	0.8271	25.37	0.6113	26.23	1.194	24.19
4.749	24.32	1.055	23.99	4.549	24.22	0.9817	23.93	4.024	24.8	3.606	24.13	1.175	24.7	1.405	23.87	0.9153	24.78	2.62	23.96	1.847	23.72	7.786	25.02	0.6142	25.44	1.136	24.66	2.332	24.86	1.392	25.41	0.5976	25.64	1.755	24.2	2.403	25.57	2.221	25.4	2.923	24.69	2.39	25.87	0.8272	25.78	0.6114	26.27	1.195	24.01
4.749	24.19	1.055	23.95	4.549	24.23	0.9818	24	4.024	24.78	3.606	24	1.175	24.74	1.405	23.89	0.9154	24.79	2.62	24.2	1.847	23.64	7.786	25	0.6143	25.38	1.136	24.56	2.332	24.85	1.392	25.46	0.5977	25.56	1.755	24.51	2.404	25.75	2.222	25.27	2.923	25.02	2.39	25.99	0.8273	26.09	0.6115	26.37	1.195	24.17
4.749	24.24	1.055	23.83	4.55	24.39	0.9819	23.87	4.024	24.72	3.606	24.29	1.175	24.99	1.405	23.98	0.9155	25.01	2.62	24.28	1.847	23.75	7.786	25.14	0.6144	25.4	1.136	24.48	2.332	24.98	1.392	25.19	0.5978	25.65	1.755	24.86	2.404	25.83	2.222	25.39	2.923	25.3	2.39	26.16	0.8274	25.77	0.6116	26.35	1.195	24.19
4.75	24.27	1.055	23.87	4.55	24.57	0.982	24.02	4.024	24.88	3.606	24.32	1.176	25.18	1.405	23.85	0.9156	24.7	2.62	24.15	1.847	23.65	7.786	25.27	0.6145	25.36	1.136	24.52	2.332	24.9	1.392	25.23	0.5979	25.68	1.755	24.87	2.404	25.91	2.222	25.44	2.923	25.37	2.39	26.35	0.8275	25.48	0.6117	26.25	1.195	24.12
4.75	24.46	1.055	23.81	4.55	24.72	0.9821	23.93	4.024	25.08	3.606	24.12	1.176	24.97	1.405	23.85	0.9157	24.72	2.62	24.14	1.847	23.62	7.787	25.13	0.6146	25.48	1.137	24.55	2.332	24.79	1.393	25.26	0.598	25.47	1.755	24.86	2.404	25.7	2.222	25.21	2.923	25.13	2.39	26.54	0.8276	25.53	0.6118	26.25	1.195	24.21
4.75	24.44	1.055	23.77	4.55	24.77	0.9822	24.04	4.024	24.97	3.606	23.9	1.176	24.96	1.406	24.11	0.9158	24.7	2.62	24.32	1.848	23.67	7.787	25.16	0.6147	25.29	1.137	24.53	2.332	24.82	1.393	25.1	0.5981	25.38	1.755	24.53	2.404	25.71	2.222	25.16	2.923	24.87	2.391	26.61	0.8277	25.41	0.6119	26.2	1.195	24.16
4.75	24.27	1.055	23.74	4.55	24.96	0.9823	24.14	4.024	24.71	3.607	24.03	1.176	25.27	1.406	24.08	0.9159	24.42	2.62	24.31	1.848	23.81	7.787	25.27	0.6148	25.18	1.137	24.34	2.332	24.8	1.393	24.93	0.5982	25.38	1.755	24.45	2.404	25.88	2.222	25.2	2.923	25.04	2.391	26.43	0.8278	25.58	0.612	26.22	1.195	24.3
4.75	24.39	1.055	23.82	4.55	24.82	0.9824	24.3	4.025	24.71	3.607	24.14	1.176	25.3	1.406	23.84	0.916	24.69	2.62	24.23	1.848	23.65	7.787	25.62	0.6149	25.57	1.137	24.35	2.332	24.84	1.393	25.02	0.5983	25.44	1.755	24.67	2.404	25.98	2.222	25.11	2.923	25.32	2.391	26.19	0.8279	25.82	0.6121	26.29	1.195	24.27
4.75	24.32	1.056	23.77	4.55	24.74	0.9825	24.31	4.025	24.85	3.607	24.11	1.176	25.32	1.406	24.21	0.9161	24.7	2.621	24.2	1.848	23.93	7.787	25.27	0.615	25.45	1.137	24.1	2.333	24.85	1.393	25.17	0.5984	25.44	1.756	24.84	2.404	25.85	2.222	25.08	2.924	25.38	2.391	26.19	0.828	25.82	0.6122	26.34	1.195	24.19
4.75	24.32	1.056	23.87	4.55	24.63	0.9826	24.21	4.025	24.69	3.607	23.9	1.176	25.06	1.406	24.26	0.9163	24.74	2.621	23.96	1.848	23.64	7.787	25.39	0.6151	25.15	1.137	24	2.333	24.82	1.393	25.16	0.5985	25.35	1.756	24.85	2.404	25.8	2.222	25.05	2.924	25.28	2.391	26.11	0.8281	25.95	0.6123	26.3	1.196	24.11
4.75	24.33	1.056	23.84	4.55	24.75	0.9827	24.43	4.025	24.47	3.607	23.8	1.176	24.99	1.406	23.99	0.9164	24.62	2.621	24.33	1.848	23.51	7.787	25.83	0.6152	24.87	1.137	24.24	2.333	24.7	1.393	25.21	0.5986	25.11	1.756	24.65	2.404	25.8	2.223	24.92	2.924	25.2	2.391	26.22	0.8282	25.72	0.6124	26.22	1.196	24.08
4.75	24.19	1.056	23.85	4.551	24.74	0.9828	24.5	4.025	24.72	3.607	23.83	1.176	25.15	1.406	23.95	0.9165	24.75	2.621	24.36	1.848	23.65	7.787	25.87	0.6153	25.16	1.137	24.2	2.333	24.71	1.393	25.12	0.5988	25	1.756	24.8	2.405	25.9	2.223	25.08	2.924	25.36	2.391	26.32	0.8283	25.83	0.6125	26.14	1.196	24.13
4.751	24.3	1.056	23.72	4.551	24.76	0.9829	24.6	4.025	24.82	3.607	23.97	1.176	25.09	1.406	24.12	0.9166	24.65	2.621	24.25	1.848	23.76	7.787	25.55	0.6154	25.45	1.137	24.17	2.333	24.81	1.393	25.13	0.5989	25.14	1.756	24.8	2.405	25.93	2.223	24.97	2.924	25.31	2.391	26.03	0.8284	25.77	0.6126	26.3	1.196	24.15
4.751	24.34	1.056	23.71	4.551	24.77	0.983	24.41	4.025	24.68	3.607	23.96	1.177	25.11	1.406	24.05	0.9167	24.7	2.621	24.19	1.848	23.75	7.788	25.31	0.6155	25.37	1.138	24.22	2.333	24.72	1.393	25.1	0.599	25.27	1.756	24.78	2.405	26.08	2.223	24.9	2.924	25.3	2.391	26.11	0.8285	25.85	0.6127	25.95	1.196	24.24
4.751	24.28	1.056	23.76	4.551	24.62	0.9831	24.38	4.025	24.56	3.607	24	1.177	24.93	1.406	24.34	0.9168	24.78	2.621	24.07	1.848	23.76	7.788	25.38	0.6156	25.23	1.138	24.12	2.333	24.61	1.394	25.13	0.5991	25.25	1.756	24.81	2.405	25.97	2.223	25.11	2.924	25.47	2.391	26.15	0.8286	25.8	0.6128	25.81	1.196	24.11
4.751	24.04	1.056	23.63	4.551	24.64	0.9832	24.56	4.025	24.71	3.608	23.98	1.177	24.84	1.407	24.18	0.9169	24.73	2.621	24.18	1.849	23.64	7.788	25.57	0.6157	25.26	1.138	24.08	2.333	24.75	1.394	25.02	0.5992	25.25	1.756	24.84	2.405	25.9	2.223	24.85	2.924	25.53	2.392	25.99	0.8288	25.96	0.6129	26.04	1.196	23.94
4.751	24.29	1.056	23.66	4.551	24.58	0.9833	24.68	4.026	24.71	3.608	24.14	1.177	24.96	1.407	24.12	0.917	24.52	2.621	24.15	1.849	23.59	7.788	25.56	0.6158	25.28	1.138	24.1	2.333	25.1	1.394	25.19	0.5993	25.19	1.756	24.84	2.405	25.94	2.223	24.76	2.924	25.54	2.392	26	0.8289	26.07	0.613	26.18	1.196	23.58
4.751	24.44	1.056	23.62	4.551	24.53	0.9834	24.69	4.026	24.91	3.608	24.15	1.177	24.92	1.407	24.06	0.9171	24.51	2.621	24.03	1.849	23.69	7.788	25.51	0.6159	25.38	1.138	24.06	2.333	24.84	1.394	25.17	0.5994	25.25	1.756	24.85	2.405	25.77	2.223	24.78	2.924	25.65	2.392	25.96	0.829	26.1	0.6131	26.12	1.196	23.43
4.751	24.29	1.057	23.41	4.551	24.7	0.9835	24.44	4.026	24.86	3.608	24.1	1.177	24.71	1.407	24.14	0.9172	24.94	2.622	24.13	1.849	23.84	7.788	25.39	0.616	25.36	1.138	24.08	2.334	24.76	1.394	25.17	0.5995	25.11	1.757	24.75	2.405	25.57	2.223	24.5	2.925	25.62	2.392	25.98	0.8291	26.13	0.6132	25.95	1.196	23.53
4.751	24.21	1.057	23.16	4.551	24.55	0.9836	24.55	4.026	24.74	3.608	24.17	1.177	24.77	1.407	24.13	0.9173	24.89	2.622	24.15	1.849	23.73	7.788	25.17	0.6161	25.49	1.138	24.36	2.334	24.84	1.394	25.18	0.5996	25.14	1.757	25	2.405	25.65	2.223	24.58	2.925	25.62	2.392	26.06	0.8292	26.19	0.6133	26.02	1.197	23.46
4.751	24.33	1.057	23.15	4.551	24.44	0.9838	24.85	4.026	24.89	3.608	24.15	1.177	24.77	1.407	24.13	0.9174	24.65	2.622	24.15	1.849	23.64	7.788	25.47	0.6163	25.32	1.138	24.22	2.334	24.96	1.394	25.19	0.5997	25.11	1.757	25.04	2.406	25.68	2.224	24.58	2.925	25.76	2.392	26.07	0.8293	26.23	0.6134	26.14	1.197	23.49
4.751	24.17	1.057	23.1	4.552	24.52	0.9839	24.82	4.026	24.9	3.608	24.02	1.177	24.87	1.407	24.13	0.9175	24.8	2.622	24.2	1.849	23.6	7.788	25.48	0.6164	25.4	1.138	24.29	2.334	24.96	1.394	25.16	0.5998	25.35	1.757	25.05	2.406	25.75	2.224	24.67	2.925	25.76	2.392	26.17	0.8294	26.4	0.6135	26.1	1.197	24.07
4.752	24.12	1.057	23.16	4.552	24.55	0.984	25.1	4.026	25.03	3.608	23.96	1.178	24.79	1.407	24.08	0.9176	24.8	2.622	24.2	1.849	23.54	7.788	25.38	0.6165	25.24	1.138	24.26	2.334	24.71	1.394	25.21	0.5999	25.24	1.757	24.95	2.406	25.71	2.224	24.49	2.925	25.81	2.392	26.02	0.8295	26.23	0.6136	26.17	1.197	23.77
4.752	23.95	1.057	23.7	4.552	24.65	0.9841	25.08	4.026	24.88	3.608	24.02	1.178	24.7	1.407	24.08	0.9177	24.8	2.622	24.16	1.849	23.66	7.789	25.19	0.6166	25.32	1.139	24.26	2.334	24.74	1.394	25.09	0.6	25.2	1.757	24.95	2.406	25.69	2.224	24.59	2.925	25.84	2.392	25.94	0.8296	26.45	0.6138	25.98	1.197	23.37
4.752	24.42	1.057	23.83	4.552	24.65	0.9842	24.97	4.026	24.82	3.608	23.99	1.178	24.51	1.408	24.04	0.9178	24.9	2.622	24.23	1.849	23.62	7.789	25.01	0.6167	25.41	1.139	24.23	2.334	24.8	1.395	25.15	0.6001	25.27	1.757	25.16	2.406	25.71	2.224	24.52	2.925	25.96	2.393	26.01	0.8297	26.54	0.6139	26.02	1.197	23.47
4.752	24.37	1.057	23.29	4.552	24.59	0.9843	24.83	4.026	24.76	3.609	23.96	1.178	24.69	1.408	24.01	0.9179	24.87	2.622	24.17	1.85	23.7	7.789	25.18	0.6168	25.45	1.139	24.21	2.334	24.85	1.395	25.11	0.6002	25.26	1.757	25.31	2.406	25.8	2.224	24.54	2.925	25.97	2.393	26.14	0.8298	26.52	0.614	25.95	1.197	23.79
4.752	24.24	1.057	23.29	4.552	24.53	0.9844	24.6	4.027	24.85	3.609	24.01	1.178	24.47	1.408	23.89	0.918	24.76	2.622	24.27	1.85	23.55	7.789	25.17	0.6169	25.43	1.139	24.33	2.334	24.77	1.395	25.25	0.6003	25.23	1.757	25.37	2.406	25.65	2.224	24.47	2.925	25.9	2.393	25.98	0.8299	26.54	0.6141	26	1.197	24.01
4.752	24.18	1.058	23.46	4.552	24.48	0.9845	24.68	4.027	24.86	3.609	24.03	1.178	24.36	1.408	23.91	0.9181	24.94	2.623	24.17	1.85	23.71	7.789	25.18	0.617	25.23	1.139	24.32	2.334	24.78	1.395	25.01	0.6004	25.23	1.758	25.36	2.406	25.76	2.224	24.34	2.926	26.04	2.393	26.14	0.83	26.6	0.6142	25.97	1.197	24.09
4.752	24.25	1.058	23.74	4.552	24.59	0.9846	24.69	4.027	24.86	3.609	23.97	1.178	24.36	1.408	24.06	0.9182	24.99	2.623	24.14	1.85	23.55	7.789	25.19	0.6171	25.32	1.139	24.27	2.335	24.53	1.395	25.05	0.6005	25.21	1.758	25.36	2.406	25.73	2.224	24.48	2.926	25.93	2.393	26.07	0.8301	26.52	0.6143	26	1.198	23.98
4.752	24.37	1.058	23.86	4.552	24.44	0.9847	24.71	4.027	24.82	3.609	24.03	1.178	24.42	1.408	23.96	0.9183	24.96	2.623	24.21	1.85	23.7	7.789	25.06	0.6172	25.33	1.139	24.23	2.335	24.67	1.395	25.07	0.6006	25.25	1.758	25.29	2.406	25.89	2.224	24.47	2.926	25.89	2.393	25.93	0.8302	26.69	0.6144	26.08	1.198	23.87
4.752	24.55	1.058	23.54	4.553	24.36	0.9848	24.63	4.027	24.83	3.609	23.69	1.178	24.43	1.408	23.87	0.9184	24.93	2.623	24.1	1.85	23.61	7.789	24.92	0.6173	25.48	1.139	24.06	2.335	24.87	1.395	25.27	0.6007	25.14	1.758	25.46	2.407	25.87	2.225	24.7	2.926	25.77	2.393	26.19	0.8303	26.51	0.6145	26.17	1.198	24
4.753	24.31	1.058	23.63	4.553	24.57	0.9849	24.69	4.027	24.9	3.609	23.91	1.178	24.29	1.408	23.98	0.9185	24.92	2.623	24.17	1.85	23.61	7.789	24.95	0.6174	25.48	1.139	24.2	2.335	24.81	1.395	24.99	0.6008	25.25	1.758	25.44	2.407	26.05	2.225	24.66	2.926	26.15	2.393	26.12	0.8304	26.75	0.6146	26.11	1.198	24.21
4.753	24.3	1.058	23.55	4.553	24.76	0.985	24.71	4.027	24.77	3.609	24.03	1.179	24.29	1.408	23.99	0.9186	25	2.623	24.33	1.85	23.66	7.789	24.97	0.6175	25.42	1.139	24.17	2.335	24.65	1.395	24.93	0.6009	25.22	1.758	25.34	2.407	25.7	2.225	24.72	2.926	26.02	2.393	25.96	0.8305	26.66	0.6147	26.04	1.198	24.18
4.753	24.43	1.058	23.61	4.553	24.67	0.9851	24.71	4.027	24.76	3.609	23.71	1.179	24.26	1.408	24.04	0.9188	24.89	2.623	24.3	1.85	23.64	7.79	24.84	0.6176	25.38	1.14	24.04	2.335	24.61	1.396	25.06	0.601	25.04	1.758	25.4	2.407	26.03	2.225	24.61	2.926	25.96	2.393	26.02	0.8306	26.83	0.6148	26.09	1.198	24.05
4.753	24.49	1.058	23.73	4.553	24.55	0.9852	24.64	4.027	24.78	3.609	23.67	1.179	24.19	1.409	23.94	0.9189	24.96	2.623	24.26	1.851	23.49	7.79	24.84	0.6177	25.53	1.14	24.36	2.335	24.88	1.396	24.8	0.6011	25.04	1.758	25.51	2.407	26.43	2.225	24.62	2.926	25.98	2.394	26.22	0.8307	26.93	0.6149	26.14	1.198	24.05
4.753	24.53	1.058	23.45	4.553	24.57	0.9853	24.75	4.028	24.89	3.61	23.99	1.179	24.19	1.409	23.95	0.919	24.85	2.623	24.29	1.851	23.19	7.79	24.83	0.6178	25.69	1.14	24.25	2.335	24.74	1.396	24.63	0.6013	25.39	1.758	25.75	2.407	26.34	2.225	24.65	2.926	26.17	2.394	26.29	0.8308	27.05	0.615	26.21	1.198	24.11
4.753	24.51	1.058	23.44	4.553	24.61	0.9854	24.71	4.028	24.86	3.61	24.04	1.179	24.27	1.409	24.08	0.9191	24.74	2.623	24.36	1.851	23.07	7.79	24.74	0.6179	25.88	1.14	24.19	2.335	24.72	1.396	24.84	0.6014	25.19	1.758	25.69	2.407	26.02	2.225	24.53	2.926	26.31	2.394	26.42	0.8309	27.25	0.6151	26.08	1.198	24.28
4.753	24.57	1.059	23.68	4.553	24.81	0.9855	24.72	4.028	24.79	3.61	23.87	1.179	24.17	1.409	24.39	0.9192	24.51	2.624	24.37	1.851	22.96	7.79	24.76	0.618	25.72	1.14	23.78	2.336	24.56	1.396	25.07	0.6015	25.15	1.759	25.89	2.407	25.69	2.225	24.62	2.927	26.43	2.394	26.3	0.831	27.08	0.6152	26.07	1.198	24.33
4.753	24.37	1.059	23.7	4.553	24.78	0.9856	24.86	4.028	24.66	3.61	23.85	1.179	24.14	1.409	24.52	0.9193	24.85	2.624	24.5	1.851	23.09	7.79	24.58	0.6181	25.53	1.14	23.9	2.336	24.59	1.396	24.98	0.6016	25.08	1.759	26.07	2.407	25.98	2.225	24.5	2.927	26.46	2.394	26.09	0.8311	26.84	0.6153	26.02	1.199	24.25
4.753	24.35	1.059	23.65	4.553	24.75	0.9857	24.88	4.028	24.85	3.61	23.78	1.179	24.27	1.409	24.17	0.9194	24.69	2.624	24.51	1.851	23.3	7.79	24.72	0.6182	25.93	1.14	24.03	2.336	24.61	1.396	24.89	0.6017	24.82	1.759	25.82	2.408	26.2	2.226	24.56	2.927	26.46	2.394	26.24	0.8313	26.79	0.6154	25.72	1.199	24.16
4.753	24.43	1.059	23.74	4.554	24.7	0.9858	24.9	4.028	25.03	3.61	23.82	1.179	24.27	1.409	24.65	0.9195	24.66	2.624	24.61	1.851	23.81	7.79	24.74	0.6183	25.97	1.14	24.03	2.336	24.64	1.396	24.75	0.6018	24.97	1.759	25.91	2.408	26.19	2.226	24.56	2.927	26.44	2.394	26.39	0.8314	26.79	0.6155	25.65	1.199	24.2
4.754	24.38	1.059	23.83	4.554	24.77	0.9859	24.89	4.028	25.07	3.61	23.91	1.179	24.21	1.409	24.66	0.9196	24.79	2.624	24.27	1.851	23.27	7.79	24.59	0.6184	25.79	1.14	23.85	2.336	24.54	1.396	24.83	0.6019	25.07	1.759	25.81	2.408	26.12	2.226	24.6	2.927	26.38	2.394	26.38	0.8315	26.88	0.6156	25.61	1.199	24.29
4.754	24.32	1.059	23.92	4.554	24.79	0.986	24.89	4.028	24.79	3.61	23.79	1.18	24.09	1.409	24.42	0.9197	24.86	2.624	24.67	1.851	23.02	7.791	24.57	0.6185	25.64	1.141	23.79	2.336	24.45	1.396	24.93	0.602	25.04	1.759	25.75	2.408	26.09	2.226	24.53	2.927	26.25	2.394	26.28	0.8316	26.9	0.6157	25.53	1.199	24.24
4.754	24.26	1.059	23.83	4.554	24.72	0.9861	24.96	4.028	25.35	3.61	23.7	1.18	24.12	1.409	24.26	0.9198	24.67	2.624	24.89	1.851	23.14	7.791	24.67	0.6186	25.17	1.141	24.01	2.336	24.21	1.397	24.84	0.6021	24.97	1.759	25.9	2.408	26.09	2.226	24.46	2.927	26.35	2.394	26.28	0.8317	26.59	0.6158	25.71	1.199	24.31
4.754	24.25	1.059	23.82	4.554	24.71	0.9863	24.99	4.028	25.33	3.611	23.81	1.18	24.22	1.41	24.01	0.9199	24.7	2.624	24.72	1.852	23.32	7.791	24.67	0.6188	25.62	1.141	24.01	2.336	24.13	1.397	24.82	0.6022	24.97	1.759	25.77	2.408	26.08	2.226	24.59	2.927	26.3	2.395	26.17	0.8318	26.6	0.6159	26.2	1.199	24.37
4.754	24.16	1.059	23.96	4.554	24.74	0.9864	24.92	4.029	25.13	3.611	23.95	1.18	24.1	1.41	24.3	0.92	24.7	2.624	24.23	1.852	23.53	7.791	24.44	0.6189	25.54	1.141	24.01	2.336	24.03	1.397	24.94	0.6023	25.01	1.759	25.68	2.408	25.95	2.226	24.61	2.927	26.35	2.395	26.37	0.8319	26.74	0.616	25.52	1.199	24.45
4.754	24.23	1.059	24.07	4.554	24.69	0.9865	24.82	4.029	24.83	3.611	23.99	1.18	24.05	1.41	24.36	0.9201	25	2.624	24.16	1.852	23.52	7.791	24.31	0.619	25.6	1.141	23.97	2.336	24.06	1.397	24.91	0.6024	24.96	1.759	26.09	2.408	25.87	2.226	24.65	2.928	26.31	2.395	26.14	0.832	26.75	0.6161	25.4	1.199	24.42
4.754	24.25	1.06	24.14	4.554	24.7	0.9866	24.55	4.029	24.64	3.611	23.83	1.18	24	1.41	24.43	0.9202	25.07	2.625	24.47	1.852	23.49	7.791	24.46	0.6191	25.61	1.141	23.92	2.337	24.23	1.397	24.94	0.6025	24.94	1.76	25.77	2.408	25.92	2.226	24.32	2.928	26.33	2.395	26.17	0.8321	26.63	0.6163	25.53	1.199	24.43
4.754	24.25	1.06	24.05	4.554	24.84	0.9867	24.9	4.029	24.91	3.611	23.87	1.18	24.01	1.41	24.27	0.9203	24.96	2.625	24.49	1.852	23.42	7.791	24.62	0.6192	25.53	1.141	23.99	2.337	24.51	1.397	24.96	0.6026	25.07	1.76	25.7	2.408	25.97	2.226	24.16	2.928	26.21	2.395	26.08	0.8322	26.61	0.6164	26.08	1.2	24.47
4.754	24.19	1.06	24.08	4.554	24.55	0.9868	24.94	4.029	25.1	3.611	23.86	1.18	23.86	1.41	23.99	0.9204	24.7	2.625	24.53	1.852	23.52	7.791	24.56	0.6193	25.47	1.141	23.91	2.337	24.26	1.397	25.02	0.6027	24.93	1.76	25.63	2.409	25.84	2.227	24.59	2.928	26.39	2.395	26.06	0.8323	26.74	0.6165	26.06	1.2	24.52
4.754	24.28	1.06	24.31	4.555	24.66	0.9869	24.79	4.029	25	3.611	24	1.18	23.87	1.41	24.16	0.9205	25.41	2.625	24.34	1.852	23.83	7.791	24.49	0.6194	25.45	1.141	23.95	2.337	24.17	1.397	24.97	0.6028	25.05	1.76	25.65	2.409	25.88	2.227	24.54	2.928	26.4	2.395	26.14	0.8324	26.72	0.6166	25.81	1.2	24.63
4.755	24.25	1.06	24.42	4.555	24.6	0.987	24.71	4.029	24.84	3.611	24.06	1.181	24.02	1.41	24.41	0.9206	25.49	2.625	24.22	1.852	23.62	7.791	24.57	0.6195	25.51	1.141	24.07	2.337	24.46	1.397	25.02	0.6029	25.08	1.76	25.63	2.409	25.73	2.227	24.38	2.928	26.28	2.395	25.97	0.8325	26.73	0.6167	25.71	1.2	24.55
4.755	24.34	1.06	24.36	4.555	24.67	0.9871	24.66	4.029	24.85	3.611	23.96	1.181	23.94	1.41	24.11	0.9207	25.28	2.625	24.3	1.852	23.51	7.792	24.42	0.6196	25.42	1.142	24.04	2.337	24.65	1.398	25.08	0.603	25.05	1.76	25.58	2.409	25.62	2.227	24.21	2.928	26.32	2.395	25.99	0.8326	26.82	0.6168	25.71	1.2	24.62
4.755	24.54	1.06	24.36	4.555	24.6	0.9872	24.65	4.029	24.94	3.611	23.93	1.181	23.58	1.411	23.99	0.9208	25.02	2.625	24.26	1.853	23.68	7.792	24.34	0.6197	25.45	1.142	24.16	2.337	24.9	1.398	25.1	0.6031	25.06	1.76	25.56	2.409	25.33	2.227	24.45	2.928	26.39	2.396	26.1	0.8327	26.78	0.6169	25.92	1.2	24.6
4.755	24.59	1.06	24.46	4.555	24.52	0.9873	24.89	4.029	25.05	3.612	24	1.181	23.95	1.411	23.86	0.9209	24.94	2.625	24.32	1.853	23.64	7.792	24.4	0.6198	25.4	1.142	24.18	2.337	24.75	1.398	24.97	0.6032	25.05	1.76	25.62	2.409	25.51	2.227	24.48	2.928	26.51	2.396	26.17	0.8328	26.9	0.617	25.9	1.2	24.73
4.755	24.23	1.06	24.59	4.555	24.57	0.9874	24.84	4.03	24.97	3.612	24.03	1.181	23.94	1.411	23.85	0.921	24.97	2.625	24.18	1.853	23.45	7.792	24.47	0.6199	25.28	1.142	24.19	2.337	24.54	1.398	24.98	0.6033	25.2	1.76	25.7	2.409	25.36	2.227	24.5	2.928	26.39	2.396	26.05	0.8329	26.73	0.6171	25.84	1.2	24.72
4.755	24.76	1.061	24.57	4.555	24.6	0.9875	24.73	4.03	24.96	3.612	23.77	1.181	23.76	1.411	23.93	0.9211	25.19	2.626	24.23	1.853	23.67	7.792	24.35	0.62	25.26	1.142	24.16	2.338	24.57	1.398	24.93	0.6034	25.14	1.761	25.75	2.409	25.33	2.227	24.27	2.929	26.44	2.396	26.08	0.833	26.81	0.6172	25.79	1.2	24.83
4.755	25	1.061	24.6	4.555	24.58	0.9876	24.85	4.03	24.97	3.612	23.66	1.181	23.84	1.411	23.96	0.9213	25.33	2.626	24.2	1.853	23.65	7.792	24.42	0.6201	25.27	1.142	24.23	2.338	24.44	1.398	24.95	0.6035	25.11	1.761	25.77	2.409	25.32	2.227	24.24	2.929	26.45	2.396	26.03	0.8331	26.82	0.6173	26.08	1.201	24.93
4.755	25.02	1.061	24.45	4.555	24.48	0.9877	24.93	4.03	24.83	3.612	23.47	1.181	23.81	1.411	23.85	0.9214	25.24	2.626	24.24	1.853	23.64	7.792	24.45	0.6202	25.22	1.142	24.19	2.338	24.74	1.398	24.94	0.6036	25.2	1.761	25.7	2.409	25.27	2.228	24.25	2.929	26.5	2.396	26.14	0.8332	26.95	0.6174	25.94	1.201	24.97
4.755	24.6	1.061	24.44	4.556	24.67	0.9878	24.89	4.03	24.85	3.612	23.22	1.181	23.88	1.411	23.9	0.9215	25.04	2.626	24.19	1.853	23.74	7.792	24.59	0.6203	25.28	1.142	24.05	2.338	24.92	1.398	24.78	0.6038	25.17	1.761	25.74	2.41	25.24	2.228	24.49	2.929	26.51	2.396	26.28	0.8333	26.89	0.6175	25.87	1.201	25.06
4.756	24.29	1.061	24.66	4.556	24.82	0.9879	24.77	4.03	24.78	3.612	23.29	1.181	23.98	1.411	23.79	0.9216	24.93	2.626	24.19	1.853	23.67	7.792	24.31	0.6204	25.16	1.142	23.94	2.338	24.86	1.398	24.34	0.6039	25.07	1.761	25.75	2.41	25.14	2.228	24.48	2.929	26.46	2.396	26.56	0.8334	26.73	0.6176	25.89	1.201	25.16
4.756	24.39	1.061	24.58	4.556	25.01	0.988	24.65	4.03	24.77	3.612	23.28	1.182	23.95	1.411	23.71	0.9217	24.93	2.626	24.19	1.853	23.7	7.793	24.2	0.6205	25	1.143	23.82	2.338	24.81	1.398	23.96	0.604	25.15	1.761	25.62	2.41	25.14	2.228	24.49	2.929	26.39	2.396	26.07	0.8335	27	0.6177	26.04	1.201	25.36
4.756	24.62	1.061	24.81	4.556	24.77	0.9881	24.71	4.03	24.67	3.612	23.26	1.182	23.91	1.411	23.68	0.9218	24.92	2.626	24.05	1.853	23.74	7.793	24.44	0.6206	25.01	1.143	23.58	2.338	24.49	1.399	24.24	0.6041	25.07	1.761	25.63	2.41	25.27	2.228	24.41	2.929	26.19	2.396	26.69	0.8336	27.02	0.6178	26.08	1.201	25.41
4.756	24.74	1.061	24.92	4.556	25.3	0.9882	24.76	4.03	24.74	3.613	23.45	1.182	23.85	1.412	23.68	0.9219	24.91	2.626	23.95	1.854	23.86	7.793	24.44	0.6207	24.95	1.143	23.3	2.338	24.52	1.399	24.46	0.6042	25.01	1.761	26.05	2.41	25.23	2.228	24.53	2.929	26.64	2.397	26.85	0.8338	26.89	0.6179	26.12	1.201	25.2
4.756	24.74	1.061	24.89	4.556	25.32	0.9883	24.62	4.031	24.59	3.613	23.9	1.182	23.8	1.412	23.65	0.922	24.78	2.626	24	1.854	23.95	7.793	24.46	0.6208	25.03	1.143	23.28	2.338	24.66	1.399	24.53	0.6043	24.61	1.761	25.94	2.41	25.14	2.228	24.61	2.929	26.55	2.397	26.58	0.8339	26.9	0.618	26.28	1.201	25.09
4.756	24.5	1.061	24.78	4.556	25.17	0.9884	24.72	4.031	24.62	3.613	23.18	1.182	23.94	1.412	23.75	0.9221	24.82	2.626	23.98	1.854	24.04	7.793	24.38	0.6209	24.89	1.143	23.39	2.338	24.78	1.399	24.67	0.6044	24.46	1.761	25.58	2.41	24.95	2.228	24.63	2.929	26.34	2.397	26.25	0.834	26.84	0.6181	26.25	1.201	25.1
4.756	24.63	1.062	24.64	4.556	24.79	0.9885	24.75	4.031	24.48	3.613	23.22	1.182	23.91	1.412	23.61	0.9222	24.75	2.627	24.01	1.854	24.16	7.793	24.26	0.621	24.89	1.143	23.29	2.339	24.9	1.399	24.52	0.6045	24.43	1.762	25.7	2.41	25.07	2.228	24.53	2.93	26.48	2.397	26.09	0.8341	26.97	0.6182	26.38	1.201	25.17
4.756	24.54	1.062	24.58	4.556	24.65	0.9886	24.87	4.031	24.4	3.613	23.31	1.182	23.87	1.412	23.6	0.9223	24.88	2.627	24	1.854	24.28	7.793	24.29	0.6211	24.95	1.143	23.71	2.339	24.78	1.399	24.26	0.6046	24.46	1.762	25.86	2.41	25.21	2.228	24.52	2.93	26.42	2.397	26.4	0.8342	26.97	0.6183	26.44	1.202	25.15
4.756	24.42	1.062	24.68	4.556	24.81	0.9888	24.91	4.031	24.36	3.613	23.55	1.182	24	1.412	23.63	0.9224	24.66	2.627	23.86	1.854	24.25	7.793	24.37	0.6213	24.93	1.143	23.86	2.339	24.83	1.399	24.23	0.6047	24.46	1.762	25.96	2.411	25.18	2.229	24.56	2.93	26.39	2.397	26.65	0.8343	27.11	0.6184	26.39	1.202	25.04
4.756	24.47	1.062	24.82	4.557	24.99	0.9889	24.92	4.031	24.39	3.613	23.8	1.182	23.92	1.412	23.62	0.9225	24.77	2.627	23.79	1.854	24.31	7.793	24.17	0.6214	24.92	1.143	23.21	2.339	24.84	1.399	24.47	0.6048	24.89	1.762	25.83	2.411	24.95	2.229	24.47	2.93	26.57	2.397	26.67	0.8344	26.92	0.6185	26.56	1.202	24.97
4.757	24.42	1.062	24.63	4.557	24.99	0.989	24.95	4.031	24.31	3.613	23.73	1.183	23.84	1.412	23.53	0.9226	24.63	2.627	23.68	1.854	24.1	7.793	24.15	0.6215	24.77	1.143	23.37	2.339	24.87	1.399	24.74	0.6049	24.82	1.762	25.99	2.411	24.92	2.229	24.39	2.93	26.45	2.397	26.44	0.8345	26.96	0.6186	26.56	1.202	24.93
4.757	24.5	1.062	24.58	4.557	24.97	0.9891	24.88	4.031	24.28	3.613	23.56	1.183	23.84	1.412	23.53	0.9227	24.68	2.627	23.65	1.854	24.24	7.794	24.19	0.6216	24.97	1.144	23.66	2.339	24.93	1.399	24.67	0.605	24.19	1.762	25.85	2.411	25.15	2.229	24.47	2.93	26.41	2.397	26.4	0.8346	26.94	0.6188	26.65	1.202	25.06
4.757	24.31	1.062	24.56	4.557	24.93	0.9892	24.92	4.031	24.21	3.613	23.56	1.183	23.82	1.413	23.5	0.9228	24.53	2.627	23.85	1.854	24.18	7.794	24.38	0.6217	24.84	1.144	23.9	2.339	24.89	1.4	24.52	0.6051	24.27	1.762	25.87	2.411	25.29	2.229	24.11	2.93	26.38	2.398	26.43	0.8347	26.98	0.6189	26.65	1.202	24.84
4.757	24.27	1.062	24.53	4.557	24.81	0.9893	24.99	4.031	24.27	3.614	23.75	1.183	23.88	1.413	23.61	0.9229	24.43	2.627	23.72	1.855	24.27	7.794	24.36	0.6218	24.86	1.144	23.88	2.339	24.95	1.4	24.62	0.6052	24.64	1.762	25.87	2.411	25.25	2.229	23.92	2.93	26.37	2.398	26.31	0.8348	26.98	0.619	26.76	1.202	24.82
4.757	24.35	1.062	24.57	4.557	24.78	0.9894	24.88	4.032	24.27	3.614	23.75	1.183	23.87	1.413	23.57	0.923	24.48	2.627	23.47	1.855	24.28	7.794	24.21	0.6219	24.66	1.144	23.67	2.339	25.09	1.4	24.61	0.6053	24.87	1.762	25.89	2.411	25.05	2.229	23.84	2.93	26.37	2.398	26.21	0.8349	26.86	0.6191	26.64	1.202	25.02
4.757	24.29	1.063	24.58	4.557	24.91	0.9895	24.93	4.032	24.04	3.614	23.64	1.183	23.86	1.413	23.49	0.9231	24.37	2.628	23.54	1.855	24.25	7.794	24.19	0.622	24.28	1.144	23.65	2.339	25.16	1.4	24.76	0.6054	24.88	1.763	25.9	2.411	25	2.229	23.87	2.931	26.41	2.398	26.27	0.835	26.76	0.6192	26.59	1.202	24.89
4.757	24.21	1.063	24.59	4.557	24.72	0.9896	25.13	4.032	24.1	3.614	23.8	1.183	23.87	1.413	23.34	0.9232	24.21	2.628	23.6	1.855	24.41	7.794	24.4	0.6221	24.61	1.144	23.66	2.34	25.13	1.4	24.86	0.6055	24.86	1.763	25.93	2.411	25.03	2.229	23.84	2.931	26.35	2.398	26.25	0.8351	26.78	0.6193	26.76	1.203	24.84
4.757	24.08	1.063	24.61	4.557	24.59	0.9897	25.25	4.032	24.2	3.614	23.79	1.183	23.87	1.413	23.26	0.9233	24.2	2.628	23.38	1.855	24.54	7.794	24.45	0.6222	24.74	1.144	23.91	2.34	25.17	1.4	24.92	0.6056	24.62	1.763	25.89	2.411	24.97	2.229	24	2.931	26.39	2.398	26.25	0.8352	26.83	0.6194	26.83	1.203	24.86
4.757	23.92	1.063	24.68	4.558	24.57	0.9898	25.27	4.032	24.17	3.614	23.76	1.183	23.77	1.413	23.27	0.9234	24.13	2.628	23.34	1.855	24.67	7.794	24.3	0.6223	24.81	1.144	24.07	2.34	25.23	1.4	24.95	0.6057	24.68	1.763	25.87	2.412	24.93	2.23	24.18	2.931	26.44	2.398	26.25	0.8353	26.76	0.6195	26.91	1.203	24.89
4.758	23.99	1.063	24.79	4.558	24.93	0.9899	24.85	4.032	23.94	3.614	23.97	1.183	23.85	1.413	23.38	0.9235	24.28	2.628	23.34	1.855	24.8	7.794	24.32	0.6224	24.53	1.144	24.03	2.34	25.4	1.4	25	0.6058	24.78	1.763	25.81	2.412	25.03	2.23	23.84	2.931	26.45	2.398	26.22	0.8354	26.73	0.6196	26.74	1.203	24.89
4.758	23.98	1.063	24.74	4.558	24.69	0.99	25.49	4.032	23.94	3.614	23.93	1.184	23.83	1.413	23.32	0.9236	24.27	2.628	23.48	1.855	24.92	7.794	24.33	0.6225	24.57	1.144	24.02	2.34	25.27	1.4	25.04	0.6059	24.96	1.763	25.5	2.412	25.1	2.23	23.88	2.931	26.32	2.398	25.95	0.8355	26.89	0.6197	26.74	1.203	24.82
4.758	23.82	1.063	24.59	4.558	24.58	0.9901	25.73	4.032	24.08	3.614	24.09	1.184	23.78	1.413	23.14	0.9238	24.09	2.628	23.53	1.855	24.66	7.795	24.33	0.6226	24.55	1.145	24.02	2.34	25.5	1.401	24.94	0.606	24.96	1.763	25.62	2.412	24.88	2.23	24.12	2.931	26.21	2.398	26.05	0.8356	26.78	0.6198	26.98	1.203	24.91
4.758	23.74	1.063	24.74	4.558	24.56	0.9902	25.49	4.032	24.21	3.614	24.27	1.184	23.87	1.414	23.22	0.9239	24.01	2.628	23.43	1.856	24.58	7.795	24.31	0.6227	24.56	1.145	24.06	2.34	25.38	1.401	24.91	0.6061	25.01	1.763	25.86	2.412	24.89	2.23	24.23	2.931	26.33	2.399	26.21	0.8357	26.77	0.6199	27.02	1.203	24.9
4.758	23.73	1.063	24.74	4.558	24.39	0.9903	25.19	4.033	24.21	3.615	24.2	1.184	23.83	1.414	23.15	0.924	24.2	2.628	23.4	1.856	24.53	7.795	24.36	0.6228	24.41	1.145	24.19	2.34	25.22	1.401	24.96	0.6063	25.04	1.763	25.92	2.412	24.97	2.23	24.21	2.931	26.33	2.399	25.97	0.8358	26.85	0.62	26.98	1.203	25.06
4.758	23.8	1.063	24.75	4.558	24.34	0.9904	24.94	4.033	24.13	3.615	24	1.184	23.73	1.414	23.07	0.9241	24.26	2.628	23.42	1.856	24.5	7.795	24.31	0.6229	24.52	1.145	24.13	2.34	25.47	1.401	25.02	0.6064	25.11	1.763	25.81	2.412	25.05	2.23	24.1	2.931	26.39	2.399	26.01	0.8359	26.9	0.6201	27.13	1.203	25.11
4.758	23.8	1.064	24.85	4.558	24.28	0.9905	25.1	4.033	24.13	3.615	23.98	1.184	23.82	1.414	23.18	0.9242	24.21	2.629	23.36	1.856	24.54	7.795	24.24	0.623	24.53	1.145	24.2	2.341	25.7	1.401	25.09	0.6065	25.12	1.764	25.79	2.412	24.83	2.23	24.04	2.932	26.32	2.399	26.1	0.836	26.69	0.6202	27.13	1.203	24.9
4.758	23.76	1.064	24.85	4.558	24.21	0.9906	25.07	4.033	24.16	3.615	24.17	1.184	23.78	1.414	23.03	0.9243	23.99	2.629	23.39	1.856	24.45	7.795	24.32	0.6231	24.5	1.145	24.27	2.341	25.74	1.401	25.1	0.6066	25.05	1.764	25.75	2.412	24.95	2.23	24.16	2.932	26.38	2.399	25.88	0.8361	26.79	0.6203	26.9	1.204	25.02
4.758	23.77	1.064	24.46	4.558	24.14	0.9907	25.18	4.033	24.02	3.615	24.24	1.184	23.93	1.414	23.14	0.9244	24.14	2.629	23.43	1.856	24.49	7.795	24.29	0.6232	24.5	1.145	24.35	2.341	25.9	1.401	25.09	0.6067	25.09	1.764	25.73	2.413	24.89	2.231	24.21	2.932	26.5	2.399	25.81	0.8363	26.94	0.6204	26.75	1.204	25.19
4.758	23.54	1.064	24.65	4.559	24.3	0.9908	25.14	4.033	23.99	3.615	24.3	1.184	23.9	1.414	23.14	0.9245	24.28	2.629	23.43	1.856	24.53	7.795	24.1	0.6233	24.51	1.145	24.12	2.341	26.05	1.401	25.36	0.6068	25.26	1.764	25.61	2.413	24.85	2.231	24.35	2.932	26.51	2.399	25.57	0.8364	26.89	0.6205	26.98	1.204	25.11
4.759	23.71	1.064	24.96	4.559	24.1	0.9909	24.98	4.033	24.08	3.615	24.2	1.184	23.76	1.414	23.13	0.9246	24.22	2.629	23.36	1.856	24.4	7.795	24.12	0.6234	24.61	1.145	24.22	2.341	26.02	1.401	25.3	0.6069	25.2	1.764	25.77	2.413	24.87	2.231	24.28	2.932	26.53	2.399	25.67	0.8365	26.9	0.6206	27	1.204	25
4.759	23.84	1.064	24.93	4.559	24.12	0.991	24.98	4.033	24.11	3.615	24.2	1.185	23.78	1.414	23.07	0.9247	24.21	2.629	23.44	1.856	24.51	7.796	24.09	0.6235	24.47	1.146	24.28	2.341	25.71	1.401	25.34	0.607	25.12	1.764	25.75	2.413	24.77	2.231	24.23	2.932	26.63	2.399	25.62	0.8366	27.09	0.6207	26.96	1.204	25
4.759	23.73	1.064	24.67	4.559	24.08	0.9911	25.02	4.033	24.01	3.615	24.29	1.185	23.8	1.414	23.13	0.9248	24.1	2.629	23.53	1.856	24.41	7.796	24.19	0.6236	24.66	1.146	24.5	2.341	25.59	1.402	25.33	0.6071	25.38	1.764	25.85	2.413	24.79	2.231	24.38	2.932	26.56	2.399	25.63	0.8367	27.28	0.6208	26.86	1.204	25.14
4.759	23.61	1.064	24.68	4.559	24.16	0.9913	24.85	4.033	24.02	3.616	24.3	1.185	23.78	1.415	23.16	0.9249	24.03	2.629	23.4	1.857	24.44	7.796	24.2	0.6238	24.54	1.146	24.31	2.341	25.66	1.402	25.37	0.6072	25.42	1.764	26.01	2.413	24.78	2.231	24.2	2.932	26.8	2.4	25.63	0.8368	26.87	0.6209	26.94	1.204	25.16
4.759	23.68	1.064	24.65	4.559	24.18	0.9914	24.89	4.034	23.98	3.616	24.26	1.185	23.7	1.415	23.22	0.925	24.16	2.629	23.55	1.857	24.56	7.796	24.24	0.6239	24.48	1.146	24.24	2.341	25.66	1.402	25.41	0.6073	25.37	1.764	26.1	2.413	24.73	2.231	24.34	2.932	27	2.4	25.61	0.8369	27.41	0.621	26.87	1.204	25.2
4.759	23.86	1.064	24.79	4.559	24.24	0.9915	24.88	4.034	23.93	3.616	24.31	1.185	23.73	1.415	23.34	0.9251	24.01	2.629	23.47	1.857	24.51	7.796	24.19	0.624	24.44	1.146	24.28	2.341	25.69	1.402	25.3	0.6074	25.39	1.764	25.67	2.413	24.81	2.231	24.48	2.933	26.44	2.4	25.42	0.837	27.5	0.6211	26.88	1.204	25.22
4.759	23.71	1.065	25	4.559	24	0.9916	24.76	4.034	24.03	3.616	24.42	1.185	23.38	1.415	23.22	0.9252	24.05	2.63	23.46	1.857	24.46	7.796	24.09	0.6241	24.52	1.146	24.37	2.342	25.75	1.402	25.34	0.6075	25.43	1.765	26.36	2.413	24.81	2.231	24.59	2.933	26.96	2.4	25.56	0.8371	27.41	0.6213	26.88	1.204	25.2
4.759	23.69	1.065	24.79	4.559	24.24	0.9917	24.65	4.034	24.19	3.616	24.41	1.185	23.16	1.415	23.2	0.9253	24.14	2.63	23.51	1.857	24.59	7.796	24.02	0.6242	24.49	1.146	24.41	2.342	25.99	1.402	25.26	0.6076	25.48	1.765	26.41	2.413	25.03	2.231	24.51	2.933	27.21	2.4	25.48	0.8372	26.96	0.6214	26.95	1.205	25.19
4.759	23.69	1.065	24.66	4.559	24.17	0.9918	24.68	4.034	24.01	3.616	24.65	1.185	23.18	1.415	23.25	0.9254	23.86	2.63	23.32	1.857	24.68	7.796	24.09	0.6243	24.5	1.146	24.41	2.342	25.54	1.402	25.24	0.6077	25.53	1.765	26.25	2.414	24.72	2.232	24.65	2.933	26.95	2.4	25.36	0.8373	26.9	0.6215	27	1.205	25.22
4.759	23.7	1.065	24.75	4.56	24.06	0.9919	24.65	4.034	23.93	3.616	24.46	1.185	23.3	1.415	23.19	0.9255	23.95	2.63	23.28	1.857	24.62	7.796	23.96	0.6244	24.46	1.146	24.39	2.342	25.57	1.402	25.43	0.6078	25.72	1.765	26	2.414	24.66	2.232	24.61	2.933	26.66	2.4	25.37	0.8374	27.08	0.6216	26.88	1.205	25.19
4.76	23.73	1.065	24.78	4.56	23.96	0.992	24.65	4.034	23.81	3.616	24.51	1.186	23.4	1.415	23.25	0.9256	24.03	2.63	23.33	1.857	24.63	7.796	23.68	0.6245	24.56	1.146	24.36	2.342	25.59	1.402	25.45	0.6079	25.55	1.765	25.92	2.414	24.8	2.232	24.59	2.933	26.34	2.4	25.27	0.8375	27.23	0.6217	26.83	1.205	25.23
4.76	23.59	1.065	24.7	4.56	23.95	0.9921	24.63	4.034	23.79	3.616	24.47	1.186	23.76	1.415	23.29	0.9257	23.9	2.63	23.35	1.857	24.67	7.797	23.48	0.6246	24.6	1.147	24.6	2.342	25.46	1.403	25.5	0.608	25.5	1.765	26.07	2.414	24.94	2.232	24.77	2.933	26.45	2.4	25.48	0.8376	27.15	0.6218	26.9	1.205	25.22
4.76	23.47	1.065	24.7	4.56	24.04	0.9922	24.63	4.034	23.91	3.616	24.55	1.186	23.79	1.416	23.21	0.9258	23.93	2.63	23.33	1.858	24.81	7.797	23.5	0.6247	24.69	1.147	24.7	2.342	25.47	1.403	25.44	0.6081	25.69	1.765	26.15	2.414	24.98	2.232	24.74	2.933	26.8	2.401	25.53	0.8377	27.21	0.6219	27	1.205	25.08
4.76	23.39	1.065	24.76	4.56	24.03	0.9923	24.47	4.034	23.91	3.617	24.87	1.186	23.25	1.416	23.2	0.9259	24.07	2.63	23.23	1.858	24.77	7.797	23.63	0.6248	24.65	1.147	24.55	2.342	25.54	1.403	25.67	0.6082	25.85	1.765	26.21	2.414	24.94	2.232	24.7	2.933	26.86	2.401	25.37	0.8378	27.07	0.622	27.06	1.205	25.05
4.76	23.5	1.065	24.88	4.56	23.98	0.9924	24.51	4.035	23.84	3.617	24.91	1.186	23.31	1.416	23.41	0.926	24.07	2.63	23.2	1.858	24.71	7.797	23.79	0.6249	24.36	1.147	24.55	2.342	25.61	1.403	25.86	0.6083	25.68	1.765	26.06	2.414	24.73	2.232	24.75	2.933	26.51	2.401	25.42	0.8379	27.01	0.6221	26.92	1.205	25
4.76	23.58	1.066	24.7	4.56	24	0.9925	24.59	4.035	23.9	3.617	25.17	1.186	23.45	1.416	23.03	0.9261	24.04	2.631	23.35	1.858	24.54	7.797	24.14	0.625	24.42	1.147	24.78	2.343	25.43	1.403	25.9	0.6084	25.44	1.766	25.93	2.414	24.88	2.232	24.95	2.934	26.42	2.401	25.5	0.838	27.09	0.6222	27.03	1.205	25.13
4.76	23.39	1.066	24.54	4.56	24.03	0.9926	24.55	4.035	23.85	3.617	25.12	1.186	23.66	1.416	23.08	0.9263	23.83	2.631	23.53	1.858	24.75	7.797	24.12	0.6251	24.43	1.147	24.95	2.343	25.56	1.403	26.07	0.6085	25.52	1.766	25.95	2.414	24.96	2.232	24.91	2.934	26.46	2.401	25.46	0.8381	27.02	0.6223	27.01	1.206	25.17
4.76	23.39	1.066	24.62	4.56	23.92	0.9927	24.45	4.035	24.05	3.617	24.92	1.186	23.67	1.416	23.41	0.9264	23.88	2.631	23.1	1.858	24.68	7.797	23.63	0.6252	24.51	1.147	24.93	2.343	25.66	1.403	26.04	0.6086	25.71	1.766	25.93	2.414	24.98	2.233	24.99	2.934	26.42	2.401	25.36	0.8382	26.96	0.6224	27.06	1.206	25.11
4.76	23.43	1.066	24.66	4.561	23.9	0.9928	24.35	4.035	23.68	3.617	24.72	1.186	23.54	1.416	23.15	0.9265	23.79	2.631	23.04	1.858	24.56	7.797	23.77	0.6253	24.53	1.147	25.19	2.343	25.64	1.403	25.91	0.6088	25.92	1.766	25.88	2.415	24.75	2.233	24.95	2.934	26.53	2.401	25.35	0.8383	26.88	0.6225	27.02	1.206	24.98
4.761	23.44	1.066	24.7	4.561	23.74	0.9929	24.44	4.035	23.61	3.617	24.75	1.186	23.45	1.416	23.09	0.9266	23.79	2.631	23.22	1.858	24.47	7.797	24.08	0.6254	24.35	1.147	25.26	2.343	25.6	1.403	25.74	0.6089	25.96	1.766	25.89	2.415	24.86	2.233	24.96	2.934	26.41	2.401	25.34	0.8384	26.84	0.6226	26.87	1.206	24.98
4.761	23.45	1.066	24.72	4.561	23.87	0.993	24.53	4.035	23.84	3.617	24.93	1.187	23.51	1.416	23.09	0.9267	23.89	2.631	23.37	1.858	24.48	7.798	24.3	0.6255	24.47	1.148	25.1	2.343	25.59	1.403	25.68	0.609	26.04	1.766	25.84	2.415	24.85	2.233	24.99	2.934	26.4	2.401	25.4	0.8385	26.87	0.6227	27.26	1.206	25.01
4.761	23.55	1.066	24.65	4.561	23.79	0.9931	24.46	4.035	23.96	3.617	24.89	1.187	23.6	1.416	22.86	0.9268	23.85	2.631	23.3	1.858	24.77	7.798	24.23	0.6256	24.43	1.148	25	2.343	25.51	1.404	25.96	0.6091	26.21	1.766	25.93	2.415	24.84	2.233	24.98	2.934	26.47	2.401	25.47	0.8386	26.85	0.6228	27.23	1.206	24.86
4.761	23.45	1.066	24.67	4.561	23.74	0.9932	24.36	4.035	23.99	3.618	24.8	1.187	23.77	1.417	22.91	0.9269	23.89	2.631	23.14	1.859	24.61	7.798	24.03	0.6257	24.42	1.148	24.92	2.343	25.58	1.404	25.91	0.6092	26.06	1.766	25.69	2.415	24.85	2.233	24.93	2.934	26.31	2.402	25.51	0.8388	26.74	0.6229	27.03	1.206	24.93
4.761	23.35	1.066	24.74	4.561	23.64	0.9933	24.34	4.036	23.89	3.618	24.84	1.187	23.57	1.417	23.11	0.927	24.06	2.631	23.2	1.859	24.39	7.798	23.86	0.6258	24.32	1.148	24.98	2.343	25.4	1.404	25.84	0.6093	25.79	1.766	25.73	2.415	24.71	2.233	24.83	2.934	26.29	2.402	25.51	0.8389	26.83	0.623	26.87	1.206	25.06
4.761	23.29	1.066	24.81	4.561	23.84	0.9934	24.27	4.036	23.88	3.618	24.81	1.187	23.59	1.417	23.05	0.9271	24.11	2.631	23.16	1.859	24.43	7.798	23.85	0.6259	24.21	1.148	25.08	2.343	25.66	1.404	25.84	0.6094	25.98	1.766	25.62	2.415	24.91	2.233	25.06	2.934	26.14	2.402	25.38	0.839	26.84	0.6231	27.06	1.206	24.97
4.761	23.37	1.067	24.88	4.561	23.79	0.9935	24.37	4.036	23.9	3.618	24.81	1.187	23.72	1.417	23.01	0.9272	23.83	2.632	23.3	1.859	24.43	7.798	24.12	0.626	24.29	1.148	24.98	2.344	25.85	1.404	25.92	0.6095	25.98	1.767	25.52	2.415	25.04	2.233	25.09	2.935	26.22	2.402	25.47	0.8391	26.87	0.6232	27.09	1.206	25.09
4.761	23.53	1.067	24.79	4.561	23.77	0.9936	24.06	4.036	24.17	3.618	24.74	1.187	23.71	1.417	22.91	0.9273	23.82	2.632	23.34	1.859	24.53	7.798	24.13	0.6261	24.28	1.148	24.94	2.344	25.79	1.404	25.8	0.6096	26.11	1.767	25.68	2.415	24.94	2.233	25.26	2.935	26.23	2.402	25.4	0.8392	26.75	0.6233	27.21	1.207	25.15
4.761	23.59	1.067	24.92	4.561	23.68	0.9938	24.03	4.036	24.05	3.618	24.68	1.187	23.78	1.417	22.97	0.9274	24.03	2.632	23.42	1.859	24.57	7.798	24.19	0.6263	24.42	1.148	25.05	2.344	25.64	1.404	25.72	0.6097	26.02	1.767	25.62	2.416	24.71	2.234	25.25	2.935	26.08	2.402	25.38	0.8393	26.51	0.6234	27.22	1.207	25.37
4.761	23.55	1.067	24.99	4.562	23.63	0.9939	23.96	4.036	23.81	3.618	24.64	1.187	23.86	1.417	23.09	0.9275	24.15	2.632	23.33	1.859	24.54	7.798	24.23	0.6264	24.32	1.148	24.97	2.344	25.69	1.404	25.67	0.6098	25.99	1.767	25.49	2.416	24.83	2.234	25.48	2.935	26.04	2.402	25.29	0.8394	26.45	0.6235	27.17	1.207	25.16
4.762	23.48	1.067	25.17	4.562	23.81	0.994	23.96	4.036	23.83	3.618	24.84	1.188	23.91	1.417	23.16	0.9276	24.07	2.632	23.3	1.859	24.5	7.798	24.01	0.6265	24.32	1.148	24.93	2.344	25.76	1.404	25.77	0.6099	25.96	1.767	25.37	2.416	24.79	2.234	25.59	2.935	26	2.402	25.15	0.8395	26.44	0.6236	27.18	1.207	25.34
4.762	23.78	1.067	24.99	4.562	23.67	0.9941	24.11	4.036	23.77	3.618	24.72	1.188	23.86	1.417	23.09	0.9277	23.9	2.632	23.3	1.859	24.55	7.799	24.17	0.6266	24.39	1.149	24.88	2.344	25.79	1.404	25.92	0.61	25.99	1.767	25.43	2.416	24.85	2.234	25.3	2.935	25.99	2.402	25.15	0.8396	26.42	0.6238	26.99	1.207	25.87
4.762	23.49	1.067	24.9	4.562	23.69	0.9942	24.21	4.036	23.83	3.618	24.73	1.188	23.88	1.418	23.15	0.9278	23.83	2.632	23.37	1.859	24.61	7.799	24.25	0.6267	24.49	1.149	24.79	2.344	25.78	1.405	25.77	0.6101	26.06	1.767	25.3	2.416	24.79	2.234	25.31	2.935	25.96	2.403	25.39	0.8397	26.33	0.6239	26.96	1.207	25.78
4.762	23.29	1.067	25.45	4.562	23.59	0.9943	23.92	4.036	23.94	3.619	24.83	1.188	23.85	1.418	23.21	0.9279	23.89	2.632	23.28	1.86	24.68	7.799	24.27	0.6268	24.47	1.149	24.95	2.344	25.73	1.405	25.91	0.6102	25.96	1.767	25.24	2.416	24.81	2.234	25.28	2.935	25.98	2.403	25.28	0.8398	26.28	0.624	27.04	1.207	25.46
4.762	23.34	1.067	25.42	4.562	23.9	0.9944	24	4.037	23.9	3.619	24.69	1.188	23.96	1.418	23.35	0.928	24.03	2.632	23.3	1.86	24.46	7.799	24.26	0.6269	24.47	1.149	25.03	2.344	25.67	1.405	25.93	0.6103	25.94	1.767	25.13	2.416	24.62	2.234	25.42	2.935	25.92	2.403	25.19	0.8399	26.26	0.6241	27.04	1.207	25.11
4.762	23.59	1.068	25.19	4.562	23.92	0.9945	24.1	4.037	23.68	3.619	24.68	1.188	24.08	1.418	23.3	0.9281	24.04	2.633	23.34	1.86	24.65	7.799	24.15	0.627	24.44	1.149	24.87	2.344	25.72	1.405	25.85	0.6104	25.98	1.768	25.21	2.416	24.25	2.234	25.42	2.936	25.88	2.403	25.01	0.84	26.25	0.6242	27.21	1.207	25.21
4.762	23.64	1.068	24.82	4.562	23.76	0.9946	24.04	4.037	23.67	3.619	24.79	1.188	24.11	1.418	23.17	0.9282	23.88	2.633	23.36	1.86	24.64	7.799	24.31	0.6271	24.47	1.149	24.82	2.345	25.75	1.405	25.73	0.6105	26.03	1.768	25.27	2.416	24.28	2.234	25.27	2.936	25.99	2.403	25.22	0.8401	26.37	0.6243	27.12	1.208	25.32
4.762	23.44	1.068	24.78	4.562	23.88	0.9947	24.07	4.037	23.81	3.619	24.7	1.188	24.14	1.418	23.17	0.9283	23.85	2.633	23.28	1.86	24.62	7.799	24.34	0.6272	24.41	1.149	24.85	2.345	25.82	1.405	26.03	0.6106	25.89	1.768	25.32	2.416	24.2	2.234	25.35	2.936	26.09	2.403	25.52	0.8402	26.19	0.6244	26.92	1.208	25.42
4.762	23.36	1.068	24.92	4.563	23.96	0.9948	24.09	4.037	23.89	3.619	24.68	1.188	24.26	1.418	23.14	0.9284	23.83	2.633	23.33	1.86	24.54	7.799	24.29	0.6273	24.3	1.149	24.75	2.345	25.61	1.405	25.61	0.6107	25.9	1.768	25.22	2.417	24.19	2.235	25.23	2.936	26.06	2.403	25.09	0.8403	26.1	0.6245	26.88	1.208	25.44
4.763	23.43	1.068	24.97	4.563	23.73	0.9949	23.93	4.037	23.84	3.619	24.62	1.188	24.31	1.418	23.14	0.9285	23.93	2.633	23.26	1.86	24.6	7.799	24.33	0.6274	24.2	1.149	24.76	2.345	25.67	1.405	25.61	0.6108	25.99	1.768	25.11	2.417	24.36	2.235	25.29	2.936	25.79	2.403	24.89	0.8404	26.19	0.6246	26.85	1.208	25.24
4.763	23.52	1.068	25.01	4.563	23.69	0.995	23.94	4.037	23.75	3.619	24.57	1.189	24.43	1.418	23.06	0.9286	23.75	2.633	23.24	1.86	24.7	7.799	24.41	0.6275	23.96	1.149	24.79	2.345	25.72	1.405	25.85	0.6109	26.12	1.768	25.14	2.417	24.71	2.235	25.36	2.936	25.77	2.403	25.11	0.8405	26.19	0.6247	26.87	1.208	25.19
4.763	23.43	1.068	24.83	4.563	23.88	0.9951	24.01	4.037	23.63	3.619	24.88	1.189	24.32	1.418	22.92	0.9288	23.79	2.633	23.24	1.86	24.67	7.8	24.48	0.6276	23.88	1.15	24.74	2.345	25.66	1.406	25.52	0.611	26.06	1.768	25.23	2.417	24.51	2.235	25.3	2.936	25.98	2.403	25.26	0.8406	26.03	0.6248	26.94	1.208	25.19
4.763	23.34	1.068	24.76	4.563	23.93	0.9952	23.95	4.037	23.63	3.619	24.92	1.189	24.32	1.419	22.63	0.9289	23.73	2.633	23.11	1.861	24.67	7.8	24.46	0.6277	23.92	1.15	24.82	2.345	25.43	1.406	25.75	0.6111	26.07	1.768	25.14	2.417	24.27	2.235	25.3	2.936	25.96	2.404	25.18	0.8407	26	0.6249	26.83	1.208	25.32
4.763	23.28	1.068	24.82	4.563	23.75	0.9953	24.07	4.038	23.57	3.62	24.7	1.189	24.35	1.419	22.57	0.929	23.85	2.633	22.91	1.861	24.72	7.8	24.51	0.6278	23.86	1.15	24.77	2.345	25.59	1.406	25.91	0.6113	26.04	1.768	25.01	2.417	24.41	2.235	25.36	2.936	25.69	2.404	25.14	0.8408	26.14	0.625	26.97	1.208	25.37
4.763	23.3	1.068	24.98	4.563	23.8	0.9954	24.02	4.038	23.52	3.62	24.59	1.189	24.45	1.419	22.65	0.9291	23.92	2.633	22.56	1.861	24.7	7.8	24.54	0.6279	24	1.15	24.75	2.345	25.68	1.406	25.86	0.6114	25.92	1.768	25.18	2.417	24.71	2.235	25.46	2.936	25.63	2.404	24.96	0.8409	26.19	0.6251	26.93	1.208	25.22
4.763	23.32	1.069	24.94	4.563	23.6	0.9955	24	4.038	23.18	3.62	24.7	1.189	24.51	1.419	22.42	0.9292	23.78	2.634	22.57	1.861	24.91	7.8	24.73	0.628	24.33	1.15	25.02	2.346	25.61	1.406	25.51	0.6115	25.97	1.769	25.14	2.417	24.84	2.235	25.4	2.937	25.86	2.404	25.15	0.841	26.15	0.6252	26.87	1.208	25.2
4.763	23.37	1.069	24.77	4.563	23.6	0.9956	24.1	4.038	23.18	3.62	24.8	1.189	24.29	1.419	22.65	0.9293	23.87	2.634	22.62	1.861	25.02	7.8	24.88	0.6281	24.44	1.15	25	2.346	25.56	1.406	25.72	0.6116	25.97	1.769	25.15	2.417	24.77	2.235	25.38	2.937	25.94	2.404	25.25	0.8411	26.16	0.6253	26.97	1.209	25.15
4.763	23.25	1.069	24.83	4.563	23.79	0.9957	24.13	4.038	23	3.62	24.96	1.189	24.33	1.419	23.04	0.9294	23.81	2.634	22.67	1.861	25.15	7.8	24.95	0.6282	23.86	1.15	24.8	2.346	25.7	1.406	25.89	0.6117	26.11	1.769	25.26	2.418	24.56	2.236	25.32	2.937	25.9	2.404	25.2	0.8413	26.18	0.6254	27.01	1.209	25.06
4.763	23.29	1.069	24.76	4.564	23.64	0.9958	23.99	4.038	23.2	3.62	24.88	1.189	24.46	1.419	22.39	0.9295	23.84	2.634	22.82	1.861	24.82	7.8	24.84	0.6283	23.79	1.15	24.74	2.346	25.69	1.406	25.85	0.6118	26.09	1.769	25.16	2.418	24.63	2.236	25.45	2.937	25.62	2.404	25.11	0.8414	26.14	0.6255	26.97	1.209	24.95
4.764	23.28	1.069	24.57	4.564	23.7	0.9959	24.05	4.038	23.48	3.62	24.95	1.189	24.65	1.419	22.47	0.9296	23.88	2.634	23.27	1.861	25.14	7.8	25.01	0.6284	24.05	1.15	25.14	2.346	25.57	1.406	25.87	0.6119	25.82	1.769	25.07	2.418	24.61	2.236	25.28	2.937	25.62	2.404	25.1	0.8415	26	0.6256	27.13	1.209	24.87
4.764	23.23	1.069	24.64	4.564	23.64	0.996	24.03	4.038	23.75	3.62	24.87	1.19	24.9	1.419	22.56	0.9297	23.69	2.634	22.66	1.861	25.17	7.801	24.97	0.6285	24.3	1.151	25.09	2.346	25.52	1.406	25.75	0.612	25.81	1.769	25.11	2.418	24.75	2.236	25.37	2.937	25.48	2.404	25.36	0.8416	26.18	0.6257	27.21	1.209	25.01
4.764	23.22	1.069	24.64	4.564	23.61	0.9961	23.91	4.038	23.3	3.62	24.99	1.19	24.76	1.419	22.88	0.9298	23.5	2.634	22.62	1.861	25.29	7.801	24.94	0.6286	24.24	1.151	25.15	2.346	25.61	1.407	25.81	0.6121	26.04	1.769	25.03	2.418	24.83	2.236	25.31	2.937	25.42	2.404	25.28	0.8417	26.18	0.6258	27.35	1.209	24.87
4.764	23.35	1.069	24.58	4.564	23.51	0.9963	23.95	4.038	23.28	3.621	24.97	1.19	24.94	1.42	22.95	0.9299	23.26	2.634	22.72	1.862	25.05	7.801	24.95	0.6288	24.03	1.151	25.04	2.346	25.7	1.407	25.87	0.6122	25.96	1.769	25.05	2.418	24.76	2.236	25.49	2.937	25.48	2.405	25.23	0.8418	26.22	0.6259	26.93	1.209	24.79
4.764	23.33	1.069	24.51	4.564	23.62	0.9964	23.94	4.039	23.3	3.621	24.91	1.19	25.04	1.42	22.96	0.93	23.25	2.634	23.03	1.862	24.75	7.801	25.18	0.6289	24.07	1.151	25.05	2.346	25.71	1.407	25.99	0.6123	25.92	1.769	25.01	2.418	24.78	2.236	25.09	2.937	25.62	2.405	25.18	0.8419	26.08	0.626	27.59	1.209	24.7
4.764	23.28	1.069	24.38	4.564	23.64	0.9965	24.03	4.039	23.57	3.621	25	1.19	24.78	1.42	22.78	0.9301	23.24	2.634	23.27	1.862	24.73	7.801	25.26	0.629	24.05	1.151	25.18	2.346	25.76	1.407	25.87	0.6124	25.99	1.769	24.98	2.418	24.81	2.236	25.27	2.938	25.56	2.405	25.23	0.842	26.17	0.6261	27.88	1.209	24.75
4.764	23.36	1.07	24.37	4.564	23.62	0.9966	24.2	4.039	23.84	3.621	24.88	1.19	24.53	1.42	22.67	0.9302	23.39	2.635	23.1	1.862	24.92	7.801	25.38	0.6291	24.1	1.151	25.13	2.347	26.19	1.407	25.78	0.6125	26.02	1.77	24.95	2.418	24.88	2.236	25.56	2.938	25.35	2.405	25.38	0.8421	26.16	0.6263	27.56	1.209	24.71
4.764	23.28	1.07	24.42	4.564	23.66	0.9967	23.79	4.039	23.88	3.621	24.78	1.19	24.65	1.42	22.83	0.9303	23.64	2.635	23.05	1.862	24.78	7.801	25.5	0.6292	24.18	1.151	25.14	2.347	25.85	1.407	25.82	0.6126	25.97	1.77	25.16	2.418	24.85	2.236	25.4	2.938	25.52	2.405	25.3	0.8422	26.13	0.6264	27.16	1.21	24.58
4.764	23.2	1.07	24.4	4.564	23.82	0.9968	23.81	4.039	23.65	3.621	24.9	1.19	24.76	1.42	23.02	0.9304	23.94	2.635	23.02	1.862	24.7	7.801	25.56	0.6293	24.15	1.151	25.06	2.347	26.12	1.407	25.87	0.6127	25.95	1.77	25.04	2.419	24.9	2.237	25.25	2.938	25.63	2.405	25.26	0.8423	26.24	0.6265	27.14	1.21	24.51
4.764	22.85	1.07	24.43	4.565	23.7	0.9969	23.88	4.039	23.55	3.621	24.88	1.19	24.68	1.42	23.02	0.9305	23.42	2.635	22.95	1.862	24.52	7.801	25.28	0.6294	24.15	1.151	25.02	2.347	26.37	1.407	25.86	0.6128	25.89	1.77	24.88	2.419	24.82	2.237	25.23	2.938	25.5	2.405	25.38	0.8424	26.09	0.6266	27.21	1.21	24.58
4.765	22.97	1.07	24.32	4.565	23.61	0.997	24.1	4.039	23.57	3.621	24.76	1.191	24.71	1.42	23.08	0.9306	23.31	2.635	23.18	1.862	24.51	7.801	25.15	0.6295	24.24	1.151	25.19	2.347	26.18	1.407	25.81	0.6129	25.97	1.77	24.84	2.419	24.67	2.237	25.38	2.938	25.49	2.405	25.27	0.8425	26.02	0.6267	27.43	1.21	24.51
4.765	22.96	1.07	24.34	4.565	23.67	0.9971	23.88	4.039	23.74	3.621	24.94	1.191	24.66	1.42	23.08	0.9307	23.52	2.635	23.15	1.862	24.66	7.802	25.16	0.6296	24.25	1.152	25.1	2.347	25.93	1.408	25.87	0.613	26	1.77	24.92	2.419	24.93	2.237	25.33	2.938	25.65	2.405	25.21	0.8426	26.07	0.6268	27.48	1.21	24.5
4.765	22.98	1.07	24.27	4.565	23.71	0.9972	23.61	4.039	23.99	3.621	24.84	1.191	24.5	1.421	22.99	0.9308	23.61	2.635	23.28	1.863	24.63	7.802	25.18	0.6297	24.41	1.152	25.09	2.347	25.86	1.408	25.85	0.6131	26.07	1.77	24.98	2.419	24.88	2.237	25.31	2.938	25.58	2.406	25.3	0.8427	26.13	0.6269	27.54	1.21	24.66
4.765	23.05	1.07	24.41	4.565	23.67	0.9973	23.66	4.039	23.68	3.622	24.75	1.191	24.69	1.421	23.1	0.9309	23.98	2.635	23.16	1.863	24.62	7.802	25.24	0.6298	24.41	1.152	24.92	2.347	26	1.408	25.96	0.6132	26.06	1.77	24.96	2.419	25	2.237	25.23	2.938	25.47	2.406	25.09	0.8428	25.75	0.627	27.16	1.21	24.33
[truncated: 13,173 more rows]
[truncated: 214 more columns]
